# Supplementary material for: Concentration of Access to Information and Communication Technologies in the Municipalities of the Brazilian Legal Amazon
Source: PLoS One. 2016 Apr 1;11(4):e0152655. doi: 10.1371/journal.pone.0152655 (PMC4818081; doi:10.1371/journal.pone.0152655)
Supplement: S1 File — (XLSX) [file pone.0152655.s001.xlsx]

## Sheet: CI Urban
FU	Municipality	Located_in_Amazon	municipality_size	CI_microcomputer_internet	CI_mobile_phone	CI_fixed_phone	CI_no_access
RO	Alta Floresta D'Oeste	Yes	Small	0.2484	0.3746	0.2055	0.4669
RO	Ariquemes	Yes	Medium	0.2526	0.4019	0.1207	0.3118
RO	Cabixi	Yes	Small	0.2275	0.3139	0.3316	0.9042
RO	Cacoal	Yes	Medium	0.3076	0.3742	0.1041	0.2626
RO	Cerejeiras	Yes	Small	0.2263	0.4005	0.1459	0.4239
RO	Colorado do Oeste	Yes	Small	0.2908	0.3518	0.2303	0.4167
RO	Corumbiara	Yes	Small	0.2167	0.3749	0.2819	0.5631
RO	Costa Marques	Yes	Small	0.1757	0.4142	0.1881	0.5343
RO	Espigão D'Oeste	Yes	Small	0.2302	0.3896	0.1644	0.4706
RO	Guajará-Mirim	Yes	Small	0.2151	0.3988	0.1784	0.4684
RO	Jaru	Yes	Medium	0.2573	0.401	0.1109	0.3017
RO	Ji-Paraná	Yes	Large	0.2889	0.3896	0.1429	0.2195
RO	Machadinho D'Oeste	Yes	Small	0.1986	0.389	0.1467	0.6284
RO	Nova Brasilândia D'Oeste	Yes	Small	0.2592	0.3862	0.0562	0.4255
RO	Ouro Preto do Oeste	Yes	Small	0.2619	0.3976	0.1875	0.2589
RO	Pimenta Bueno	Yes	Small	0.2787	0.3958	0.1205	0.2346
RO	Porto Velho	Yes	Large	0.3268	0.3531	0.1969	0.2737
RO	Presidente Médici	Yes	Small	0.2408	0.3862	0.1682	0.4437
RO	Rio Crespo	Yes	Small	0.1448	0.4057	0.137	0.7629
RO	Rolim de Moura	Yes	Medium	0.2933	0.3874	0.1151	0.2292
RO	Santa Luzia D'Oeste	Yes	Small	0.2521	0.3966	0.0994	0.3613
RO	Vilhena	Yes	Medium	0.3165	0.3687	0.1656	0.2237
RO	São Miguel do Guaporé	Yes	Small	0.2202	0.4403	0	0.2644
RO	Nova Mamoré	Yes	Small	0.1309	0.338	0.3312	1.1768
RO	Alvorada D'Oeste	Yes	Small	0.2145	0.4108	0.1571	0.4002
RO	Alto Alegre dos Parecis	Yes	Small	0.2261	0.3916	0.0873	0.5201
RO	Alto Paraíso	Yes	Small	0.1724	0.4726	0.024	0.2446
RO	Buritis	Yes	Small	0.1903	0.4358	0.0511	0.4004
RO	Novo Horizonte do Oeste	Yes	Small	0.1747	0.3733	0.32	0.7424
RO	Cacaulândia	Yes	Small	0.1744	0.3494	0.3309	0.9009
RO	Campo Novo de Rondônia	Yes	Small	0.1793	0.3881	0.226	0.6754
RO	Candeias do Jamari	Yes	Small	0.1515	0.3561	0.6101	0.7955
RO	Castanheiras	Yes	Small	0.1311	0.4419	0.1066	0.594
RO	Chupinguaia	Yes	Small	0.2218	0.2999	0.2913	1.0494
RO	Cujubim	Yes	Small	0.1523	0.47	0.0231	0.3546
RO	Governador Jorge Teixeira	Yes	Small	0.1407	0.297	0.6266	1.2401
RO	Itapuã do Oeste	Yes	Small	0.1422	0.4765	0.048	0.3405
RO	Ministro Andreazza	Yes	Small	0.1909	0.445	0.1595	0.2712
RO	Mirante da Serra	Yes	Small	0.1584	0.4609	0.0821	0.3545
RO	Monte Negro	Yes	Small	0.223	0.4175	0.0811	0.3606
RO	Nova União	Yes	Small	0.1533	0.3698	0.1367	0.9706
RO	Parecis	Yes	Small	0.1513	0.3626	0	1.1095
RO	Pimenteiras do Oeste	Yes	Small	0.1131	0.4067	0.1943	0.8657
RO	Primavera de Rondônia	Yes	Small	0.2041	0.271	0.4712	1.2222
RO	São Felipe D'Oeste	Yes	Small	0.218	0.3847	0.1134	0.5888
RO	São Francisco do Guaporé	Yes	Small	0.195	0.4435	0.043	0.3309
RO	Seringueiras	Yes	Small	0.2049	0.4236	0.0725	0.4054
RO	Teixeirópolis	Yes	Small	0.1662	0.4413	0.0803	0.455
RO	Theobroma	Yes	Small	0.1598	0.3816	0.2769	0.7781
RO	Urupá	Yes	Small	0.1457	0.4804	0.0445	0.3001
RO	Vale do Anari	Yes	Small	0.2164	0.334	0.1158	0.9423
RO	Vale do Paraíso	Yes	Small	0.1917	0.4094	0.3065	0.4253
AC	Acrelândia	Yes	Small	0.1424	0.4316	0.0348	0.6556
AC	Assis Brasil	Yes	Small	0.0626	0.4268	0.1393	0.989
AC	Brasiléia	Yes	Small	0.1698	0.3996	0.0983	0.7146
AC	Bujari	Yes	Small	0.1418	0.4906	0	0.2736
AC	Capixaba	Yes	Small	0.0934	0.4706	0.0624	0.5938
AC	Cruzeiro do Sul	Yes	Medium	0.1769	0.4256	0.1123	0.4965
AC	Epitaciolândia	Yes	Small	0.2003	0.4002	0.0645	0.5916
AC	Feijó	Yes	Small	0.152	0.411	0.0221	0.7614
AC	Jordão	Yes	Small	0.0136	0.4084	0.0451	1.3924
AC	Mâncio Lima	Yes	Small	0.1194	0.4246	0.0437	0.8033
AC	Manoel Urbano	Yes	Small	0.0589	0.4811	0.0228	0.701
AC	Marechal Thaumaturgo	Yes	Small	0.0836	0.4287	0.051	0.9324
AC	Plácido de Castro	Yes	Small	0.1138	0.4005	0.1533	0.9297
AC	Porto Walter	Yes	Small	0.0134	0.4092	0.0577	1.3803
AC	Rio Branco	Yes	Large	0.2918	0.381	0.1413	0.2714
AC	Rodrigues Alves	Yes	Small	0.0635	0.3428	0.2703	1.4847
AC	Santa Rosa do Purus	Yes	Small	0.0987	0.512	0.0355	0.3015
AC	Senador Guiomard	Yes	Small	0.1821	0.4372	0.0504	0.429
AC	Sena Madureira	Yes	Small	0.1488	0.4647	0.0343	0.4008
AC	Tarauacá	Yes	Small	0.1514	0.3969	0.0566	0.8403
AC	Xapuri	Yes	Small	0.1741	0.4038	0.0747	0.6799
AC	Porto Acre	Yes	Small	0.0622	0.501	0.3158	0.3784
AM	Alvarães	Yes	Small	0.0653	0.2288	0.3113	2.2344
AM	Amaturá	Yes	Small	0.0429	0.2577	0.6402	1.9448
AM	Anamã	Yes	Small	0.0561	0.5185	0	0.4712
AM	Anori	Yes	Small	0.0348	0.2528	0.5066	2.0938
AM	Apuí	Yes	Small	0.0825	0.417	0.1694	0.949
AM	Atalaia do Norte	Yes	Small	0.0431	0.392	0.1753	1.2952
AM	Autazes	Yes	Small	0.0214	0.468	0	0.9745
AM	Barcelos	Yes	Small	0.124	0.4176	0.2582	0.7041
AM	Barreirinha	Yes	Small	0.0407	0.4392	0.0641	1.0473
AM	Benjamin Constant	Yes	Small	0.0406	0.4058	0.0638	1.2773
AM	Beruri	Yes	Small	0.0457	0.3125	0.1669	1.8336
AM	Boa Vista do Ramos	Yes	Small	0.0454	0.4979	0	0.6612
AM	Boca do Acre	Yes	Small	0.0815	0.4117	0.0141	1.0806
AM	Borba	Yes	Small	0.0284	0.4453	0.1602	1.0047
AM	Caapiranga	Yes	Small	0.0245	0.493	0	0.7892
AM	Canutama	Yes	Small	0.0843	0.341	0.2188	1.4328
AM	Carauari	Yes	Small	0.068	0.2436	0.616	1.9425
AM	Careiro	Yes	Small	0.0882	0.5126	0	0.3657
AM	Careiro da Várzea	Yes	Small	0.2	0.4441	0.2528	0.1812
AM	Coari	Yes	Medium	0.0937	0.3923	0.133	1.0897
AM	Codajás	Yes	Small	0.0413	0.4377	0.0344	1.0725
AM	Eirunepé	Yes	Small	0.0719	0.2887	0.3061	1.7971
AM	Envira	Yes	Small	0.0334	0.2634	0.1622	2.229
AM	Fonte Boa	Yes	Small	0.0145	0.3697	0.1256	1.6068
AM	Guajará	Yes	Small	0.125	0.2161	0.1262	2.16
AM	Humaitá	Yes	Small	0.1424	0.4067	0.0915	0.7941
AM	Ipixuna	Yes	Small	0.0185	0.3271	0.0563	1.9219
AM	Iranduba	Yes	Small	0.0417	0.4975	0	0.681
AM	Itacoatiara	Yes	Medium	0.1093	0.4667	0.0207	0.574
AM	Itamarati	Yes	Small	0.0063	0.1703	0.1937	2.9721
AM	Itapiranga	Yes	Small	0.0736	0.5002	0.0379	0.4953
AM	Japurá	Yes	Small	0.1045	0.3234	0.4163	1.3463
AM	Juruá	Yes	Small	0.0049	0.3126	0.2267	1.9828
AM	Jutaí	Yes	Small	0.0513	0.3045	0.1852	1.8524
AM	Lábrea	Yes	Small	0.05	0.3654	0.1188	1.4798
AM	Manacapuru	Yes	Medium	0.0595	0.5002	0.0581	0.548
AM	Manaquiri	Yes	Small	0.0303	0.5383	0.0505	0.4226
AM	Manaus	Yes	Metropolis	0.2425	0.4192	0.1728	0.2474
AM	Manicoré	Yes	Small	0.0671	0.3358	0.2345	1.5374
AM	Maraã	Yes	Small	0.0217	0.3517	0.0786	1.7249
AM	Maués	Yes	Medium	0.0971	0.4436	0.0256	0.7845
AM	Nhamundá	Yes	Small	0.1015	0.4627	0.0503	0.619
AM	Nova Olinda do Norte	Yes	Small	0.0359	0.4431	0.0385	1.0576
AM	Novo Airão	Yes	Small	0.0251	0.5293	0.0564	0.5041
AM	Novo Aripuanã	Yes	Small	0.0265	0.3324	0.2318	1.7466
AM	Parintins	Yes	Large	0.1191	0.4525	0.0667	0.6004
AM	Pauini	Yes	Small	0.0251	0.3144	0.1612	1.9174
AM	Presidente Figueiredo	Yes	Small	0.1121	0.4933	0.0195	0.3785
AM	Rio Preto da Eva	Yes	Small	0.0641	0.5213	0.0305	0.3979
AM	Santa Isabel do Rio Negro	Yes	Small	0.058	0.3328	0.4906	1.449
AM	Santo Antônio do Içá	Yes	Small	0.0209	0.2671	0.5013	2.0617
AM	São Gabriel da Cachoeira	Yes	Small	0.0727	0.3672	0.3263	1.2425
AM	São Paulo de Olivença	Yes	Small	0.0443	0.3004	0.2171	1.894
AM	São Sebastião do Uatumã	Yes	Small	0.0303	0.5041	0.0781	0.641
AM	Silves	Yes	Small	0.0217	0.5318	0.0586	0.501
AM	Tabatinga	Yes	Medium	0.1093	0.3901	0.0296	1.0943
AM	Tapauá	Yes	Small	0.0124	0.3761	0.2877	1.4771
AM	Tefé	Yes	Medium	0.109	0.3798	0.1481	1.097
AM	Tonantins	Yes	Small	0.0575	0.1871	0.4186	2.4932
AM	Uarini	Yes	Small	0.0096	0.18	0.1195	2.9344
AM	Urucará	Yes	Small	0.046	0.533	0.0178	0.4068
AM	Urucurituba	Yes	Small	0.0552	0.5011	0	0.5943
RR	Amajari	Yes	Small	0.0184	0.4181	0.5437	1.0118
RR	Alto Alegre	Yes	Small	0.0237	0.3915	0.6215	1.1246
RR	Boa Vista	Yes	Large	0.236	0.4257	0.1023	0.239
RR	Bonfim	Yes	Small	0.0404	0.4161	0.3204	1.0567
RR	Cantá	Yes	Small	0.0577	0.5129	0.0964	0.4453
RR	Caracaraí	Yes	Small	0.0788	0.4822	0.0466	0.5901
RR	Caroebe	Yes	Small	0.0363	0.3892	0.3448	1.2459
RR	Iracema	Yes	Small	0.0788	0.3079	0.2628	1.6589
RR	Mucajaí	Yes	Small	0.0768	0.4637	0.1125	0.687
RR	Normandia	Yes	Small	0.0378	0.3609	0.7171	1.2148
RR	Pacaraima	Yes	Small	0.0914	0.5025	0	0.4207
RR	Rorainópolis	Yes	Small	0.08	0.4665	0.0716	0.6775
RR	São João da Baliza	Yes	Small	0.0614	0.3541	0.5092	1.2767
RR	São Luiz	Yes	Small	0.0324	0.4167	0.4935	0.9878
RR	Uiramutã	Yes	Small	0.0128	0.3784	0.0661	1.5891
PA	Abaetetuba	Yes	Large	0.0709	0.4858	0.0286	0.6132
PA	Abel Figueiredo	Yes	Small	0.0505	0.4649	0.0666	0.8249
PA	Acará	Yes	Medium	0.0336	0.4712	0.0534	0.8661
PA	Afuá	Yes	Small	0.0287	0.3719	0.1993	1.4847
PA	Água Azul do Norte	Yes	Small	0.05	0.5484	0	0.2931
PA	Alenquer	Yes	Medium	0.0426	0.471	0.1061	0.7964
PA	Almeirim	Yes	Small	0.1589	0.1461	1.1763	1.8708
PA	Altamira	Yes	Large	0.1054	0.441	0.2232	0.6504
PA	Anajás	Yes	Small	0.0323	0.3908	0.0378	1.4329
PA	Ananindeua	Yes	Large	0.1996	0.4322	0.187	0.3148
PA	Anapu	Yes	Small	0.0744	0.4003	0.1331	1.1214
PA	Augusto Corrêa	Yes	Small	0.0127	0.3375	0.0232	1.8963
PA	Aurora do Pará	Yes	Small	0.1272	0.422	0	0.811
PA	Aveiro	Yes	Small	0.0439	0.2054	0.4417	2.4156
PA	Bagre	Yes	Small	0.0676	0.455	0	0.8547
PA	Baião	Yes	Small	0.0238	0.3808	0.0576	1.5285
PA	Bannach	Yes	Small	0.027	0.4744	0.1252	0.8321
PA	Barcarena	Yes	Medium	0.1001	0.4744	0.0602	0.5398
PA	Belém	Yes	Metropolis	0.3007	0.3673	0.2372	0.294
PA	Belterra	Yes	Small	0.0603	0.4928	0.0613	0.592
PA	Benevides	Yes	Medium	0.1019	0.4853	0.0416	0.4671
PA	Bom Jesus do Tocantins	Yes	Small	0.045	0.4662	0.1072	0.8176
PA	Bonito	Yes	Small	0.0427	0.3899	0	1.4142
PA	Bragança	Yes	Large	0.0887	0.4278	0.0369	0.9256
PA	Brasil Novo	Yes	Small	0.0515	0.5237	0.0147	0.4476
PA	Brejo Grande do Araguaia	Yes	Small	0.0276	0.4382	0.0452	1.1247
PA	Breu Branco	Yes	Medium	0.0623	0.4743	0.0197	0.735
PA	Breves	Yes	Medium	0.0753	0.4351	0.0293	0.9399
PA	Bujaru	Yes	Small	0.028	0.4728	0.2829	0.7455
PA	Cachoeira do Piriá	Yes	Small	0.01	0.3804	0.0496	1.5981
PA	Cachoeira do Arari	Yes	Small	0.0492	0.506	0.0346	0.5677
PA	Cametá	Yes	Large	0.0622	0.4257	0.0664	1.042
PA	Canaã dos Carajás	Yes	Small	0.1267	0.4984	0	0.2896
PA	Capanema	Yes	Medium	0.1177	0.4481	0.0832	0.6274
PA	Capitão Poço	Yes	Medium	0.0609	0.4605	0	0.8478
PA	Castanhal	Yes	Large	0.1563	0.4602	0.0681	0.3806
PA	Chaves	Yes	Small	0	0.2342	0	2.6758
PA	Colares	Yes	Small	0.0114	0.4207	0.0402	1.3207
PA	Conceição do Araguaia	Yes	Small	0.1218	0.4592	0.0957	0.5251
PA	Concórdia do Pará	Yes	Small	0.0397	0.4798	0	0.8112
PA	Cumaru do Norte	Yes	Small	0.0114	0.4591	0	1.0808
PA	Curionópolis	Yes	Small	0.0611	0.4842	0.0204	0.672
PA	Curralinho	Yes	Small	0.0574	0.4771	0	0.7491
PA	Curuá	Yes	Small	0.0445	0.4999	0	0.6509
PA	Curuçá	Yes	Small	0.0387	0.4501	0.1038	0.9583
PA	Dom Eliseu	Yes	Medium	0.082	0.4087	0.0699	1.0662
PA	Eldorado dos Carajás	Yes	Small	0.0413	0.4915	0	0.7237
PA	Faro	Yes	Small	0.0297	0.4714	0	0.9132
PA	Floresta do Araguaia	Yes	Small	0.0434	0.4646	0.0665	0.8595
PA	Garrafão do Norte	Yes	Small	0.0296	0.4353	0	1.1618
PA	Goianésia do Pará	Yes	Small	0.0675	0.4916	0.019	0.5931
PA	Gurupá	Yes	Small	0	0.4321	0	1.3182
PA	Igarapé-Açu	Yes	Small	0.0587	0.4342	0.0054	1.0348
PA	Igarapé-Miri	Yes	Medium	0.0494	0.4649	0	0.8692
PA	Inhangapi	Yes	Small	0.0997	0.4917	0.0642	0.4201
PA	Ipixuna do Pará	Yes	Medium	0.068	0.4415	0	0.9453
PA	Irituia	Yes	Small	0.0507	0.4938	0	0.6646
PA	Itaituba	Yes	Medium	0.1007	0.4258	0.2182	0.7782
PA	Itupiranga	Yes	Medium	0.0368	0.4318	0.0267	1.1378
PA	Jacareacanga	Yes	Small	0.0558	0.4527	0	0.9237
PA	Jacundá	Yes	Medium	0.064	0.485	0.0426	0.6407
PA	Juruti	Yes	Small	0.1009	0.4718	0.0538	0.5571
PA	Limoeiro do Ajuru	Yes	Small	0.0733	0.5269	0	0.3352
PA	Mãe do Rio	Yes	Small	0.0787	0.4724	0	0.6852
PA	Magalhães Barata	Yes	Small	0.0129	0.4527	0.0689	1.0775
PA	Marabá	Yes	Large	0.1751	0.4365	0.067	0.4594
PA	Maracanã	Yes	Small	0.0442	0.4436	0.0182	1.0284
PA	Marapanim	Yes	Small	0.0334	0.4566	0.0878	0.9468
PA	Marituba	Yes	Large	0.0945	0.4782	0.163	0.48
PA	Medicilândia	Yes	Small	0.0456	0.4798	0	0.7838
PA	Melgaço	Yes	Small	0.0252	0.4448	0	1.1166
PA	Mocajuba	Yes	Small	0.0391	0.4271	0.0214	1.1627
PA	Moju	Yes	Medium	0.0633	0.4388	0.0075	0.9814
PA	Monte Alegre	Yes	Medium	0.0713	0.4536	0.1628	0.7521
PA	Muaná	Yes	Small	0.0382	0.4896	0	0.7509
PA	Nova Esperança do Piriá	Yes	Small	0.022	0.4292	0.037	1.2166
PA	Nova Ipixuna	Yes	Small	0.0322	0.5157	0.018	0.5877
PA	Nova Timboteua	Yes	Small	0.0696	0.447	0.0288	0.8836
PA	Novo Progresso	Yes	Small	0.1891	0.4015	0.0945	0.6166
PA	Novo Repartimento	Yes	Medium	0.0588	0.4531	0.0348	0.8879
PA	Óbidos	Yes	Small	0.0513	0.5033	0.0604	0.5617
PA	Oeiras do Pará	Yes	Small	0.0145	0.5357	0.0311	0.5231
PA	Oriximiná	Yes	Medium	0.0724	0.4746	0.1343	0.6204
PA	Ourém	Yes	Small	0.0747	0.4681	0	0.733
PA	Ourilândia do Norte	Yes	Small	0.0632	0.5242	0.0229	0.3864
PA	Pacajá	Yes	Small	0.1197	0.4188	0.0367	0.8454
PA	Palestina do Pará	Yes	Small	0.0411	0.42	0.0898	1.162
PA	Paragominas	Yes	Medium	0.1059	0.4645	0.0176	0.607
PA	Parauapebas	Yes	Large	0.1105	0.4929	0.0549	0.3713
PA	Pau D'Arco	Yes	Small	0.0532	0.4554	0.022	0.9039
PA	Peixe-Boi	Yes	Small	0.0462	0.4003	0.1271	1.2526
PA	Piçarra	Yes	Small	0.0902	0.4486	0	0.796
PA	Placas	Yes	Small	0.0038	0.3238	0.4146	1.8009
PA	Ponta de Pedras	Yes	Small	0.0443	0.4978	0.0458	0.6398
PA	Portel	Yes	Medium	0.069	0.3928	0.0485	1.2467
PA	Porto de Moz	Yes	Small	0.0588	0.3276	0.1354	1.6894
PA	Prainha	Yes	Small	0.0029	0.4318	0.109	1.2433
PA	Primavera	Yes	Small	0.0332	0.2473	0.2961	2.262
PA	Quatipuru	Yes	Small	0.044	0.4289	0.108	1.0771
PA	Redenção	Yes	Medium	0.1462	0.4776	0.0452	0.3184
PA	Rio Maria	Yes	Small	0.104	0.5025	0.0094	0.3582
PA	Rondon do Pará	Yes	Small	0.0855	0.4505	0.1214	0.7337
PA	Rurópolis	Yes	Small	0.0546	0.4085	0.1223	1.1608
PA	Salinópolis	Yes	Small	0.0616	0.4793	0.0411	0.6916
PA	Salvaterra	Yes	Small	0.0654	0.4132	0.1268	1.0777
PA	Santa Bárbara do Pará	Yes	Small	0.0319	0.5283	0	0.5135
PA	Santa Cruz do Arari	Yes	Small	0.0116	0.4577	0.1699	0.9902
PA	Santa Isabel do Pará	Yes	Medium	0.067	0.4923	0.032	0.5837
PA	Santa Luzia do Pará	Yes	Small	0.0695	0.451	0.0485	0.8449
PA	Santa Maria das Barreiras	Yes	Small	0.0553	0.1937	0.3572	2.4943
PA	Santa Maria do Pará	Yes	Small	0.0473	0.4851	0	0.7401
PA	Santana do Araguaia	Yes	Medium	0.0898	0.4116	0.1257	0.9785
PA	Santarém	Yes	Large	0.1528	0.4451	0.1664	0.4432
PA	Santarém Novo	Yes	Small	0.073	0.4248	0.0457	1.0104
PA	Santo Antônio do Tauá	Yes	Small	0.0294	0.4965	0.0655	0.7043
PA	São Caetano de Odivelas	Yes	Small	0.0363	0.4757	0	0.8542
PA	São Domingos do Araguaia	Yes	Small	0.034	0.4891	0.0656	0.7346
PA	São Domingos do Capim	Yes	Small	0.0594	0.4861	0	0.6785
PA	São Félix do Xingu	Yes	Medium	0.0525	0.3547	0.5332	1.299
PA	São Francisco do Pará	Yes	Small	0.0714	0.4933	0	0.5747
PA	São Geraldo do Araguaia	Yes	Small	0.0918	0.4525	0.0215	0.7501
PA	São João da Ponta	Yes	Small	0	0.4816	0.1094	0.9143
PA	São João de Pirabas	Yes	Small	0.0328	0.4439	0.0495	1.0593
PA	São João do Araguaia	Yes	Small	0.0061	0.3891	0.1053	1.5237
PA	São Miguel do Guamá	Yes	Medium	0.0584	0.4417	-0.0001	0.9881
PA	São Sebastião da Boa Vista	Yes	Small	0.047	0.5211	0	0.4941
PA	Sapucaia	Yes	Small	0.056	0.4831	0.0393	0.6915
PA	Senador José Porfírio	Yes	Small	0.0344	0.4936	0	0.7403
PA	Soure	Yes	Small	0.0781	0.4352	0.038	0.9207
PA	Tailândia	Yes	Medium	0.0616	0.4972	0.0131	0.5853
PA	Terra Alta	Yes	Small	0.0511	0.4573	0.0334	0.8943
PA	Terra Santa	Yes	Small	0.0621	0.4977	0.0496	0.5576
PA	Tomé-Açu	Yes	Medium	0.0771	0.4785	0.0208	0.6387
PA	Tracuateua	Yes	Small	0.0696	0.4148	0.031	1.1031
PA	Trairão	Yes	Small	0.0935	0.3832	0.1578	1.1372
PA	Tucumã	Yes	Small	0.1116	0.4812	0.0697	0.4353
PA	Tucuruí	Yes	Medium	0.1605	0.4412	0.1186	0.4603
PA	Ulianópolis	Yes	Small	0.0598	0.501	0	0.5749
PA	Uruará	Yes	Small	0.0708	0.4421	0.1257	0.855
PA	Vigia	Yes	Small	0.057	0.4501	0.0579	0.9024
PA	Viseu	Yes	Medium	0.0267	0.31	0.1885	1.9248
PA	Vitória do Xingu	Yes	Small	0.0374	0.5437	0	0.3824
PA	Xinguara	Yes	Small	0.1466	0.4781	0.023	0.325
AP	Serra do Navio	Yes	Small	0.0462	0.4302	0.2522	0.9737
AP	Amapá	Yes	Small	0.0074	0.3376	0.4921	1.6443
AP	Pedra Branca do Amapari	Yes	Small	0.0311	0.3936	0.1307	1.3643
AP	Calçoene	Yes	Small	0.0342	0.3578	0.3183	1.4859
AP	Cutias	Yes	Small	0.0185	0.3936	0.2076	1.3769
AP	Ferreira Gomes	Yes	Small	0.052	0.5152	0.0232	0.4985
AP	Itaubal	Yes	Small	0.0308	0.3316	0.1648	1.7711
AP	Laranjal do Jari	Yes	Small	0.0446	0.5152	0.0094	0.5407
AP	Macapá	Yes	Large	0.2227	0.4233	0.1032	0.3168
AP	Mazagão	Yes	Small	0.0434	0.5097	0.0455	0.5627
AP	Oiapoque	Yes	Small	0.0525	0.5107	0.0806	0.4942
AP	Porto Grande	Yes	Small	0.0457	0.5159	0.042	0.5113
AP	Pracuúba	Yes	Small	0	0.4151	0.092	1.3809
AP	Santana	Yes	Large	0.1437	0.4547	0.0942	0.4579
AP	Tartarugalzinho	Yes	Small	0.0095	0.3549	0.4148	1.5611
AP	Vitória do Jari	Yes	Small	0.0519	0.5037	0.0155	0.5822
TO	Abreulândia	Yes	Small	0.0894	0.4498	0.0823	0.7428
TO	Aguiarnópolis	Yes	Small	0.0948	0.4721	0.0411	0.5901
TO	Aliança do Tocantins	Yes	Small	0.0602	0.5167	0.092	0.4106
TO	Almas	Yes	Small	0.0562	0.5184	0.0137	0.4634
TO	Alvorada	Yes	Small	0.1513	0.4615	0.1169	0.3625
TO	Ananás	Yes	Small	0.077	0.4977	0	0.5192
TO	Angico	Yes	Small	0.0376	0.4802	0.1452	0.7323
TO	Aparecida do Rio Negro	Yes	Small	0.0495	0.389	0.3825	1.1653
TO	Aragominas	Yes	Small	0.0774	0.4987	0.079	0.4634
TO	Araguacema	Yes	Small	0.0936	0.4566	0.1413	0.6432
TO	Araguaçu	Yes	Small	0.1182	0.4814	0.1003	0.3854
TO	Araguaína	Yes	Large	0.2255	0.4297	0.0986	0.2585
TO	Araguanã	Yes	Small	0.0922	0.477	0	0.5922
TO	Araguatins	Yes	Small	0.1259	0.4385	0.108	0.6404
TO	Arapoema	Yes	Small	0.0839	0.4692	0.0792	0.6369
TO	Arraias	Yes	Small	0.1608	0.4299	0.1946	0.4904
TO	Augustinópolis	Yes	Small	0.1365	0.4216	0.0465	0.7444
TO	Aurora do Tocantins	Yes	Small	0.0826	0.4781	0.2441	0.4844
TO	Axixá do Tocantins	Yes	Small	0.0429	0.423	0.1353	1.1068
TO	Babaçulândia	Yes	Small	0.0848	0.4215	0.1966	0.8908
TO	Bandeirantes do Tocantins	Yes	Small	0.0564	0.4803	0.1653	0.6345
TO	Barra do Ouro	Yes	Small	0.0312	0.5176	0	0.5894
TO	Barrolândia	Yes	Small	0.0432	0.5087	0.0389	0.5741
TO	Bernardo Sayão	Yes	Small	0.0613	0.3498	0.237	1.4656
TO	Bom Jesus do Tocantins	Yes	Small	0.0599	0.5087	0.0386	0.4979
TO	Brasilândia do Tocantins	Yes	Small	0.1045	0.4546	0.1053	0.628
TO	Brejinho de Nazaré	Yes	Small	0.0547	0.3732	0.5064	1.1773
TO	Buriti do Tocantins	Yes	Small	0.0616	0.3922	0.1821	1.2061
TO	Cachoeirinha	Yes	Small	0.0168	0.4963	0	0.8013
TO	Campos Lindos	Yes	Small	0.0436	0.3779	0.1813	1.3859
TO	Cariri do Tocantins	Yes	Small	0.1321	0.3947	0.1826	0.8692
TO	Carmolândia	Yes	Small	0.0837	0.4608	0.0275	0.7259
TO	Carrasco Bonito	Yes	Small	0.0637	0.4191	0	1.1188
TO	Caseara	Yes	Small	0.1015	0.4087	0.1121	0.953
TO	Centenário	Yes	Small	0.0222	0.4582	0.0344	1.0178
TO	Chapada de Areia	Yes	Small	0.031	0.4579	0.1796	0.8952
TO	Chapada da Natividade	Yes	Small	0.0602	0.522	0.0498	0.3991
TO	Colinas do Tocantins	Yes	Small	0.1726	0.4283	0.1153	0.4953
TO	Combinado	Yes	Small	0.1327	0.455	0.0889	0.5076
TO	Conceição do Tocantins	Yes	Small	0.0733	0.4228	0.2159	0.9231
TO	Couto Magalhães	Yes	Small	0.1037	0.369	0.2327	1.1446
TO	Cristalândia	Yes	Small	0.0864	0.4983	0.1738	0.3706
TO	Crixás do Tocantins	Yes	Small	0.0999	0.4334	0.1929	0.7434
TO	Darcinópolis	Yes	Small	0.0662	0.4559	0.0916	0.8011
TO	Dianópolis	Yes	Small	0.1784	0.4332	0.0757	0.4578
TO	Divinópolis do Tocantins	Yes	Small	0.0746	0.4909	0.2228	0.4461
TO	Dois Irmãos do Tocantins	Yes	Small	0.0474	0.4472	0.0166	0.9903
TO	Dueré	Yes	Small	0.0754	0.4911	0.0479	0.543
TO	Esperantina	Yes	Small	0.0207	0.3203	0	1.9915
TO	Fátima	Yes	Small	0.1107	0.4596	0.2234	0.497
TO	Figueirópolis	Yes	Small	0.1673	0.4457	0.0847	0.417
TO	Filadélfia	Yes	Small	0.066	0.3617	0.1901	1.3905
TO	Formoso do Araguaia	Yes	Small	0.0951	0.4591	0.2574	0.5513
TO	Fortaleza do Tabocão	Yes	Small	0.0855	0.4327	0.2072	0.8049
TO	Goianorte	Yes	Small	0.0594	0.4601	0.1085	0.793
TO	Goiatins	Yes	Small	0.102	0.3421	0.1783	1.3692
TO	Guaraí	Yes	Small	0.1781	0.4581	0.1546	0.2422
TO	Gurupi	Yes	Medium	0.2568	0.4075	0.1153	0.2574
TO	Ipueiras	Yes	Small	0.019	0.4572	0.0733	1.017
TO	Itacajá	Yes	Small	0.1	0.4114	0.3209	0.819
TO	Itaguatins	Yes	Small	0.0711	0.2954	0.3587	1.723
TO	Itapiratins	Yes	Small	0.0225	0.5104	0.0995	0.6202
TO	Itaporã do Tocantins	Yes	Small	0.0471	0.4856	0.0758	0.6931
TO	Jaú do Tocantins	Yes	Small	0.1868	0.3641	0.2087	0.8158
TO	Juarina	Yes	Small	0.0458	0.4085	0.5533	0.9474
TO	Lagoa da Confusão	Yes	Small	0.1245	0.495	0.0448	0.2964
TO	Lagoa do Tocantins	Yes	Small	0.0317	0.4167	0.1559	1.1883
TO	Lajeado	Yes	Small	0.0985	0.4554	0.1665	0.6138
TO	Lavandeira	Yes	Small	0.1133	0.4446	0.05	0.6894
TO	Lizarda	Yes	Small	0.0224	0.3153	0.1948	1.9035
TO	Luzinópolis	Yes	Small	0.0343	0.4695	0.1092	0.8419
TO	Marianópolis do Tocantins	Yes	Small	0.0438	0.4281	0.3073	0.9671
TO	Mateiros	Yes	Small	0.0435	0.3623	0.3568	1.3907
TO	Maurilândia do Tocantins	Yes	Small	0.0321	0.4269	0.1435	1.1243
TO	Miracema do Tocantins	Yes	Small	0.1709	0.45	0.0881	0.3692
TO	Miranorte	Yes	Small	0.0994	0.4921	0.124	0.383
TO	Monte do Carmo	Yes	Small	0.0863	0.3902	0.5584	0.8872
TO	Monte Santo do Tocantins	Yes	Small	0.0357	0.4082	0.3675	1.1044
TO	Palmeiras do Tocantins	Yes	Small	0.0705	0.427	0.2043	0.9135
TO	Muricilândia	Yes	Small	0.0303	0.4664	0.1102	0.8808
TO	Natividade	Yes	Small	0.0827	0.4956	0.0325	0.4888
TO	Nazaré	Yes	Small	0.0484	0.4907	0.1869	0.5872
TO	Nova Olinda	Yes	Small	0.103	0.5002	0	0.3841
TO	Nova Rosalândia	Yes	Small	0.0545	0.5112	0.186	0.4191
TO	Novo Acordo	Yes	Small	0.0438	0.3558	0.6263	1.2755
TO	Novo Alegre	Yes	Small	0.1689	0.4145	0.0851	0.6237
TO	Novo Jardim	Yes	Small	0.059	0.3919	0.2042	1.2066
TO	Oliveira de Fátima	Yes	Small	0.0664	0.4591	0.332	0.6371
TO	Palmeirante	Yes	Small	0.0679	0.478	0.105	0.6332
TO	Palmeirópolis	Yes	Small	0.113	0.458	0.141	0.5454
TO	Paraíso do Tocantins	Yes	Small	0.1704	0.4745	0.0857	0.2056
TO	Paranã	Yes	Small	0.0766	0.3746	0.4122	1.1235
TO	Pau D'Arco	Yes	Small	0.0698	0.4723	0.0354	0.7052
TO	Pedro Afonso	Yes	Small	0.1738	0.4448	0.0611	0.4078
TO	Peixe	Yes	Small	0.1407	0.4458	0.0219	0.5733
TO	Pequizeiro	Yes	Small	0.1036	0.3682	0.2372	1.1475
TO	Colméia	Yes	Small	0.1119	0.4997	0.0286	0.3309
TO	Pindorama do Tocantins	Yes	Small	0.0511	0.4754	0.0808	0.7419
TO	Piraquê	Yes	Small	0.0396	0.5295	0.0471	0.4421
TO	Pium	Yes	Small	0.065	0.4467	0.2573	0.7727
TO	Ponte Alta do Bom Jesus	Yes	Small	0.0304	0.4196	0.266	1.1097
TO	Ponte Alta do Tocantins	Yes	Small	0.0849	0.3787	0.4314	1.0465
TO	Porto Alegre do Tocantins	Yes	Small	0.0377	0.5138	0.0694	0.5455
TO	Porto Nacional	Yes	Small	0.1942	0.4275	0.1096	0.4066
TO	Praia Norte	Yes	Small	0.0454	0.3695	0.053	1.5105
TO	Presidente Kennedy	Yes	Small	0.1014	0.4923	0.0465	0.4183
TO	Pugmil	Yes	Small	0.0347	0.5139	0.0487	0.5711
TO	Recursolândia	Yes	Small	0.0133	0.376	0.176	1.5394
TO	Riachinho	Yes	Small	0.0616	0.497	0.0893	0.5408
TO	Rio da Conceição	Yes	Small	0.0648	0.4117	0.1381	1.0834
TO	Rio dos Bois	Yes	Small	0.1016	0.4412	0.3093	0.6138
TO	Rio Sono	Yes	Small	0.113	0.3871	0.2984	0.9395
TO	Sampaio	Yes	Small	0.0595	0.4561	0.0242	0.8698
TO	Sandolândia	Yes	Small	0.128	0.4582	0.0489	0.53
TO	Santa Fé do Araguaia	Yes	Small	0.1042	0.4785	0.0237	0.5137
TO	Santa Maria do Tocantins	Yes	Small	0.0229	0.4703	0.2213	0.822
TO	Santa Rita do Tocantins	Yes	Small	0.1031	0.4834	0.1098	0.4347
TO	Santa Rosa do Tocantins	Yes	Small	0.071	0.4248	0.1915	0.9342
TO	Santa Tereza do Tocantins	Yes	Small	0.0438	0.5013	0.1691	0.5453
TO	Santa Terezinha do Tocantins	Yes	Small	0.0571	0.4063	0.1471	1.1498
TO	São Bento do Tocantins	Yes	Small	0.0319	0.5169	0.0429	0.566
TO	São Félix do Tocantins	Yes	Small	0.0493	0.3313	0.7962	1.3194
TO	São Miguel do Tocantins	Yes	Small	0.0976	0.3629	0	1.3509
TO	São Salvador do Tocantins	Yes	Small	0.076	0.4885	0.0476	0.5586
TO	São Sebastião do Tocantins	Yes	Small	0.0261	0.4014	0.1141	1.3436
TO	São Valério da Natividade	Yes	Small	0.0647	0.5029	0.1091	0.4747
TO	Silvanópolis	Yes	Small	0.0796	0.3669	0.5136	1.1032
TO	Sítio Novo do Tocantins	Yes	Small	0.0777	0.4203	0.0386	1.0239
TO	Sucupira	Yes	Small	0.0806	0.3965	0.3008	1.0203
TO	Taguatinga	Yes	Small	0.1404	0.4163	0.1485	0.7036
TO	Taipas do Tocantins	Yes	Small	0.014	0.4079	0.235	1.2828
TO	Talismã	Yes	Small	0.1568	0.3936	0.1285	0.7963
TO	Palmas	Yes	Large	0.3362	0.3798	0.0508	0.13
TO	Tocantínia	Yes	Small	0.1411	0.4289	0.167	0.603
TO	Tocantinópolis	Yes	Small	0.1409	0.4254	0.0844	0.6764
TO	Tupirama	Yes	Small	0.0902	0.5095	0	0.3783
TO	Tupiratins	Yes	Small	0.0228	0.4922	0.1545	0.7117
TO	Wanderlândia	Yes	Small	0.105	0.4715	0.0229	0.5589
TO	Xambioá	Yes	Small	0.1118	0.4421	0.1296	0.6666
MA	Açailândia	Yes	Large	0.1729	0.4164	0.1019	0.584
MA	Afonso Cunha	No	Small	0.0154718	0.328	0.159	1.87
MA	Água Doce do Maranhão	No	Small	0.0247428	0.236	0.411	2.31
MA	Alcântara	Yes	Small	0.0949	0.4161	0.2387	0.8576
MA	Aldeias Altas	No	Small	0.0114185	0.353	0.091	1.759
MA	Altamira do Maranhão	Yes	Small	0.0508	0.442	0.1831	0.9126
MA	Alto Alegre do Maranhão	Yes	Small	0.0335	0.3628	0.0442	1.6157
MA	Alto Alegre do Pindaré	Yes	Small	0.0486	0.3317	0.376	1.5664
MA	Alto Parnaíba	Yes	Small	0.0731	0.2173	0.7687	2.01
MA	Amapá do Maranhão	Yes	Small	0.0282	0.2874	0.1219	2.1114
MA	Amarante do Maranhão	Yes	Small	0.0298	0.3306	0.23	1.7448
MA	Anajatuba	Yes	Small	0.0638	0.5125	0.1996	0.3604
MA	Anapurus	No	Small	0.0541045	0.416	0.159	1.091
MA	Apicum-Açu	Yes	Small	0.0304	0.4181	0.0284	1.2595
MA	Araguanã	Yes	Small	0.0542	0.3763	0.1232	1.3831
MA	Araioses	No	Small	0.0708338	0.313	0.367	1.599
MA	Arame	Yes	Small	0.0313	0.4023	0.1623	1.2853
MA	Arari	Yes	Small	0.0412	0.4043	0.4867	1.0371
MA	Axixá	Yes	Small	0.0556	0.4224	0.0762	1.088
MA	Bacabal	Yes	Medium	0.1247	0.3742	0.1865	1.0428
MA	Bacabeira	Yes	Small	0.0553	0.4856	0.1069	0.6372
MA	Bacuri	No	Small	0.0278039	0.405	0.098	1.323
MA	Bacurituba	Yes	Small	0.0346	0.4428	0	1.0875
MA	Balsas	Yes	Medium	0.1301	0.4029	0.2619	0.7769
MA	Barão de Grajaú	No	Small	0.069087	0.441	0.232	0.808
MA	Barra do Corda	Yes	Medium	0.1047	0.3681	0.1881	1.1734
MA	Barreirinhas	No	Medium	0.0513098	0.482	0.133	0.665
MA	Belágua	No	Small	0.0133316	0.462	0	1.054
MA	Bela Vista do Maranhão	Yes	Small	0.0402	0.3082	0.0904	1.9327
MA	Benedito Leite	Yes	Small	0.0586	0.4158	0.0926	1.1099
MA	Bequimão	Yes	Small	0.0474	0.411	0.1288	1.1728
MA	Bernardo do Mearim	Yes	Small	0.0419	0.3731	0.3118	1.3503
MA	Boa Vista do Gurupi	Yes	Small	0.0193	0.3358	0.0344	1.8711
MA	Bom Jardim	Yes	Small	0.0992	0.4345	0	0.8521
MA	Bom Jesus das Selvas	Yes	Small	0.0725	0.371	0.0946	1.3533
MA	Bom Lugar	Yes	Small	0.0141	0.3758	0.1709	1.5401
MA	Brejo	No	Small	0.0541124	0.399	0.183	1.191
MA	Brejo de Areia	Yes	Small	0.0347	0.3978	0.118	1.327
MA	Buriti	No	Small	0.044897	0.353	0.294	1.484
MA	Buriti Bravo	Yes	Small	0.0215	0.392	0.2869	1.3278
MA	Buriticupu	Yes	Medium	0.0503	0.4185	0.0384	1.1616
MA	Buritirana	Yes	Small	0.0163	0.3726	0.2183	1.5247
MA	Cachoeira Grande	Yes	Small	0	0.3316	0.3047	1.8288
MA	Cajapió	Yes	Small	0.0441	0.3215	0.1491	1.7898
MA	Cajari	Yes	Small	0.0296	0.3437	0.4237	1.542
MA	Campestre do Maranhão	Yes	Small	0.0591	0.4549	0.07	0.853
MA	Cândido Mendes	Yes	Small	0.029	0.2087	0.3837	2.4942
MA	Cantanhede	Yes	Small	0.0308	0.412	0.0786	1.2705
MA	Capinzal do Norte	Yes	Small	0.0393	0.4176	0.0597	1.2049
MA	Carolina	Yes	Small	0.1131	0.3975	0.3196	0.8555
MA	Carutapera	Yes	Small	0.012	0.3314	0.1837	1.8474
MA	Caxias	No	Large	0.099934	0.376	0.322	1.067
MA	Cedral	Yes	Small	0.0555	0.4985	0.098	0.5533
MA	Central do Maranhão	Yes	Small	0.0027	0.3206	0.2198	1.9419
MA	Centro do Guilherme	Yes	Small	0.0052	0.3845	0.0201	1.6095
MA	Centro Novo do Maranhão	Yes	Small	0.0191	0.3058	0.0929	2.0438
MA	Chapadinha	No	Medium	0.0617108	0.43	0.129	0.977
MA	Cidelândia	Yes	Small	0.081	0.4228	0.0239	1.0007
MA	Codó	Yes	Large	0.0813	0.3594	0.2508	1.3033
MA	Coelho Neto	No	Small	0.0262145	0.347	0.208	1.659
MA	Colinas	Yes	Small	0.086	0.3962	0.0968	1.1185
MA	Conceição do Lago-Açu	Yes	Small	0.0186	0.4176	0.0673	1.2936
MA	Coroatá	Yes	Medium	0.0474	0.3526	0.0955	1.5935
MA	Cururupu	Yes	Small	0.0509	0.3798	0.3519	1.2404
MA	Davinópolis	Yes	Small	0.0704	0.4525	0.069	0.8187
MA	Dom Pedro	Yes	Small	0.1078	0.3993	0.1984	0.9387
MA	Duque Bacelar	No	Small	0.0208511	0.317	0.035	1.995
MA	Esperantinópolis	Yes	Small	0.0598	0.3821	0.1699	1.2907
MA	Estreito	Yes	Small	0.1586	0.4565	0.0193	0.4211
MA	Feira Nova do Maranhão	Yes	Small	0	0.3802	0.1802	1.5685
MA	Fernando Falcão	Yes	Small	0.0179	0.2615	0.2961	2.2341
MA	Formosa da Serra Negra	Yes	Small	0.0207	0.385	0.2826	1.3818
MA	Fortaleza dos Nogueiras	Yes	Small	0.0454	0.239	0.7108	2.0202
MA	Fortuna	Yes	Small	0.0576	0.4148	0.2627	1.0214
MA	Godofredo Viana	Yes	Small	0.0023	0.2624	0.3027	2.2942
MA	Gonçalves Dias	Yes	Small	0.0548	0.3328	0.1873	1.6413
MA	Governador Archer	Yes	Small	0.0413	0.3717	0.1989	1.4285
MA	Governador Edison Lobão	Yes	Small	0.0391	0.4829	0.0348	0.7721
MA	Governador Eugênio Barros	Yes	Small	0.0549	0.343	0.2205	1.5514
MA	Governador Luiz Rocha	Yes	Small	0.0278	0.2769	0.1881	2.1463
MA	Governador Newton Bello	Yes	Small	0.0197	0.4074	0.0624	1.3613
MA	Governador Nunes Freire	Yes	Small	0.0319	0.3606	0.1614	1.5692
MA	Graça Aranha	Yes	Small	0.0494	0.3723	0.1637	1.4081
MA	Grajaú	Yes	Medium	0.0653	0.3976	0.1212	1.1882
MA	Guimarães	Yes	Small	0.022	0.2701	0.6918	1.924
MA	Humberto de Campos	No	Small	0.0182643	0.483	0.092	0.83
MA	Icatu	Yes	Small	0.0099	0.4043	0	1.4639
MA	Igarapé do Meio	Yes	Small	0.0305	0.4327	0.0139	1.1671
MA	Igarapé Grande	Yes	Small	0.0557	0.3131	0.2937	1.7099
MA	Imperatriz	Yes	Large	0.272	0.3727	0.1535	0.4091
MA	Itaipava do Grajaú	Yes	Small	0.0046	0.4114	0.1073	1.3759
MA	Itapecuru Mirim	Yes	Medium	0.0767	0.3953	0.134	1.1447
MA	Itinga do Maranhão	Yes	Small	0.0978	0.4794	0	0.5505
MA	Jatobá	Yes	Small	0.0348	0.3548	0	1.6907
MA	Jenipapo dos Vieiras	Yes	Small	0.0345	0.39	0.128	1.3755
MA	João Lisboa	Yes	Small	0.0896	0.4502	0.0857	0.738
MA	Joselândia	Yes	Small	0.0784	0.3213	0.2154	1.597
MA	Junco do Maranhão	Yes	Small	0.012	0.3726	0.186	1.5629
MA	Lago da Pedra	Yes	Small	0.058	0.4104	0.0831	1.1554
MA	Lago do Junco	Yes	Small	0.0583	0.3326	0.4149	1.4934
MA	Lago Verde	Yes	Small	0.0561	0.4457	0	0.9704
MA	Lagoa do Mato	No	Small	0.039051	0.325	0.096	1.818
MA	Lago dos Rodrigues	Yes	Small	0.0347	0.3907	0.2245	1.3132
MA	Lagoa Grande do Maranhão	Yes	Small	0.0318	0.226	0.2455	2.4442
MA	Lajeado Novo	Yes	Small	0.0718	0.4059	0.1959	1.0576
MA	Lima Campos	Yes	Small	0.0603	0.3626	0.1959	1.4068
MA	Loreto	Yes	Small	0.0387	0.2067	0.4277	2.4383
MA	Luís Domingues	Yes	Small	0.0063	0.2512	0.2589	2.3788
MA	Magalhães de Almeida	No	Small	0.0325096	0.293	0.238	1.988
MA	Maracaçumé	Yes	Small	0.0341	0.4415	0.0308	1.081
MA	Marajá do Sena	Yes	Small	0.1127	0.3409	0.1686	1.3343
MA	Maranhãozinho	Yes	Small	0.0227	0.4271	0.1131	1.1831
MA	Mata Roma	No	Small	0.0339259	0.337	0.046	1.791
MA	Matinha	Yes	Small	0.0348	0.4329	0.1247	1.082
MA	Matões	No	Small	0.0127924	0.399	0.108	1.423
MA	Matões do Norte	Yes	Small	0.049	0.3856	0.0412	1.3906
MA	Milagres do Maranhão	No	Small	0.0670278	0.336	0.143	1.592
MA	Mirador	Yes	Small	0.0279	0.3879	0.1874	1.385
MA	Miranda do Norte	Yes	Small	0.0644	0.4167	0.14	1.0498
MA	Mirinzal	Yes	Small	0.0467	0.4478	0.19	0.8876
MA	Monção	Yes	Small	0.028	0.4748	0.024	0.8839
MA	Montes Altos	Yes	Small	0.0399	0.3563	0.1949	1.543
MA	Morros	Yes	Small	0.0477	0.4534	0.2755	0.7942
MA	Nina Rodrigues	Yes	Small	0.0378	0.4402	0.0384	1.0685
MA	Nova Colinas	Yes	Small	0.017	0.2717	0.3021	2.1646
MA	Nova Iorque	Yes	Small	0.0238	0.3232	0.5127	1.6565
MA	Nova Olinda do Maranhão	Yes	Small	0.0637	0.4074	0.0308	1.1806
MA	Olho d'Água das Cunhãs	Yes	Small	0.0735	0.3411	0.2572	1.4587
MA	Olinda Nova do Maranhão	Yes	Small	0.0158	0.358	0.3031	1.5768
MA	Paço do Lumiar	Yes	Large	0.1834	0.4433	0.1549	0.3212
MA	Palmeirândia	Yes	Small	0.0289	0.3495	0.1538	1.6636
MA	Paraibano	Yes	Small	0.0471	0.328	0.3075	1.6392
MA	Parnarama	No	Small	0.0397139	0.36	0.203	1.516
MA	Passagem Franca	No	Small	0.04331	0.271	0.442	1.968
MA	Pastos Bons	Yes	Small	0.02	0.3136	0.2428	1.8983
MA	Paulino Neves	No	Small	-6.69189e-06	0.322	0.314	1.892
MA	Paulo Ramos	Yes	Small	0.0656	0.304	0.2189	1.7712
MA	Pedreiras	Yes	Small	0.1308	0.3735	0.2362	0.9893
MA	Pedro do Rosário	Yes	Small	0.0145	0.3632	0.1383	1.644
MA	Penalva	Yes	Small	0.0286	0.2881	0.2048	2.0562
MA	Peri Mirim	Yes	Small	0.0415	0.3607	0.2492	1.4736
MA	Peritoró	Yes	Small	0.0356	0.3808	0.1465	1.4228
MA	Pindaré-Mirim	Yes	Small	0.0657	0.3711	0.2042	1.3195
MA	Pinheiro	Yes	Medium	0.0883	0.4514	0.1168	0.7184
MA	Pio XII	Yes	Small	0.0452	0.4063	0.0897	1.2377
MA	Pirapemas	Yes	Small	0.0203	0.2868	0.1173	2.1542
MA	Poção de Pedras	Yes	Small	0.0588	0.4053	0.1152	1.1677
MA	Porto Franco	Yes	Small	0.1453	0.4267	0.1386	0.6157
MA	Porto Rico do Maranhão	Yes	Small	0.0318	0.4427	0.0614	1.0653
MA	Presidente Dutra	Yes	Small	0.1107	0.3913	0.2015	0.9792
MA	Presidente Juscelino	Yes	Small	0.0032	0.4128	0.1922	1.3231
MA	Presidente Médici	Yes	Small	0.0674	0.3808	0.1499	1.2766
MA	Presidente Sarney	Yes	Small	0.0047	0.2282	0.6352	2.3235
MA	Presidente Vargas	Yes	Small	0.0231	0.3499	0.1321	1.7
MA	Primeira Cruz	No	Small	0.00289922	0.395	0.187	1.448
MA	Raposa	Yes	Small	0.0241	0.457	0.0996	0.9793
MA	Riachão	Yes	Small	0.0757	0.3305	0.3369	1.4747
MA	Ribamar Fiquene	Yes	Small	0.0194	0.4969	0.1572	0.6934
MA	Rosário	Yes	Small	0.0862	0.42	0.404	0.7742
MA	Sambaíba	Yes	Small	0.0378	0.2511	0.6148	2.0285
MA	Santa Filomena do Maranhão	Yes	Small	0.0033	0.2512	0.1514	2.4559
MA	Santa Helena	Yes	Small	0.0331	0.4689	0.0156	0.9067
MA	Santa Inês	Yes	Medium	0.1183	0.4041	0.1717	0.8748
MA	Santa Luzia	Yes	Medium	0.0749	0.3836	0.0659	1.2732
MA	Santa Luzia do Paruá	Yes	Small	0.0945	0.455	0.0771	0.688
MA	Santa Quitéria do Maranhão	No	Small	0.0344649	0.43	0.221	1.05
MA	Santa Rita	Yes	Small	0.0686	0.4633	0.1182	0.7243
MA	Santana do Maranhão	No	Small	0.0340459	0.356	0	1.688
MA	Santo Amaro do Maranhão	No	Small	-5.25498e-06	0.375	0.723	1.283
MA	Santo Antônio dos Lopes	Yes	Small	0.056	0.369	0.2775	1.3348
MA	São Benedito do Rio Preto	No	Small	0.0318601	0.414	0.18	1.194
MA	São Bento	Yes	Small	0.0578	0.4452	0.157	0.8746
MA	São Bernardo	No	Small	0.0333724	0.349	0.253	1.587
MA	São Domingos do Azeitão	Yes	Small	0.0232	0.3179	0.229	1.862
MA	São Domingos do Maranhão	Yes	Small	0.0515	0.4126	0.1762	1.1154
MA	São Félix de Balsas	Yes	Small	0	0.2888	0.4287	2.0496
MA	São Francisco do Brejão	Yes	Small	0.083	0.3464	0.2755	1.3683
MA	São Francisco do Maranhão	No	Small	0.0486399	0.423	0.113	1.095
MA	São João Batista	Yes	Small	0.0329	0.4512	0.1246	0.9648
MA	São João do Carú	Yes	Small	0.0035	0.258	0.1877	2.3868
MA	São João do Paraíso	Yes	Small	0.0564	0.4323	0.2379	0.9211
MA	São João do Soter	Yes	Small	0.0029	0.2706	0.253	2.2647
MA	São João dos Patos	No	Small	0.0674194	0.346	0.483	1.318
MA	São José de Ribamar	Yes	Large	0.0798	0.434	0.3776	0.7224
MA	São José dos Basílios	Yes	Small	0.0146	0.2537	0.2168	2.3487
MA	São Luís	Yes	Metropolis	0.277	0.3812	0.2139	0.3103
MA	São Luís Gonzaga do Maranhão	Yes	Small	0.0926	0.2769	0.2135	1.8385
MA	São Mateus do Maranhão	Yes	Small	0.0563	0.4186	0.1732	1.0544
MA	São Pedro da Água Branca	Yes	Small	0.0394	0.4097	0.0517	1.2628
MA	São Pedro dos Crentes	Yes	Small	0.0255	0.3373	0.2431	1.7105
MA	São Raimundo das Mangabeiras	Yes	Small	0.0668	0.1726	0.9234	2.2543
MA	São Raimundo do Doca Bezerra	Yes	Small	0.0448	0.3624	0.1385	1.5122
MA	São Roberto	Yes	Small	0	0.3121	0.0899	2.0888
MA	São Vicente Ferrer	Yes	Small	0.0602	0.4867	0.0414	0.6461
MA	Satubinha	Yes	Small	0.0139	0.3294	0.0249	1.9446
MA	Senador Alexandre Costa	Yes	Small	0.0323	0.2365	0.1571	2.4219
MA	Senador La Rocque	Yes	Small	0.0855	0.4028	0.1042	1.0708
MA	Serrano do Maranhão	Yes	Small	0.0086	0.3458	0.073	1.8284
MA	Sítio Novo	Yes	Small	0.066	0.3701	0.3166	1.2588
MA	Sucupira do Norte	Yes	Small	0.0552	0.3145	0.3868	1.6478
MA	Sucupira do Riachão	No	Small	0.0334046	0.19	0.459	2.562
MA	Tasso Fragoso	Yes	Small	0.0159	0.2431	0.3079	2.3618
MA	Timbiras	Yes	Small	0.0425	0.2555	0.1019	2.2773
MA	Timon	No	Large	0.100185	0.435	0.255	0.701
MA	Trizidela do Vale	Yes	Small	0.0537	0.3642	0.1744	1.4386
MA	Tufilândia	Yes	Small	0.0231	0.3745	0.0315	1.5899
MA	Tuntum	Yes	Small	0.0566	0.435	0.1419	0.9588
MA	Turiaçu	Yes	Small	0.0255	0.4608	0.025	0.9911
MA	Turilândia	Yes	Small	0.0065	0.4285	0.0268	1.2974
MA	Tutóia	No	Medium	0.0706699	0.375	0.199	1.276
MA	Urbano Santos	No	Small	0.0408828	0.417	0.085	1.188
MA	Vargem Grande	Yes	Small	0.0451	0.4118	0.0889	1.2014
MA	Viana	Yes	Small	0.0417	0.4483	0.0852	0.9683
MA	Vila Nova dos Martírios	Yes	Small	0.0323	0.3459	0.0188	1.7524
MA	Vitória do Mearim	Yes	Small	0.0682	0.4571	0.152	0.7481
MA	Vitorino Freire	Yes	Small	0.0753	0.3238	0.3231	1.5305
MA	Zé Doca	Yes	Medium	0.0996	0.4228	0.0682	0.8909
PI	Acauã	No	Small	0.095596	0.418	0.109	0.914
PI	Agricolândia	No	Small	0.0327109	0.432	0.113	1.104
PI	Água Branca	No	Small	0.0767924	0.449	0.12	0.782
PI	Alagoinha do Piauí	No	Small	0.0416548	0.405	0.215	1.191
PI	Alegrete do Piauí	No	Small	0.0544514	0.391	0.278	1.189
PI	Alto Longá	No	Small	0.0186704	0.493	0.198	0.698
PI	Altos(*)	No	Small	0.0663371	0.471	0.186	0.646
PI	Alvorada do Gurguéia	No	Small	0.0466814	0.117	0.706	2.855
PI	Amarante	No	Small	0.0714959	0.445	0.235	0.766
PI	Angical do Piauí	No	Small	0.076706	0.432	0.263	0.815
PI	Anísio de Abreu	No	Small	0.0372621	0.331	0.36	1.633
PI	Antônio Almeida	No	Small	-4.3381e-06	0.405	0.173	1.405
PI	Aroazes	No	Small	0.0114409	0.429	0.133	1.21
PI	Arraial	No	Small	0.058194	0.332	0.329	1.55
PI	Assunção do Piauí	No	Small	0.0440401	0.327	0.075	1.796
PI	Avelino Lopes	No	Small	0.0298928	0.403	0.272	1.219
PI	Baixa Grande do Ribeiro	No	Small	0.0440724	0.326	0.17	1.746
PI	Barra D'Alcântara	No	Small	0.0291287	0.388	0.135	1.412
PI	Barras	No	Small	0.0588018	0.465	0.154	0.736
PI	Barreiras do Piauí	No	Small	0.00784205	0.315	0.273	1.928
PI	Barro Duro	No	Small	0.0479804	0.476	0.127	0.727
PI	Batalha	No	Small	0.0717528	0.457	0.053	0.794
PI	Bela Vista do Piauí	No	Small	0.0514642	0.542	0	0.331
PI	Belém do Piauí	No	Small	0.0399416	0.35	0.073	1.655
PI	Beneditinos	No	Small	0.0439607	0.457	0.24	0.809
PI	Bertolínia	No	Small	0.0215767	0.329	0.574	1.588
PI	Betânia do Piauí	No	Small	0.145437	0.353	0.046	1.175
PI	Boa Hora	No	Small	0.0288633	0.37	0.297	1.439
PI	Bocaina	No	Small	0.0769641	0.319	0.633	1.372
PI	Bom Jesus	No	Small	0.12768	0.441	0.113	0.611
PI	Bom Princípio do Piauí	No	Small	0.0084946	0.386	0.279	1.434
PI	Bonfim do Piauí	No	Small	0.0157528	0.369	0.35	1.472
PI	Boqueirão do Piauí	No	Small	0.0338068	0.454	0.261	0.864
PI	Brasileira	No	Small	0.0843506	0.506	0.022	0.413
PI	Brejo do Piauí	No	Small	0.0163314	0.357	0.189	1.647
PI	Buriti dos Lopes	No	Small	0.0641744	0.432	0.216	0.904
PI	Buriti dos Montes	No	Small	0.0560394	0.496	0.194	0.514
PI	Cabeceiras do Piauí	No	Small	0.071386	0.511	0.15	0.363
PI	Cajazeiras do Piauí	No	Small	0.0117414	0.395	0.272	1.357
PI	Cajueiro da Praia	No	Small	0.0513455	0.374	0.183	1.378
PI	Caldeirão Grande do Piauí	No	Small	0.0664066	0.388	0.045	1.292
PI	Campinas do Piauí	No	Small	0.0645659	0.381	0.793	0.908
PI	Campo Alegre do Fidalgo	No	Small	0.0391699	0.474	0	0.852
PI	Campo Grande do Piauí	No	Small	0.0689719	0.474	0.047	0.689
PI	Campo Largo do Piauí	No	Small	0.0124364	0.396	0.211	1.386
PI	Campo Maior	No	Small	0.11999	0.442	0.163	0.611
PI	Canavieira	No	Small	0.00586853	0.322	0.484	1.765
PI	Canto do Buriti	No	Small	0.0642683	0.445	0.325	0.749
PI	Capitão de Campos	No	Small	0.093015	0.441	0.205	0.713
PI	Capitão Gervásio Oliveira	No	Small	0.0237636	0.457	0.184	0.933
PI	Caracol	No	Small	0.0239047	0.388	0.35	1.304
PI	Caraúbas do Piauí	No	Small	0.0445603	0.334	0.197	1.673
PI	Caridade do Piauí	No	Small	0.057501	0.386	0.089	1.323
PI	Castelo do Piauí	No	Small	0.0619476	0.493	0.101	0.563
PI	Caxingó	No	Small	-1.79956e-06	0.453	0	1.173
PI	Cocal	No	Small	0.0619084	0.429	0.155	0.966
PI	Cocal de Telha	No	Small	0.0559477	0.448	0.135	0.877
PI	Cocal dos Alves	No	Small	0.0725807	0.351	0.15	1.46
PI	Coivaras	No	Small	0.0280499	0.539	0.152	0.369
PI	Colônia do Gurguéia	No	Small	0.0460057	0.343	0.517	1.415
PI	Colônia do Piauí	No	Small	0.0440536	0.402	0.399	1.089
PI	Conceição do Canindé	No	Small	0.0702229	0.377	0.563	1.046
PI	Coronel José Dias	No	Small	-2.95593e-06	0.298	0.372	2.022
PI	Corrente	No	Small	0.126791	0.443	0.215	0.543
PI	Cristalândia do Piauí	No	Small	0.0231088	0.365	0.286	1.503
PI	Cristino Castro	No	Small	0.0769225	0.134	1.208	2.304
PI	Curimatá	No	Small	0.044823	0.359	0.458	1.348
PI	Currais	No	Small	-1.62166e-06	0.369	0.247	1.608
PI	Curralinhos	No	Small	0.0292904	0.413	0	1.315
PI	Curral Novo do Piauí	No	Small	0.0182276	0.385	0.02	1.546
PI	Demerval Lobão	No	Small	0.0426381	0.482	0.093	0.729
PI	Dirceu Arcoverde	No	Small	0.0361419	0.377	0.226	1.398
PI	Dom Expedito Lopes	No	Small	0.0522142	0.408	0.285	1.077
PI	Domingos Mourão	No	Small	0.036614	0.477	0.386	0.618
PI	Dom Inocêncio	No	Small	0.0613426	0.461	0.292	0.67
PI	Elesbão Veloso	No	Small	0.0418704	0.475	0.208	0.712
PI	Eliseu Martins	No	Small	0.0614384	0.34	0.76	1.225
PI	Esperantina	No	Small	0.0944268	0.451	0.127	0.686
PI	Fartura do Piauí	No	Small	0.0468749	0.349	0.121	1.605
PI	Flores do Piauí	No	Small	0.0821369	0.26	0.508	1.827
PI	Floresta do Piauí	No	Small	0.0521318	0.372	0.081	1.449
PI	Floriano	No	Medium	0.178527	0.404	0.281	0.54
PI	Francinópolis	No	Small	0.0317952	0.377	0.201	1.436
PI	Francisco Ayres	No	Small	0.0126378	0.338	0.608	1.553
PI	Francisco Macedo	No	Small	0.0556071	0.421	0.136	1.061
PI	Francisco Santos	No	Small	0.0821998	0.371	0.33	1.171
PI	Fronteiras	No	Small	0.0883738	0.461	0.097	0.66
PI	Geminiano	No	Small	0.00805463	0.417	0.062	1.351
PI	Gilbués	No	Small	0.0404895	0.346	0.495	1.432
PI	Guadalupe	No	Small	0.086684	0.446	0.05	0.8
PI	Guaribas	No	Small	0.0110223	0.464	0	1.049
PI	Hugo Napoleão	No	Small	0.0223257	0.422	0.205	1.166
PI	Ilha Grande	No	Small	0.0457826	0.352	0.311	1.478
PI	Inhuma	No	Small	0.108986	0.443	0.229	0.614
PI	Ipiranga do Piauí	No	Small	0.0536039	0.45	0.35	0.745
PI	Isaías Coelho	No	Small	0.0759965	0.378	0.129	1.268
PI	Itainópolis	No	Small	0.0869121	0.362	0.451	1.144
PI	Itaueira	No	Small	0.0649685	0.31	0.28	1.696
PI	Jacobina do Piauí	No	Small	0.0831401	0.368	0.119	1.311
PI	Jaicós	No	Small	0.075	0.408	0.108	1.078
PI	Jardim do Mulato	No	Small	0.0557632	0.489	0.185	0.565
PI	Jatobá do Piauí	No	Small	0.090204	0.445	0.167	0.719
PI	Jerumenha	No	Small	0.0324001	0.388	0.163	1.379
PI	João Costa	No	Small	0.0141084	0.444	0.109	1.108
PI	Joaquim Pires	No	Small	0.0178943	0.441	0.145	1.089
PI	Joca Marques	No	Small	0.0109135	0.399	0.051	1.464
PI	José de Freitas	No	Small	0.0623723	0.484	0.167	0.583
PI	Juazeiro do Piauí	No	Small	0.0625579	0.456	0.107	0.808
PI	Júlio Borges	No	Small	0.0303527	0.319	0.419	1.709
PI	Jurema	No	Small	0.015124	0.317	0.088	1.987
PI	Lagoinha do Piauí	No	Small	0.0267137	0.393	0.333	1.266
PI	Lagoa Alegre	No	Small	0.015202	0.443	0.176	1.074
PI	Lagoa do Barro do Piauí	No	Small	0.130277	0.318	0.232	1.377
PI	Lagoa de São Francisco	No	Small	0.0457683	0.35	0.122	1.603
PI	Lagoa do Piauí	No	Small	0.0262569	0.503	0.031	0.696
PI	Lagoa do Sítio	No	Small	0.00532737	0.334	0.357	1.755
PI	Landri Sales	No	Small	0.0159884	0.335	0.556	1.583
PI	Luís Correia	No	Small	0.0579928	0.476	0.094	0.7
PI	Luzilândia	No	Small	0.0789245	0.421	0.122	0.962
PI	Madeiro	No	Small	0.0217831	0.268	0.056	2.314
PI	Manoel Emídio	No	Small	0.0909365	0.327	0.458	1.361
PI	Marcolândia	No	Small	0.048293	0.426	0.038	1.121
PI	Marcos Parente	No	Small	0.0213373	0.358	0.502	1.438
PI	Massapê do Piauí	No	Small	0.0651951	0.405	0.302	1.034
PI	Matias Olímpio	No	Small	0.0462693	0.427	0.153	1.052
PI	Miguel Alves	No	Small	0.0695874	0.438	0.046	0.933
PI	Miguel Leão	No	Small	0.0630221	0.402	0.065	1.199
PI	Milton Brandão	No	Small	0.0549845	0.364	0.294	1.361
PI	Monsenhor Gil	No	Small	0.0556017	0.215	0.666	2.166
PI	Monsenhor Hipólito	No	Small	0.069559	0.377	0.448	1.119
PI	Monte Alegre do Piauí	No	Small	0.0701594	0.439	0.228	0.82
PI	Morro Cabeça no Tempo	No	Small	0.0272913	0.328	0.096	1.855
PI	Morro do Chapéu do Piauí	No	Small	0.013741	0.429	0	1.28
PI	Murici dos Portelas	No	Small	0.0174231	0.447	0	1.135
PI	Nazaré do Piauí	No	Small	0.0721665	0.288	0.413	1.736
PI	Nossa Senhora de Nazaré	No	Small	0.0341355	0.35	0.649	1.344
PI	Nossa Senhora dos Remédios	No	Small	0.0098824	0.376	0.138	1.577
PI	Novo Oriente do Piauí	No	Small	0.0315678	0.335	0.452	1.574
PI	Novo Santo Antônio	No	Small	0.0771017	0.509	0	0.44
PI	Oeiras	No	Small	0.131515	0.417	0.303	0.647
PI	Olho D'Água do Piauí	No	Small	0.0341673	0.444	0.176	0.98
PI	Padre Marcos	No	Small	0.0635905	0.353	0.312	1.391
PI	Paes Landim	No	Small	0.057018	0.315	0.464	1.591
PI	Pajeú do Piauí	No	Small	0.0417918	0.314	0.646	1.56
PI	Palmeira do Piauí	No	Small	0.0117404	0.336	0.605	1.57
PI	Palmeirais	No	Small	0.0245124	0.349	0.379	1.558
PI	Paquetá	No	Small	-1.0811e-06	0.399	0	1.545
PI	Parnaguá	No	Small	0.0135476	0.391	0.221	1.409
PI	Parnaíba	No	Large	0.16681	0.411	0.243	0.569
PI	Passagem Franca do Piauí	No	Small	0.035247	0.451	0.173	0.929
PI	Patos do Piauí	No	Small	0.034275	0.392	0.293	1.267
PI	Paulistana	No	Small	0.160619	0.428	0.128	0.545
PI	Pavussu	No	Small	-3.60596e-06	0.348	0.333	1.699
PI	Pedro II	No	Small	0.076777	0.419	0.216	0.937
PI	Pedro Laurentino	No	Small	0.0435084	0.35	0.336	1.487
PI	Nova Santa Rita	No	Small	0.0448021	0.494	0	0.69
PI	Picos(*)	No	Medium	0.189651	0.409	0.2	0.499
PI	Pimenteiras	No	Small	0.07695	0.362	0.267	1.292
PI	Pio IX	No	Small	0.127426	0.433	0.046	0.709
PI	Piracuruca	No	Small	0.08752	0.444	0.12	0.77
PI	Piripiri	No	Medium	0.116375	0.426	0.192	0.72
PI	Porto	No	Small	0.0300336	0.398	0.204	1.293
PI	Porto Alegre do Piauí	No	Small	0.0207741	0.325	0.08	1.911
PI	Prata do Piauí	No	Small	0.00642609	0.381	0.467	1.364
PI	Queimada Nova	No	Small	0.0940112	0.46	0.121	0.627
PI	Redenção do Gurguéia	No	Small	0.00712601	0.401	0.259	1.345
PI	Regeneração	No	Small	0.0369753	0.451	0.111	0.958
PI	Riacho Frio	No	Small	0.0255034	0.253	0.148	2.347
PI	Ribeira do Piauí	No	Small	0.0175044	0.341	0.135	1.785
PI	Ribeiro Gonçalves	No	Small	0.0493397	0.365	0.254	1.408
PI	Rio Grande do Piauí	No	Small	0.0441048	0.309	0.37	1.744
PI	Santa Cruz do Piauí	No	Small	0.113705	0.436	0.058	0.745
PI	Santa Cruz dos Milagres	No	Small	-4.14651e-06	0.422	0.193	1.272
PI	Santa Filomena	No	Small	0.0600508	0.228	0.432	2.191
PI	Santa Luz	No	Small	0.044523	0.289	0.176	1.991
PI	Santana do Piauí	No	Small	0.0286437	0.381	0.156	1.451
PI	Santa Rosa do Piauí	No	Small	0.0242116	0.465	0.148	0.893
PI	Santo Antônio de Lisboa	No	Small	0.0547973	0.406	0.349	1.044
PI	Santo Antônio dos Milagres	No	Small	0.0190007	0.43	0	1.248
PI	Santo Inácio do Piauí	No	Small	0.0353974	0.429	0.385	0.95
PI	São Braz do Piauí	No	Small	0.0098455	0.269	0.482	2.112
PI	São Félix do Piauí	No	Small	0.0177331	0.434	0.397	0.988
PI	São Francisco de Assis do Piauí	No	Small	0.0168034	0.436	0.146	1.133
PI	São Francisco do Piauí	No	Small	0.0581725	0.305	0.749	1.486
PI	São Gonçalo do Gurguéia	No	Small	0.0259375	0.293	0.178	2.05
PI	São Gonçalo do Piauí	No	Small	0.103144	0.409	0.139	0.926
PI	São João da Canabrava	No	Small	0.0622527	0.3	0.873	1.431
PI	São João da Fronteira	No	Small	0.0240904	0.408	0.208	1.252
PI	São João da Serra	No	Small	0.0397986	0.416	0.336	1.049
PI	São João da Varjota	No	Small	0.0511638	0.393	0.32	1.17
PI	São João do Arraial	No	Small	0.0525145	0.333	0.21	1.64
PI	São João do Piauí	No	Small	0.13258	0.429	0.265	0.583
PI	São José do Divino	No	Small	0.0735507	0.417	0.084	1.038
PI	São José do Peixe	No	Small	0.010404	0.31	0.777	1.65
PI	São José do Piauí	No	Small	0.0204108	0.406	0.364	1.188
PI	São Julião	No	Small	0.0891082	0.343	0.459	1.258
PI	São Lourenço do Piauí	No	Small	-2.258e-06	0.361	0.598	1.454
PI	São Luis do Piauí	No	Small	0.0153077	0.384	0.207	1.457
PI	São Miguel da Baixa Grande	No	Small	0.0131882	0.462	0.425	0.807
PI	São Miguel do Fidalgo	No	Small	0.00621738	0.411	0.24	1.296
PI	São Miguel do Tapuio	No	Small	0.129703	0.363	0.39	0.977
PI	São Pedro do Piauí	No	Small	0.052255	0.369	0.314	1.327
PI	São Raimundo Nonato	No	Small	0.132026	0.455	0.107	0.501
PI	Sebastião Barros	No	Small	0.0100551	0.25	0.285	2.354
PI	Sebastião Leal	No	Small	0.00531737	0.402	0	1.503
PI	Sigefredo Pacheco	No	Small	0.0540154	0.461	0.085	0.825
PI	Simões	No	Small	0.107051	0.381	0.322	0.995
PI	Simplício Mendes	No	Small	0.122668	0.457	0.173	0.492
PI	Socorro do Piauí	No	Small	0.00596747	0.346	0.384	1.659
PI	Sussuapara	No	Small	0.0399699	0.412	0.077	1.231
PI	Tamboril do Piauí	No	Small	0.0496343	0.29	0.087	2.014
PI	Tanque do Piauí	No	Small	0.046773	0.346	0.342	1.495
PI	Teresina(*)	No	Large	0.269108	0.396	0.179	0.26
PI	União	No	Small	0.0488108	0.467	0.116	0.786
PI	Uruçuí	No	Small	0.0961172	0.421	0.185	0.85
PI	Valença do Piauí	No	Small	0.0826643	0.463	0.207	0.61
PI	Várzea Branca	No	Small	0.00864433	0.4	0.156	1.41
PI	Várzea Grande	No	Small	0.0910474	0.342	0.426	1.273
PI	Vera Mendes	No	Small	0.0228463	0.371	0	1.63
PI	Vila Nova do Piauí	No	Small	0.0697377	0.46	0.419	0.562
PI	Wall Ferraz	No	Small	0.0455248	0.382	0.145	1.371
CE	Abaiara	No	Small	0.0536636	0.403	0.113	1.205
CE	Acarape	No	Small	0.0411661	0.466	0.02	0.89
CE	Acaraú	No	Medium	0.0905282	0.32	0.141	1.594
CE	Acopiara	No	Medium	0.070585	0.394	0.132	1.183
CE	Aiuaba	No	Small	0.0569887	0.395	0.405	1.074
CE	Alcântaras	No	Small	0.063923	0.372	0.329	1.246
CE	Altaneira	No	Small	0.0417251	0.341	0.318	1.57
CE	Alto Santo	No	Small	0.086851	0.48	0.262	0.439
CE	Amontada	No	Small	0.0628864	0.323	0.146	1.697
CE	Antonina do Norte	No	Small	0.0813487	0.316	0.536	1.429
CE	Apuiarés	No	Small	0.0852587	0.358	0.398	1.206
CE	Aquiraz	No	Medium	0.0893235	0.478	0.098	0.542
CE	Aracati	No	Medium	0.143859	0.406	0.101	0.787
CE	Aracoiaba	No	Small	0.0550061	0.389	0.052	1.334
CE	Ararendá	No	Small	0.0695978	0.262	0.65	1.789
CE	Araripe	No	Small	0.0633615	0.19	0.277	2.527
CE	Aratuba	No	Small	0.043394	0.487	0	0.744
CE	Arneiroz	No	Small	0.0298991	0.376	0.295	1.396
CE	Assaré	No	Small	0.0749431	0.417	0.093	1.027
CE	Aurora	No	Small	0.102746	0.404	0.111	0.978
CE	Baixio	No	Small	0.16415	0.371	0.298	0.82
CE	Banabuiú	No	Small	0.105423	0.414	0.042	0.939
CE	Barbalha	No	Medium	0.150209	0.417	0.136	0.662
CE	Barreira	No	Small	0.0513271	0.456	0.174	0.818
CE	Barro	No	Small	0.0756626	0.455	0.067	0.781
CE	Barroquinha	No	Small	0.0628908	0.255	0.284	2.079
CE	Baturité	No	Small	0.0999059	0.449	0.081	0.701
CE	Beberibe	No	Small	0.117704	0.444	0.083	0.656
CE	Bela Cruz	No	Small	0.14354	0.323	0.176	1.316
CE	Boa Viagem	No	Medium	0.091046	0.377	0.225	1.151
CE	Brejo Santo	No	Small	0.122446	0.398	0.084	0.946
CE	Camocim	No	Medium	0.0911499	0.397	0.125	1.073
CE	Campos Sales	No	Small	0.0713277	0.397	0.186	1.129
CE	Canindé	No	Medium	0.11259	0.417	0.103	0.853
CE	Capistrano	No	Small	0.0783671	0.412	0.071	1.058
CE	Caridade	No	Small	0.0268336	0.477	0.038	0.864
CE	Cariré	No	Small	0.125989	0.33	0.343	1.246
CE	Caririaçu	No	Small	0.0690276	0.381	0.164	1.26
CE	Cariús	No	Small	0.0549632	0.388	0.069	1.335
CE	Carnaubal	No	Small	0.0966103	0.383	0.232	1.081
CE	Cascavel	No	Medium	0.0814288	0.474	0.04	0.639
CE	Catarina	No	Small	0.0604852	0.496	0.142	0.522
CE	Catunda	No	Small	0.0679558	0.315	0.303	1.634
CE	Caucaia	No	Large	0.141762	0.447	0.15	0.495
CE	Cedro	No	Small	0.113924	0.403	0.154	0.913
CE	Chaval	No	Small	0.0449856	0.384	0.058	1.413
CE	Choró	No	Small	0.0627725	0.404	0.078	1.179
CE	Chorozinho	No	Small	0.0557912	0.476	0.035	0.745
CE	Coreaú	No	Small	0.0658827	0.348	0.233	1.462
CE	Crateús	No	Medium	0.122236	0.402	0.23	0.836
CE	Crato	No	Large	0.198112	0.397	0.146	0.577
CE	Croatá	No	Small	0.059208	0.3	0.243	1.811
CE	Cruz	No	Small	0.21806	0.34	0.165	0.864
CE	Deputado Irapuan Pinheiro	No	Small	0.075193	0.294	0.243	1.785
CE	Ererê	No	Small	0.100405	0.371	0.088	1.232
CE	Eusébio	No	Small	0.140873	0.469	0.11	0.364
CE	Farias Brito	No	Small	0.073653	0.406	0.173	1.058
CE	Forquilha	No	Small	0.0987232	0.358	0.214	1.253
CE	Fortaleza	No	Metropolis	0.288267	0.386	0.172	0.291
CE	Fortim	No	Small	0.069211	0.454	0.144	0.768
CE	Frecheirinha	No	Small	0.114787	0.324	0.215	1.417
CE	General Sampaio	No	Small	0.0261424	0.374	0.303	1.417
CE	Graça	No	Small	0.0724273	0.325	0.441	1.466
CE	Granja	No	Medium	0.0785478	0.23	0.184	2.243
CE	Granjeiro	No	Small	0.0645102	0.501	0.096	0.495
CE	Groaíras	No	Small	0.125462	0.37	0.407	0.94
CE	Guaiúba	No	Small	0.0531006	0.393	0.016	1.336
CE	Guaraciaba do Norte	No	Small	0.125858	0.337	0.236	1.259
CE	Guaramiranga	No	Small	0.0632118	0.531	0.067	0.312
CE	Hidrolândia	No	Small	0.12149	0.382	0.344	0.91
CE	Horizonte	No	Medium	0.0651509	0.505	0.043	0.496
CE	Ibaretama	No	Small	0.0552369	0.301	0.174	1.865
CE	Ibiapina	No	Small	0.097383	0.407	0.121	0.979
CE	Ibicuitinga	No	Small	0.0684064	0.441	0.057	0.912
CE	Icapuí	No	Small	0.112799	0.431	0.115	0.748
CE	Icó	No	Medium	0.105361	0.396	0.234	0.952
CE	Iguatu	No	Medium	0.135915	0.43	0.14	0.638
CE	Independência	No	Small	0.0690533	0.463	0.196	0.677
CE	Ipaporanga	No	Small	0.0308113	0.411	0.526	1.013
CE	Ipaumirim	No	Small	0.107809	0.405	0.017	1.005
CE	Ipu	No	Small	0.0905367	0.396	0.108	1.092
CE	Ipueiras	No	Small	0.0947749	0.3	0.517	1.493
CE	Iracema	No	Small	0.102719	0.43	0.276	0.707
CE	Irauçuba	No	Small	0.0526857	0.31	0.203	1.796
CE	Itaiçaba	No	Small	0.0809841	0.436	0.293	0.75
CE	Itaitinga	No	Small	0.0534751	0.48	0.086	0.699
CE	Itapagé	No	Small	0.0882368	0.403	0.16	1.023
CE	Itapipoca	No	Large	0.114308	0.396	0.117	0.98
CE	Itapiúna	No	Small	0.0628094	0.367	0.062	1.446
CE	Itarema	No	Small	0.0368195	0.403	0.109	1.284
CE	Itatira	No	Small	0.0602094	0.137	0.489	2.787
CE	Jaguaretama	No	Small	0.101228	0.43	0.122	0.801
CE	Jaguaribara	No	Small	0.125166	0.466	0.068	0.479
CE	Jaguaribe	No	Small	0.113936	0.399	0.315	0.843
CE	Jaguaruana	No	Small	0.0683291	0.421	0.073	1.045
CE	Jardim	No	Small	0.14329	0.345	0.334	1.073
CE	Jati	No	Small	0.0597816	0.444	0.158	0.87
CE	Jijoca de Jericoacoara	No	Small	0.166074	0.422	0.09	0.584
CE	Juazeiro do Norte	No	Large	0.144968	0.426	0.144	0.623
CE	Jucás	No	Small	0.0654701	0.401	0.148	1.147
CE	Lavras da Mangabeira	No	Small	0.0962833	0.35	0.31	1.266
CE	Limoeiro do Norte	No	Medium	0.203411	0.416	0.072	0.468
CE	Madalena	No	Small	0.0819854	0.375	0.155	1.251
CE	Maracanaú	No	Large	0.117638	0.473	0.139	0.43
CE	Maranguape	No	Large	0.100356	0.457	0.169	0.598
CE	Marco	No	Small	0.0893278	0.297	0.111	1.775
CE	Martinópole	No	Small	0.0629275	0.39	0.093	1.268
CE	Massapê	No	Small	0.100706	0.354	0.099	1.338
CE	Mauriti	No	Small	0.0686483	0.368	0.132	1.372
CE	Meruoca	No	Small	0.100295	0.365	0.15	1.236
CE	Milagres	No	Small	0.10275	0.436	0.091	0.774
CE	Milhã	No	Small	0.141826	0.329	0.351	1.18
CE	Miraíma	No	Small	0.0547639	0.255	0.374	2.066
CE	Missão Velha	No	Small	0.0923076	0.371	0.166	1.224
CE	Mombaça	No	Small	0.0824975	0.418	0.147	0.957
CE	Monsenhor Tabosa	No	Small	0.0570484	0.231	0.923	1.896
CE	Morada Nova	No	Medium	0.104497	0.405	0.097	0.974
CE	Moraújo	No	Small	0.0393843	0.382	0	1.484
CE	Morrinhos	No	Small	0.11915	0.285	0.288	1.62
CE	Mucambo	No	Small	0.0929598	0.341	0.386	1.298
CE	Mulungu	No	Small	0.0473448	0.434	0.071	1.046
CE	Nova Olinda	No	Small	0.0559658	0.423	0.023	1.117
CE	Nova Russas	No	Small	0.114434	0.399	0.31	0.843
CE	Novo Oriente	No	Small	0.0646345	0.45	0.05	0.875
CE	Ocara	No	Small	0.0461562	0.468	0	0.864
CE	Orós	No	Small	0.0468333	0.418	0.216	1.074
CE	Pacajus	No	Medium	0.0844536	0.502	0.04	0.432
CE	Pacatuba	No	Medium	0.104068	0.487	0.139	0.391
CE	Pacoti	No	Small	0.106242	0.472	0.084	0.516
CE	Pacujá	No	Small	0.0887534	0.306	0.375	1.559
CE	Palhano	No	Small	0.0662376	0.428	0.053	1.013
CE	Palmácia	No	Small	0.0807315	0.378	0.227	1.187
CE	Paracuru	No	Small	0.0921587	0.478	0.051	0.557
CE	Paraipaba	No	Small	0.0584607	0.476	0.106	0.69
CE	Parambu	No	Small	0.0414928	0.472	0.109	0.792
CE	Paramoti	No	Small	0.0350729	0.411	0.162	1.21
CE	Pedra Branca	No	Small	0.0738311	0.317	0.308	1.592
CE	Penaforte	No	Small	0.0653317	0.448	0.056	0.883
CE	Pentecoste	No	Small	0.0821355	0.442	0.055	0.843
CE	Pereiro	No	Small	0.112936	0.404	0.171	0.902
CE	Pindoretama	No	Small	0.0795142	0.49	0.087	0.51
CE	Piquet Carneiro	No	Small	0.0511649	0.397	0.364	1.11
CE	Pires Ferreira	No	Small	0.0767998	0.37	0.322	1.207
CE	Poranga	No	Small	0.0773688	0.232	0.572	2.008
CE	Porteiras	No	Small	0.0694101	0.37	0.156	1.34
CE	Potengi	No	Small	0.0625189	0.331	0.324	1.536
CE	Potiretama	No	Small	0.07645	0.467	0.084	0.682
CE	Quiterianópolis	No	Small	0.0617599	0.358	0.227	1.415
CE	Quixadá	No	Medium	0.158207	0.388	0.129	0.831
CE	Quixelô	No	Small	0.0940995	0.379	0.185	1.148
CE	Quixeramobim	No	Medium	0.120699	0.405	0.11	0.892
CE	Quixeré	No	Small	0.0851962	0.328	0.07	1.602
CE	Redenção	No	Small	0.0412045	0.466	0.129	0.826
CE	Reriutaba	No	Small	0.148223	0.333	0.382	1.102
CE	Russas	No	Medium	0.13956	0.432	0.116	0.618
CE	Saboeiro	No	Small	0.0443946	0.289	0.462	1.824
CE	Salitre	No	Small	0.0389571	0.453	0.1	0.939
CE	Santana do Acaraú	No	Small	0.0885406	0.37	0.098	1.283
CE	Santana do Cariri	No	Small	0.0596872	0.391	0.1	1.272
CE	Santa Quitéria	No	Small	0.107882	0.362	0.294	1.141
CE	São Benedito	No	Small	0.102074	0.368	0.213	1.171
CE	São Gonçalo do Amarante	No	Small	0.0998176	0.479	0.038	0.525
CE	São João do Jaguaribe	No	Small	0.13644	0.463	0.089	0.434
CE	São Luís do Curu	No	Small	0.0680874	0.448	0.028	0.886
CE	Senador Pompeu	No	Small	0.114688	0.369	0.188	1.12
CE	Senador Sá	No	Small	0.064525	0.32	0.098	1.739
CE	Sobral	No	Large	0.195815	0.343	0.178	0.942
CE	Solonópole	No	Small	0.0953234	0.348	0.406	1.227
CE	Tabuleiro do Norte	No	Small	0.157451	0.413	0.058	0.701
CE	Tamboril	No	Small	0.0628505	0.303	0.763	1.473
CE	Tarrafas	No	Small	0.0626105	0.413	0.104	1.107
CE	Tauá	No	Medium	0.101745	0.396	0.239	0.965
CE	Tejuçuoca	No	Small	0.0345009	0.307	0.14	1.938
CE	Tianguá	No	Medium	0.112492	0.429	0.108	0.77
CE	Trairi	No	Medium	0.0586843	0.451	0.136	0.84
CE	Tururu	No	Small	0.0578068	0.376	0.088	1.39
CE	Ubajara	No	Small	0.112722	0.41	0.212	0.832
CE	Umari	No	Small	0.074413	0.393	0.164	1.152
CE	Umirim	No	Small	0.0409723	0.388	0.023	1.42
CE	Uruburetama	No	Small	0.0558843	0.348	0.103	1.58
CE	Uruoca	No	Small	0.0403231	0.352	0.227	1.55
CE	Varjota	No	Small	0.11816	0.369	0.163	1.121
CE	Várzea Alegre	No	Small	0.0695869	0.449	0.139	0.809
CE	Viçosa do Ceará	No	Medium	0.0523645	0.363	0.089	1.506
RN	Acari	No	Small	0.159065	0.459	0.027	0.396
RN	Açu	No	Medium	0.201054	0.423	0.03	0.452
RN	Afonso Bezerra	No	Small	0.101494	0.475	0.046	0.537
RN	Água Nova	No	Small	0.0870935	0.343	0.028	1.521
RN	Alexandria	No	Small	0.131574	0.405	0.239	0.771
RN	Almino Afonso	No	Small	0.110516	0.468	0.049	0.542
RN	Alto do Rodrigues	No	Small	0.173606	0.456	0.028	0.352
RN	Angicos	No	Small	0.157999	0.433	0.054	0.565
RN	Antônio Martins	No	Small	0.132021	0.382	0.088	1.012
RN	Apodi	No	Small	0.240972	0.4	0.064	0.411
RN	Areia Branca	No	Small	0.213984	0.397	0.084	0.543
RN	Arês	No	Small	0.0561407	0.411	0.295	1.034
RN	Augusto Severo	No	Small	0.101734	0.46	0.054	0.636
RN	Baía Formosa	No	Small	0.0977172	0.439	0.073	0.784
RN	Baraúna	No	Small	0.0674285	0.475	0	0.719
RN	Barcelona	No	Small	0.0848143	0.448	0.109	0.761
RN	Bento Fernandes	No	Small	0.0511834	0.46	0.111	0.826
RN	Bodó	No	Small	0.124387	0.426	0.122	0.727
RN	Bom Jesus	No	Small	0.0655538	0.399	0.19	1.14
RN	Brejinho	No	Small	0.0563554	0.465	0.105	0.773
RN	Caiçara do Norte	No	Small	0.0503151	0.458	0.069	0.871
RN	Caiçara do Rio do Vento	No	Small	0.0531214	0.451	0.2	0.827
RN	Caicó	No	Medium	0.239682	0.412	0.106	0.307
RN	Campo Redondo	No	Small	0.0794923	0.459	0.024	0.762
RN	Canguaretama	No	Small	0.071864	0.465	0.071	0.724
RN	Caraúbas	No	Small	0.172804	0.394	0.07	0.757
RN	Carnaúba dos Dantas	No	Small	0.142132	0.452	0.134	0.456
RN	Carnaubais	No	Small	0.0948094	0.496	0.048	0.42
RN	Ceará-Mirim	No	Medium	0.140156	0.453	0.082	0.489
RN	Cerro Corá	No	Small	0.12573	0.349	0.182	1.209
RN	Coronel Ezequiel	No	Small	0.0953269	0.406	0.215	0.936
RN	Coronel João Pessoa	No	Small	0.121677	0.313	0.333	1.391
RN	Cruzeta	No	Small	0.130905	0.436	0.126	0.627
RN	Currais Novos	No	Small	0.208546	0.406	0.142	0.47
RN	Doutor Severiano	No	Small	0.120315	0.39	0.209	0.94
RN	Parnamirim	No	Large	0.363336	0.352	0.09	0.176
RN	Encanto	No	Small	0.159087	0.335	0.225	1.13
RN	Equador	No	Small	0.103065	0.452	0.025	0.702
RN	Espírito Santo	No	Small	0.04726	0.429	0.074	1.082
RN	Extremoz	No	Small	0.154236	0.455	0.101	0.406
RN	Felipe Guerra	No	Small	0.155933	0.409	0.019	0.758
RN	Fernando Pedroza	No	Small	0.126562	0.46	0	0.556
RN	Florânia	No	Small	0.122391	0.369	0.217	1.068
RN	Francisco Dantas	No	Small	0.151255	0.347	0.477	0.938
RN	Frutuoso Gomes	No	Small	0.163326	0.406	0.125	0.681
RN	Galinhos	No	Small	0.0840941	0.448	0.045	0.801
RN	Goianinha	No	Small	0.107002	0.502	0.041	0.333
RN	Governador Dix-Sept Rosado	No	Small	0.150585	0.43	0.11	0.589
RN	Grossos	No	Small	0.139737	0.388	0.099	0.927
RN	Guamaré	No	Small	0.186396	0.438	0	0.435
RN	Ielmo Marinho	No	Small	0.0333137	0.489	0	0.774
RN	Ipanguaçu	No	Small	0.118646	0.455	0	0.625
RN	Ipueira	No	Small	0.11837	0.433	0.05	0.749
RN	Itajá	No	Small	0.08588	0.469	0.014	0.665
RN	Itaú	No	Small	0.144026	0.236	0.369	1.795
RN	Jaçanã	No	Small	0.135215	0.397	0.041	0.919
RN	Jandaíra	No	Small	0.0332687	0.495	0.02	0.727
RN	Janduís	No	Small	0.116615	0.442	0.058	0.686
RN	Januário Cicco	No	Small	0.021364	0.386	0.126	1.461
RN	Japi	No	Small	0.0520456	0.477	0.035	0.753
RN	Jardim de Angicos	No	Small	0.0967673	0.462	0	0.674
RN	Jardim de Piranhas	No	Small	0.126866	0.452	0.055	0.573
RN	Jardim do Seridó	No	Small	0.16607	0.448	0.078	0.411
RN	João Câmara	No	Small	0.107042	0.438	0.117	0.721
RN	João Dias	No	Small	0.138542	0.362	0.063	1.132
RN	José da Penha	No	Small	0.131227	0.419	0.181	0.708
RN	Jucurutu	No	Small	0.131383	0.473	0.011	0.435
RN	Lagoa d'Anta	No	Small	0.0803592	0.431	0.12	0.889
RN	Lagoa de Pedras	No	Small	0.0791297	0.398	0.251	1.044
RN	Lagoa de Velhos	No	Small	0.0383962	0.444	0.184	0.953
RN	Lagoa Nova	No	Small	0.104585	0.338	0.285	1.323
RN	Lagoa Salgada	No	Small	0.0416991	0.455	0.082	0.927
RN	Lajes	No	Small	0.0885933	0.463	0.025	0.692
RN	Lajes Pintadas	No	Small	0.0902231	0.41	0.26	0.909
RN	Lucrécia	No	Small	0.166246	0.379	0.185	0.823
RN	Luís Gomes	No	Small	0.102099	0.379	0.208	1.096
RN	Macaíba	No	Medium	0.134888	0.478	0.071	0.348
RN	Macau	No	Small	0.153086	0.43	0.217	0.512
RN	Major Sales	No	Small	0.112158	0.419	0.097	0.84
RN	Marcelino Vieira	No	Small	0.104596	0.433	0.081	0.79
RN	Martins	No	Small	0.219481	0.351	0.433	0.628
RN	Maxaranguape	No	Small	0.0914519	0.464	0.245	0.541
RN	Messias Targino	No	Small	0.0568997	0.475	0.021	0.753
RN	Montanhas	No	Small	0.0955981	0.371	0.26	1.149
RN	Monte Alegre	No	Small	0.0622462	0.47	0.089	0.724
RN	Monte das Gameleiras	No	Small	0.0822026	0.324	0.392	1.457
RN	Mossoró	No	Large	0.264559	0.387	0.117	0.369
RN	Natal	No	Large	0.336314	0.361	0.165	0.204
RN	Nísia Floresta	No	Small	0.126699	0.469	0.124	0.415
RN	Nova Cruz	No	Small	0.104275	0.411	0.167	0.892
RN	Olho-d'Água do Borges	No	Small	0.0802077	0.434	0.052	0.909
RN	Ouro Branco	No	Small	0.229381	0.32	0.386	0.822
RN	Paraná	No	Small	0.151722	0.426	0.391	0.441
RN	Paraú	No	Small	0.0799267	0.465	0.069	0.693
RN	Parazinho	No	Small	0.029836	0.433	0.129	1.103
RN	Parelhas	No	Small	0.176139	0.39	0.1	0.752
RN	Rio do Fogo	No	Small	0.0493429	0.443	0.075	0.978
RN	Passa e Fica	No	Small	0.0745607	0.441	0.106	0.86
RN	Passagem	No	Small	0.0817584	0.354	0.217	1.354
RN	Patu	No	Small	0.125575	0.423	0.125	0.737
RN	Santa Maria	No	Small	0.0614109	0.469	0.11	0.72
RN	Pau dos Ferros	No	Small	0.227365	0.391	0.139	0.488
RN	Pedra Grande	No	Small	0.0773453	0.433	0	0.96
RN	Pedra Preta	No	Small	0.0523242	0.527	0.054	0.395
RN	Pedro Avelino	No	Small	0.0469827	0.501	0.111	0.566
RN	Pedro Velho	No	Small	0.077856	0.396	0.251	1.065
RN	Pendências	No	Small	0.0882643	0.473	0.077	0.591
RN	Pilões	No	Small	0.11254	0.442	0.072	0.696
RN	Poço Branco	No	Small	0.0546421	0.453	0.049	0.9
RN	Portalegre	No	Small	0.134807	0.403	0.202	0.786
RN	Porto do Mangue	No	Small	0.0565645	0.404	0.092	1.203
RN	Presidente Juscelino	No	Small	0.0737586	0.454	0.03	0.818
RN	Pureza	No	Small	0.0380401	0.465	0.249	0.773
RN	Rafael Fernandes	No	Small	0.105299	0.411	0.192	0.874
RN	Rafael Godeiro	No	Small	0.161663	0.389	0.131	0.802
RN	Riacho da Cruz	No	Small	0.0856091	0.431	0.028	0.923
RN	Riacho de Santana	No	Small	0.0967797	0.363	0.427	1.104
RN	Riachuelo	No	Small	0.0681576	0.458	0.056	0.798
RN	Rodolfo Fernandes	No	Small	0.062724	0.425	0.273	0.925
RN	Tibau	No	Small	0.116798	0.468	0	0.54
RN	Ruy Barbosa	No	Small	0.0963867	0.399	0.243	0.966
RN	Santa Cruz	No	Small	0.162099	0.404	0.064	0.74
RN	Santana do Matos	No	Small	0.0843746	0.461	0.038	0.716
RN	Santana do Seridó	No	Small	0.121734	0.335	0.367	1.215
RN	Santo Antônio	No	Small	0.0867558	0.439	0.055	0.848
RN	São Bento do Norte	No	Small	0.113977	0.463	0	0.592
RN	São Bento do Trairí	No	Small	0.134529	0.413	0.098	0.782
RN	São Fernando	No	Small	0.13275	0.371	0.062	1.1
RN	São Francisco do Oeste	No	Small	0.127892	0.346	0.099	1.27
RN	São Gonçalo do Amarante	No	Medium	0.15197	0.471	0.101	0.307
RN	São João do Sabugi	No	Small	0.1725	0.388	0.225	0.706
RN	São José de Mipibu	No	Small	0.135848	0.459	0.071	0.477
RN	São José do Campestre	No	Small	0.086195	0.417	0.042	1.004
RN	São José do Seridó	No	Small	0.178166	0.379	0.12	0.807
RN	São Miguel	No	Small	0.134525	0.41	0.149	0.772
RN	São Miguel do Gostoso	No	Small	0.103477	0.472	0	0.572
RN	São Paulo do Potengi	No	Small	0.111472	0.464	0.09	0.544
RN	São Pedro	No	Small	0.092294	0.407	0.252	0.921
RN	São Rafael	No	Small	0.102318	0.485	0.075	0.451
RN	São Tomé	No	Small	0.0995603	0.472	0.065	0.556
RN	São Vicente	No	Small	0.158972	0.35	0.137	1.084
RN	Senador Elói de Souza	No	Small	0.090157	0.414	0.266	0.877
RN	Senador Georgino Avelino	No	Small	0.043258	0.393	0.1	1.335
RN	Serra de São Bento	No	Small	0.0594515	0.333	0.375	1.508
RN	Serra do Mel	No	Small	0.101376	0.505	0.049	0.327
RN	Serra Negra do Norte	No	Small	0.0797795	0.372	0.202	1.248
RN	Serrinha	No	Small	0.0735416	0.465	0.178	0.653
RN	Serrinha dos Pintos	No	Small	0.165243	0.4	0.139	0.708
RN	Severiano Melo	No	Small	0.135667	0.409	0.178	0.759
RN	Sítio Novo	No	Small	0.0353974	0.403	0.152	1.265
RN	Taboleiro Grande	No	Small	0.083657	0.451	0.065	0.773
RN	Taipu	No	Small	0.0232186	0.498	0.073	0.721
RN	Tangará	No	Small	0.0723683	0.465	0.052	0.736
RN	Tenente Ananias	No	Small	0.14516	0.389	0.143	0.871
RN	Tenente Laurentino Cruz	No	Small	0.162524	0.381	0	0.933
RN	Tibau do Sul	No	Small	0.159621	0.41	0.11	0.682
RN	Timbaúba dos Batistas	No	Small	0.145151	0.394	0.144	0.835
RN	Touros	No	Small	0.110645	0.447	0.188	0.601
RN	Triunfo Potiguar	No	Small	0.0816211	0.458	0.023	0.76
RN	Umarizal	No	Small	0.128971	0.438	0.068	0.653
RN	Upanema	No	Small	0.0960888	0.419	0.105	0.914
RN	Várzea(*)	No	Small	0.0246468	0.325	0.274	1.779
RN	Venha-Ver	No	Small	0.0839606	0.314	0.144	1.662
RN	Vera Cruz	No	Small	0.0507052	0.346	0.415	1.433
RN	Viçosa	No	Small	0.0825614	0.457	0.08	0.729
RN	Vila Flor	No	Small	0.0171063	0.487	0.033	0.846
PB	Água Branca	No	Small	0.0899174	0.459	0.036	0.701
PB	Aguiar	No	Small	0.0802414	0.411	0.595	0.752
PB	Alagoa Grande	No	Small	0.107848	0.38	0.209	1.067
PB	Alagoa Nova	No	Small	0.137143	0.331	0.317	1.207
PB	Alagoinha	No	Small	0.0915882	0.401	0.083	1.067
PB	Alcantil	No	Small	0.0594529	0.367	0.264	1.34
PB	Algodão de Jandaíra	No	Small	0.00805463	0.468	0.187	0.925
PB	Alhandra	No	Small	0.052039	0.447	0.09	0.929
PB	São João do Rio do Peixe	No	Small	0.169234	0.398	0.214	0.662
PB	Amparo	No	Small	0.0669258	0.416	0.086	1.074
PB	Aparecida	No	Small	0.0888753	0.377	0.382	1.07
PB	Araçagi	No	Small	0.106422	0.38	0.222	1.063
PB	Arara	No	Small	0.073436	0.402	0.323	1.004
PB	Araruna	No	Small	0.0827305	0.419	0.147	0.946
PB	Areia	No	Small	0.158951	0.375	0.147	0.9
PB	Areia de Baraúnas	No	Small	0.0460268	0.451	0.191	0.866
PB	Areial	No	Small	0.0835615	0.41	0.288	0.923
PB	Aroeiras	No	Small	0.0728113	0.376	0.143	1.291
PB	Assunção	No	Small	0.0532396	0.404	0.143	1.186
PB	Baía da Traição	No	Small	0.122644	0.444	0.067	0.639
PB	Bananeiras	No	Small	0.154797	0.365	0.158	0.987
PB	Baraúna	No	Small	0.0693964	0.399	0.174	1.126
PB	Barra de Santana	No	Small	-1.67639e-06	0.395	0.119	1.503
PB	Barra de Santa Rosa	No	Small	0.0925043	0.411	0.185	0.937
PB	Barra de São Miguel	No	Small	0.0349131	0.417	0.19	1.154
PB	Bayeux	No	Medium	0.125543	0.47	0.141	0.408
PB	Belém	No	Small	0.104859	0.394	0.126	1.029
PB	Belém do Brejo do Cruz	No	Small	0.106179	0.437	0	0.805
PB	Bernardino Batista	No	Small	0.0900322	0.347	0.696	1.088
PB	Boa Ventura	No	Small	0.0933764	0.409	0.164	0.955
PB	Boa Vista	No	Small	0.218399	0.388	0.354	0.424
PB	Bom Jesus	No	Small	0.111581	0.332	0.311	1.32
PB	Bom Sucesso	No	Small	0.0895416	0.391	0.374	0.978
PB	Bonito de Santa Fé	No	Small	0.106346	0.349	0.23	1.27
PB	Boqueirão	No	Small	0.105833	0.44	0.101	0.722
PB	Igaracy	No	Small	0.0871501	0.416	0.158	0.943
PB	Borborema	No	Small	0.0851139	0.344	0.196	1.424
PB	Brejo do Cruz	No	Small	0.10322	0.459	0.092	0.614
PB	Brejo dos Santos	No	Small	0.0600909	0.362	0.12	1.459
PB	Caaporã	No	Small	0.0450884	0.419	0.02	1.189
PB	Cabaceiras	No	Small	0.137357	0.393	0.333	0.769
PB	Cabedelo	No	Medium	0.280595	0.379	0.092	0.359
PB	Cachoeira dos Índios	No	Small	0.0766201	0.352	0.148	1.432
PB	Cacimba de Areia	No	Small	0.0850795	0.424	0.102	0.925
PB	Cacimba de Dentro	No	Small	0.0836404	0.356	0.423	1.215
PB	Cacimbas	No	Small	0.0435072	0.41	0.214	1.147
PB	Caiçara	No	Small	0.088506	0.402	0.147	1.039
PB	Cajazeiras	No	Medium	0.217643	0.365	0.213	0.671
PB	Cajazeirinhas	No	Small	0.0714099	0.447	0.105	0.832
PB	Caldas Brandão	No	Small	0.0682657	0.418	0.139	1.027
PB	Camalaú	No	Small	0.0584707	0.333	0.301	1.554
PB	Campina Grande	No	Large	0.312866	0.351	0.185	0.356
PB	Capim	No	Small	0.0332563	0.337	0.074	1.777
PB	Caraúbas	No	Small	0.10609	0.324	0.293	1.408
PB	Carrapateira	No	Small	0.0618005	0.287	0	2.033
PB	Casserengue	No	Small	0.0831039	0.359	0.365	1.228
PB	Catingueira	No	Small	0.0872064	0.361	0.216	1.285
PB	Catolé do Rocha	No	Small	0.174981	0.408	0.106	0.629
PB	Caturité	No	Small	0.0933294	0.366	0.093	1.296
PB	Conceição	No	Small	0.121243	0.412	0.168	0.81
PB	Condado	No	Small	0.078774	0.408	0.266	0.972
PB	Conde	No	Small	0.0705291	0.493	0	0.578
PB	Congo	No	Small	0.0881224	0.378	0.178	1.189
PB	Coremas	No	Small	0.088527	0.445	0.16	0.732
PB	Coxixola	No	Small	0.106218	0.374	0.41	0.995
PB	Cruz do Espírito Santo	No	Small	0.0261006	0.415	0.123	1.244
PB	Cubati	No	Small	0.0999159	0.436	0.1	0.782
PB	Cuité	No	Small	0.153152	0.388	0.188	0.817
PB	Cuitegi	No	Small	0.0534914	0.401	0.15	1.201
PB	Cuité de Mamanguape	No	Small	0.0903277	0.365	0.313	1.185
PB	Curral de Cima	No	Small	0.144511	0.294	0.651	1.228
PB	Curral Velho	No	Small	0.0125022	0.416	0	1.371
PB	Damião	No	Small	0.0735706	0.362	0.161	1.371
PB	Desterro	No	Small	0.102679	0.336	0.635	1.141
PB	Vista Serrana	No	Small	0.113708	0.368	0.31	1.061
PB	Diamante	No	Small	0.0884601	0.403	0.054	1.085
PB	Dona Inês	No	Small	0.116069	0.365	0.295	1.076
PB	Duas Estradas	No	Small	0.119271	0.382	0.094	1.066
PB	Emas	No	Small	0.0744079	0.4	0.327	1.011
PB	Esperança	No	Small	0.118702	0.426	0.189	0.71
PB	Fagundes	No	Small	0.0864065	0.39	0.298	1.039
PB	Frei Martinho	No	Small	0.100879	0.385	0.302	1.01
PB	Gado Bravo	No	Small	0.0898736	0.497	0.129	0.392
PB	Guarabira	No	Medium	0.182697	0.395	0.18	0.639
PB	Gurinhém	No	Small	0.102617	0.4	0.095	1.021
PB	Gurjão	No	Small	0.170828	0.38	0.414	0.656
PB	Ibiara	No	Small	0.0956027	0.381	0.255	1.083
PB	Imaculada	No	Small	0.0891664	0.399	0.073	1.097
PB	Ingá	No	Small	0.0930419	0.414	0.231	0.883
PB	Itabaiana	No	Small	0.144956	0.379	0.098	0.969
PB	Itaporanga	No	Small	0.13932	0.414	0.071	0.766
PB	Itapororoca	No	Small	0.0660928	0.395	0.236	1.135
PB	Itatuba	No	Small	0.0504937	0.477	0.088	0.733
PB	Jacaraú	No	Small	0.116949	0.339	0.39	1.195
PB	Jericó	No	Small	0.108136	0.404	0.108	0.961
PB	João Pessoa	No	Large	0.363107	0.351	0.117	0.181
PB	Juarez Távora	No	Small	0.0587395	0.432	0.087	1.001
PB	Juazeirinho	No	Small	0.0847414	0.361	0.256	1.269
PB	Junco do Seridó	No	Small	0.0811727	0.425	0.125	0.923
PB	Juripiranga	No	Small	0.0608889	0.372	0.134	1.377
PB	Juru	No	Small	0.152571	0.386	0.069	0.901
PB	Lagoa	No	Small	0.0755133	0.423	0.259	0.887
PB	Lagoa de Dentro	No	Small	0.0717058	0.416	0.375	0.884
PB	Lagoa Seca	No	Small	0.137906	0.441	0.125	0.556
PB	Lastro	No	Small	0.0880041	0.345	0	1.518
PB	Livramento	No	Small	0.0799302	0.385	0.372	1.064
PB	Logradouro	No	Small	0.0620186	0.489	0.16	0.553
PB	Lucena	No	Small	0.101911	0.421	0.051	0.902
PB	Mãe d'Água	No	Small	0.0519618	0.439	0	1.032
PB	Malta	No	Small	0.0780212	0.392	0.394	1.008
PB	Mamanguape	No	Small	0.0790841	0.424	0.111	0.95
PB	Manaíra	No	Small	0.0497751	0.377	0.263	1.314
PB	Marcação	No	Small	0.0402477	0.317	0.32	1.735
PB	Mari	No	Small	0.0860854	0.36	0.083	1.375
PB	Marizópolis	No	Small	0.0920308	0.356	0.348	1.221
PB	Massaranduba	No	Small	0.0852747	0.31	0.521	1.462
PB	Mataraca	No	Small	0.0261286	0.43	0.08	1.167
PB	Matinhas	No	Small	0.0660718	0.332	0.393	1.474
PB	Mato Grosso	No	Small	0.0751639	0.441	0.29	0.747
PB	Maturéia	No	Small	0.0961753	0.391	0.083	1.117
PB	Mogeiro	No	Small	0.0689645	0.399	0.123	1.161
PB	Montadas	No	Small	0.0346679	0.435	0.347	0.938
PB	Monte Horebe	No	Small	0.0641495	0.377	0.253	1.256
PB	Monteiro	No	Small	0.139325	0.404	0.163	0.781
PB	Mulungu	No	Small	0.0454359	0.399	0.404	1.104
PB	Natuba	No	Small	0.0574522	0.384	0.284	1.224
PB	Nazarezinho	No	Small	0.104707	0.373	0.237	1.11
PB	Nova Floresta	No	Small	0.0929905	0.37	0.167	1.227
PB	Nova Olinda	No	Small	0.115453	0.359	0.328	1.104
PB	Nova Palmeira	No	Small	0.0843184	0.434	0.119	0.856
PB	Olho d'Água	No	Small	0.0672085	0.327	0.229	1.602
PB	Olivedos	No	Small	0.100925	0.416	0.299	0.793
PB	Ouro Velho	No	Small	0.0582815	0.447	0.121	0.882
PB	Parari	No	Small	0.0814945	0.428	0.189	0.868
PB	Passagem	No	Small	0.0816954	0.405	0.09	1.084
PB	Patos	No	Large	0.167804	0.426	0.101	0.544
PB	Paulista	No	Small	0.123766	0.445	0.143	0.586
PB	Pedra Branca	No	Small	0.0373506	0.393	0.2	1.302
PB	Pedra Lavrada	No	Small	0.127219	0.462	0.113	0.47
PB	Pedras de Fogo	No	Small	0.104368	0.403	0.049	1.018
PB	Piancó	No	Small	0.161725	0.42	0.082	0.622
PB	Picuí	No	Small	0.136899	0.424	0.14	0.674
PB	Pilar	No	Small	0.0772681	0.428	0.086	0.943
PB	Pilões	No	Small	0.148433	0.355	0.195	1.059
PB	Pilõezinhos	No	Small	0.0401013	0.319	0.168	1.812
PB	Pirpirituba	No	Small	0.0792471	0.378	0.183	1.222
PB	Pitimbu	No	Small	0.0385634	0.355	0.074	1.63
PB	Pocinhos	No	Small	0.0767778	0.259	0.628	1.791
PB	Poço Dantas	No	Small	0.0499415	0.396	0	1.341
PB	Poço de José de Moura	No	Small	0.0966341	0.412	0.195	0.904
PB	Pombal	No	Small	0.160275	0.419	0.165	0.582
PB	Prata	No	Small	0.119265	0.415	0.233	0.756
PB	Princesa Isabel	No	Small	0.12595	0.42	0.136	0.748
PB	Puxinanã	No	Small	0.128397	0.406	0.191	0.806
PB	Queimadas	No	Small	0.145917	0.439	0.213	0.488
PB	Quixabá	No	Small	0.102637	0.399	0	1.077
PB	Remígio	No	Small	0.132926	0.389	0.223	0.883
PB	Pedro Régis	No	Small	0.0497519	0.417	0.132	1.121
PB	Riachão	No	Small	0.0338139	0.409	0.249	1.177
PB	Riachão do Bacamarte	No	Small	0.0898593	0.449	0.056	0.765
PB	Riachão do Poço	No	Small	0.007383	0.481	0	0.948
PB	Riacho de Santo Antônio	No	Small	0.0461128	0.398	0.067	1.306
PB	Riacho dos Cavalos	No	Small	0.115008	0.446	0.067	0.659
PB	Rio Tinto	No	Small	0.156066	0.363	0.336	0.886
PB	Salgadinho	No	Small	0.0562691	0.284	0.087	2.027
PB	Salgado de São Félix	No	Small	0.0568557	0.336	0.339	1.524
PB	Santa Cecília	No	Small	0.029539	0.415	0.121	1.228
PB	Santa Cruz	No	Small	0.144383	0.39	0.505	0.659
PB	Santa Helena	No	Small	0.13325	0.39	0.243	0.86
PB	Santa Inês	No	Small	0.0649458	0.437	0.186	0.883
PB	Santa Luzia	No	Small	0.162038	0.4	0.111	0.741
PB	Santana de Mangueira	No	Small	0.0924002	0.357	0.351	1.211
PB	Santana dos Garrotes	No	Small	0.0733048	0.407	0.112	1.089
PB	Santarém	No	Small	0.0444382	0.403	0.125	1.245
PB	Santa Rita	No	Large	0.119304	0.465	0.123	0.481
PB	Santa Teresinha	No	Small	0.0685642	0.399	0.237	1.097
PB	Santo André	No	Small	0.0562275	0.499	0.081	0.557
PB	São Bento	No	Small	0.128352	0.437	0.061	0.665
PB	São Bentinho	No	Small	0.0392408	0.459	0.071	0.915
PB	São Domingos do Cariri	No	Small	0.112747	0.389	0.491	0.812
PB	São Domingos	No	Small	0.0128164	0.451	0.223	1.002
PB	São Francisco	No	Small	0.0361719	0.459	0.168	0.874
PB	São João do Cariri	No	Small	0.123641	0.382	0.438	0.846
PB	São João do Tigre	No	Small	0.0720243	0.302	0.334	1.689
PB	São José da Lagoa Tapada	No	Small	0.0546615	0.377	0.182	1.341
PB	São José de Caiana	No	Small	0.0452592	0.405	0.3	1.125
PB	São José de Espinharas	No	Small	0.0704587	0.402	0.166	1.108
PB	São José dos Ramos	No	Small	0.0376985	0.443	0.108	1.012
PB	São José de Piranhas	No	Small	0.103583	0.399	0.233	0.939
PB	São José de Princesa	No	Small	0.0434078	0.43	0.335	0.94
PB	São José do Bonfim	No	Small	0.0921094	0.415	0.075	0.977
PB	São José do Brejo do Cruz	No	Small	0.0774865	0.473	0	0.685
PB	São José do Sabugi	No	Small	0.0987087	0.344	0.068	1.433
PB	São José dos Cordeiros	No	Small	0.0808269	0.439	0.217	0.78
PB	São Mamede	No	Small	0.0849051	0.47	0.155	0.583
PB	São Miguel de Taipu	No	Small	0.0467375	0.423	0.153	1.08
PB	São Sebastião de Lagoa de Roça	No	Small	0.186503	0.358	0.12	0.909
PB	São Sebastião do Umbuzeiro	No	Small	0.10773	0.32	0.218	1.47
PB	Sapé	No	Medium	0.0976678	0.408	0.159	0.951
PB	Seridó	No	Small	0.0732954	0.447	0.041	0.859
PB	Serra Branca	No	Small	0.116366	0.394	0.436	0.797
PB	Serra da Raiz	No	Small	0.0617847	0.447	0.203	0.819
PB	Serra Grande	No	Small	0.0616506	0.388	0.225	1.21
PB	Serra Redonda	No	Small	0.0705198	0.391	0.324	1.088
PB	Serraria	No	Small	0.0575465	0.359	0.27	1.402
PB	Sertãozinho	No	Small	0.0979904	0.422	0.208	0.818
PB	Sobrado	No	Small	0.0787779	0.493	0	0.544
PB	Solânea	No	Small	0.147438	0.391	0.334	0.735
PB	Soledade	No	Small	0.154738	0.404	0.113	0.744
PB	Sossêgo	No	Small	0.109521	0.391	0	1.106
PB	Sousa	No	Medium	0.180104	0.371	0.197	0.807
PB	Sumé	No	Small	0.114334	0.404	0.24	0.854
PB	Campo de Santana	No	Small	0.0402931	0.4	0.065	1.316
PB	Taperoá	No	Small	0.125291	0.412	0.204	0.767
PB	Tavares	No	Small	0.087013	0.429	0.088	0.894
PB	Teixeira	No	Small	0.129664	0.417	0.028	0.817
PB	Tenório	No	Small	0.0690735	0.457	0	0.832
PB	Triunfo	No	Small	0.0797876	0.379	0.2	1.202
PB	Uiraúna	No	Small	0.165537	0.385	0.254	0.743
PB	Umbuzeiro	No	Small	0.112387	0.339	0.246	1.3
PB	Várzea	No	Small	0.142845	0.368	0.26	0.96
PB	Vieirópolis	No	Small	0.0569877	0.33	0.155	1.671
PB	Zabelê	No	Small	0.0502615	0.329	0.179	1.69
PE	Abreu e Lima	No	Medium	0.20512	0.427	0.182	0.316
PE	Afogados da Ingazeira	No	Small	0.159357	0.389	0.132	0.812
PE	Afrânio	No	Small	0.124875	0.44	0.083	0.648
PE	Agrestina	No	Small	0.0778372	0.449	0.046	0.821
PE	Água Preta	No	Small	0.0497984	0.448	0.083	0.932
PE	Águas Belas	No	Small	0.0675257	0.362	0.109	1.429
PE	Alagoinha	No	Small	0.109827	0.369	0.258	1.105
PE	Aliança	No	Small	0.0840708	0.405	0.07	1.082
PE	Altinho	No	Small	0.0923537	0.389	0.061	1.16
PE	Amaraji	No	Small	0.0496042	0.441	0.017	1.019
PE	Angelim	No	Small	0.113948	0.345	0.237	1.259
PE	Araçoiaba	No	Small	0.0475023	0.463	0.038	0.869
PE	Araripina	No	Medium	0.115008	0.351	0.176	1.252
PE	Arcoverde	No	Medium	0.194038	0.375	0.217	0.702
PE	Barra de Guabiraba	No	Small	0.046038	0.45	0.022	0.976
PE	Barreiros	No	Small	0.100081	0.45	0.063	0.703
PE	Belém de Maria	No	Small	0.0640964	0.336	0.182	1.584
PE	Belém de São Francisco	No	Small	0.133782	0.378	0.171	0.983
PE	Belo Jardim	No	Medium	0.143148	0.359	0.147	1.085
PE	Betânia	No	Small	0.0853038	0.29	0.276	1.743
PE	Bezerros	No	Medium	0.14732	0.391	0.089	0.882
PE	Bodocó	No	Small	0.103447	0.42	0.102	0.874
PE	Bom Conselho	No	Small	0.0837048	0.349	0.114	1.444
PE	Bom Jardim	No	Small	0.120233	0.41	0.089	0.871
PE	Bonito	No	Small	0.0757044	0.414	0.037	1.075
PE	Brejão	No	Small	0.064324	0.371	0.086	1.394
PE	Brejinho	No	Small	0.11426	0.369	0.138	1.153
PE	Brejo da Madre de Deus	No	Small	0.071517	0.456	0.076	0.786
PE	Buenos Aires	No	Small	0.0334693	0.443	0.067	1.054
PE	Buíque	No	Medium	0.0758835	0.36	0.106	1.408
PE	Cabo de Santo Agostinho	No	Large	0.201097	0.445	0.092	0.272
PE	Cabrobó	No	Small	0.0795629	0.465	0.056	0.701
PE	Cachoeirinha	No	Small	0.0807783	0.382	0.074	1.253
PE	Caetés	No	Small	0.0568334	0.398	0	1.298
PE	Calçado	No	Small	0.0657584	0.401	0.133	1.155
PE	Calumbi	No	Small	0.121523	0.348	0.175	1.242
PE	Camaragibe	No	Large	0.191346	0.439	0.177	0.302
PE	Camocim de São Félix	No	Small	0.0921314	0.42	0.072	0.943
PE	Camutanga	No	Small	0.101667	0.429	0.095	0.826
PE	Canhotinho	No	Small	0.0875014	0.357	0.033	1.417
PE	Capoeiras	No	Small	0.0856941	0.442	0.02	0.851
PE	Carnaíba	No	Small	0.132655	0.358	0.098	1.167
PE	Carnaubeira da Penha	No	Small	0.162005	0.361	0.133	0.993
PE	Carpina	No	Medium	0.16011	0.433	0.101	0.527
PE	Caruaru	No	Large	0.243531	0.394	0.147	0.399
PE	Casinhas	No	Small	0.04539	0.387	0.564	1.091
PE	Catende	No	Small	0.0827373	0.413	0.05	1.047
PE	Cedro	No	Small	0.0777614	0.397	0.268	1.05
PE	Chã de Alegria	No	Small	0.090703	0.447	0.056	0.773
PE	Chã Grande	No	Small	0.0741983	0.446	0.042	0.863
PE	Condado	No	Small	0.108836	0.42	0.109	0.845
PE	Correntes	No	Small	0.0770268	0.339	0.23	1.473
PE	Cortês	No	Small	0.103323	0.456	0.031	0.669
PE	Cumaru	No	Small	0.081327	0.351	0.266	1.353
PE	Cupira	No	Small	0.118795	0.379	0.174	1.04
PE	Custódia	No	Small	0.131769	0.376	0.079	1.057
PE	Dormentes	No	Small	0.106621	0.317	0.41	1.387
PE	Escada	No	Medium	0.100251	0.472	0.025	0.58
PE	Exu	No	Small	0.0906828	0.36	0.128	1.327
PE	Feira Nova	No	Small	0.0661588	0.41	0.127	1.096
PE	Fernando de Noronha	No	Small	0.396598	0.343	0.063	0.095
PE	Ferreiros	No	Small	0.0706492	0.459	0.086	0.763
PE	Flores	No	Small	0.0906142	0.283	0.329	1.735
PE	Floresta	No	Small	0.126451	0.436	0.093	0.662
PE	Frei Miguelinho	No	Small	0.121893	0.408	0.142	0.846
PE	Gameleira	No	Small	0.0550255	0.469	0.061	0.781
PE	Garanhuns	No	Large	0.230537	0.37	0.133	0.624
PE	Glória do Goitá	No	Small	0.0788824	0.417	0.083	1.015
PE	Goiana	No	Medium	0.176677	0.411	0.07	0.624
PE	Granito	No	Small	0.110886	0.379	0.113	1.111
PE	Gravatá	No	Medium	0.142559	0.441	0.061	0.58
PE	Iati	No	Small	0.0931352	0.359	0.124	1.325
PE	Ibimirim	No	Small	0.0530148	0.406	0.195	1.14
PE	Ibirajuba	No	Small	0.0724363	0.295	0.448	1.666
PE	Igarassu	No	Large	0.1266	0.471	0.079	0.437
PE	Iguaraci	No	Small	0.0870068	0.31	0.239	1.624
PE	Inajá	No	Small	0.059548	0.414	0.066	1.137
PE	Ingazeira	No	Small	0.12284	0.379	0.134	1.047
PE	Ipojuca	No	Medium	0.135934	0.48	0.019	0.364
PE	Ipubi	No	Small	0.0565085	0.279	0.204	1.99
PE	Itacuruba	No	Small	0.116093	0.426	0.023	0.822
PE	Itaíba	No	Small	0.0568076	0.287	0.439	1.801
PE	Ilha de Itamaracá	No	Small	0.109175	0.483	0.075	0.428
PE	Itambé	No	Small	0.0748451	0.4	0.073	1.156
PE	Itapetim	No	Small	0.128573	0.349	0.345	1.102
PE	Itapissuma	No	Small	0.079681	0.456	0.168	0.696
PE	Itaquitinga	No	Small	0.0721335	0.446	0.042	0.87
PE	Jaboatão dos Guararapes	No	Large	0.268175	0.395	0.161	0.283
PE	Jaqueira	No	Small	0.083172	0.406	0.089	1.065
PE	Jataúba	No	Small	0.0470321	0.367	0.1	1.491
PE	Jatobá	No	Small	0.0416732	0.273	0.442	1.962
PE	João Alfredo	No	Small	0.0868741	0.453	0.078	0.737
PE	Joaquim Nabuco	No	Small	0.093317	0.445	0.04	0.783
PE	Jucati	No	Small	0.0449053	0.343	0.304	1.546
PE	Jupi	No	Small	0.11658	0.344	0.121	1.321
PE	Jurema	No	Small	0.0457576	0.296	0.321	1.854
PE	Lagoa do Carro	No	Small	0.0709435	0.448	0.084	0.838
PE	Lagoa do Itaenga	No	Small	0.0669984	0.459	0.084	0.779
PE	Lagoa do Ouro	No	Small	0.0422472	0.406	0.092	1.254
PE	Lagoa dos Gatos	No	Small	0.0672916	0.376	0.173	1.293
PE	Lagoa Grande	No	Small	0.0941977	0.473	0.068	0.568
PE	Lajedo	No	Small	0.11369	0.403	0.1	0.947
PE	Limoeiro	No	Medium	0.156576	0.424	0.112	0.596
PE	Macaparana	No	Small	0.0920715	0.434	0.162	0.791
PE	Machados	No	Small	0.0861842	0.371	0.134	1.265
PE	Manari	No	Small	0.0446569	0.373	0.158	1.429
PE	Maraial	No	Small	0.0535247	0.424	0.084	1.079
PE	Mirandiba	No	Small	0.0685482	0.301	0.446	1.644
PE	Moreno	No	Medium	0.131781	0.453	0.168	0.48
PE	Nazaré da Mata	No	Small	0.127985	0.441	0.075	0.636
PE	Olinda	No	Large	0.278714	0.379	0.235	0.29
PE	Orobó	No	Small	0.137446	0.377	0.083	1.028
PE	Orocó	No	Small	0.0532746	0.512	0.029	0.51
PE	Ouricuri	No	Medium	0.130615	0.414	0.098	0.793
PE	Palmares	No	Medium	0.149843	0.439	0.096	0.539
PE	Palmeirina	No	Small	0.0507981	0.389	0.187	1.271
PE	Panelas	No	Small	0.088725	0.334	0.252	1.442
PE	Paranatama	No	Small	0.151488	0.36	0	1.128
PE	Parnamirim	No	Small	0.102915	0.441	0.095	0.735
PE	Passira	No	Small	0.0836248	0.443	0.054	0.831
PE	Paudalho	No	Medium	0.100988	0.456	0.046	0.668
PE	Paulista	No	Large	0.269746	0.398	0.182	0.23
PE	Pedra	No	Small	0.0835662	0.348	0.24	1.373
PE	Pesqueira	No	Medium	0.139118	0.344	0.308	1.115
PE	Petrolândia	No	Small	0.107798	0.459	0.092	0.594
PE	Petrolina	No	Large	0.279024	0.391	0.095	0.283
PE	Poção	No	Small	0.0833927	0.343	0.189	1.443
PE	Pombos	No	Small	0.09892	0.453	0.08	0.679
PE	Primavera	No	Small	0.0812819	0.458	0.015	0.765
PE	Quipapá	No	Small	0.0886602	0.391	0.091	1.147
PE	Quixaba	No	Small	0.0715942	0.355	0.236	1.388
PE	Recife	No	Metropolis	0.369112	0.33	0.226	0.257
PE	Riacho das Almas	No	Small	0.110724	0.395	0.112	1.008
PE	Ribeirão	No	Small	0.0971986	0.471	0.074	0.571
PE	Rio Formoso	No	Small	0.0683176	0.498	0	0.553
PE	Sairé	No	Small	0.107041	0.454	0.038	0.659
PE	Salgadinho	No	Small	0.0436274	0.462	0.047	0.89
PE	Salgueiro	No	Medium	0.222139	0.397	0.159	0.459
PE	Saloá	No	Small	0.0819841	0.372	0.078	1.311
PE	Sanharó	No	Small	0.0975671	0.348	0.12	1.383
PE	Santa Cruz	No	Small	0.0638212	0.391	0.159	1.221
PE	Santa Cruz da Baixa Verde	No	Small	0.0923395	0.433	0.297	0.721
PE	Santa Cruz do Capibaribe	No	Medium	0.161771	0.441	0.091	0.471
PE	Santa Filomena	No	Small	0.0913018	0.448	0	0.795
PE	Santa Maria da Boa Vista	No	Small	0.111398	0.458	0.052	0.607
PE	Santa Maria do Cambucá	No	Small	0.0578932	0.441	0.22	0.869
PE	Santa Terezinha	No	Small	0.131511	0.421	0.094	0.743
PE	São Benedito do Sul	No	Small	0.0302284	0.362	0.107	1.601
PE	São Bento do Una	No	Medium	0.0846307	0.377	0.24	1.176
PE	São Caitano	No	Small	0.0907442	0.423	0.09	0.918
PE	São João	No	Small	0.0939392	0.359	0.189	1.286
PE	São Joaquim do Monte	No	Small	0.0859064	0.389	0.125	1.149
PE	São José da Coroa Grande	No	Small	0.117135	0.482	0.008	0.441
PE	São José do Belmonte	No	Small	0.118948	0.394	0.225	0.91
PE	São José do Egito	No	Small	0.136597	0.391	0.144	0.898
PE	São Lourenço da Mata	No	Large	0.138568	0.444	0.19	0.502
PE	São Vicente Ferrer	No	Small	0.0972972	0.314	0.223	1.553
PE	Serra Talhada	No	Medium	0.181628	0.412	0.1	0.577
PE	Serrita	No	Small	0.0611199	0.387	0.14	1.267
PE	Sertânia	No	Small	0.135855	0.404	0.147	0.807
PE	Sirinhaém	No	Small	0.102667	0.477	0.062	0.512
PE	Moreilândia	No	Small	0.0666157	0.316	0.179	1.711
PE	Solidão	No	Small	0.0891469	0.293	0.387	1.641
PE	Surubim	No	Medium	0.155644	0.432	0.123	0.542
PE	Tabira	No	Small	0.145529	0.393	0.118	0.856
PE	Tacaimbó	No	Small	0.0454914	0.454	0.174	0.861
PE	Tacaratu	No	Small	0.0159494	0.263	0.602	2.056
PE	Tamandaré	No	Small	0.0979025	0.492	0.05	0.434
PE	Taquaritinga do Norte	No	Small	0.119528	0.448	0.107	0.603
PE	Terezinha	No	Small	0.0975518	0.366	0.144	1.247
PE	Terra Nova	No	Small	0.0574813	0.459	0	0.871
PE	Timbaúba	No	Medium	0.130553	0.417	0.115	0.765
PE	Toritama	No	Small	0.11009	0.479	0.061	0.462
PE	Tracunhaém	No	Small	0.0449573	0.483	0.066	0.729
PE	Trindade	No	Small	0.0884684	0.405	0.038	1.08
PE	Triunfo	No	Small	0.175709	0.387	0.245	0.691
PE	Tupanatinga	No	Small	0.0684765	0.314	0.217	1.693
PE	Tuparetama	No	Small	0.129275	0.243	0.607	1.672
PE	Venturosa	No	Small	0.0888796	0.448	0.07	0.766
PE	Verdejante	No	Small	0.110046	0.152	0.584	2.397
PE	Vertente do Lério	No	Small	0.0692106	0.398	0.209	1.117
PE	Vertentes	No	Small	0.0675254	0.451	0.117	0.815
PE	Vicência	No	Small	0.127414	0.381	0.015	1.084
PE	Vitória de Santo Antão	No	Large	0.17592	0.42	0.092	0.554
PE	Xexéu	No	Small	0.0831452	0.443	0.095	0.813
AL	Água Branca	No	Small	0.115725	0.391	0.269	0.919
AL	Anadia	No	Small	0.0699599	0.437	0.078	0.924
AL	Arapiraca	No	Large	0.179809	0.404	0.108	0.636
AL	Atalaia	No	Small	0.108319	0.428	0.05	0.828
AL	Barra de Santo Antônio	No	Small	0.0661549	0.464	0.011	0.79
AL	Barra de São Miguel	No	Small	0.167178	0.462	0.072	0.311
AL	Batalha	No	Small	0.120638	0.395	0.092	0.969
AL	Belém	No	Small	0.0988465	0.426	0.153	0.822
AL	Belo Monte	No	Small	0.125462	0.36	0.406	1.005
AL	Boca da Mata	No	Small	0.167392	0.411	0.016	0.693
AL	Branquinha	No	Small	0.0439902	0.429	0.024	1.127
AL	Cacimbinhas	No	Small	0.0926644	0.42	0.112	0.919
AL	Cajueiro	No	Small	0.0547361	0.437	0.051	1.006
AL	Campestre	No	Small	0.0550944	0.428	0.067	1.056
AL	Campo Alegre	No	Medium	0.103136	0.421	0.023	0.916
AL	Campo Grande	No	Small	0.0528299	0.372	0.1	1.429
AL	Canapi	No	Small	0.0844647	0.335	0.194	1.487
AL	Capela	No	Small	0.116131	0.394	0.121	0.982
AL	Carneiros	No	Small	0.0533994	0.365	0.025	1.524
AL	Chã Preta	No	Small	0.0597579	0.385	0.06	1.333
AL	Coité do Nóia	No	Small	0.0745105	0.355	0.229	1.375
AL	Colônia Leopoldina	No	Small	0.0791861	0.386	0.109	1.209
AL	Coqueiro Seco	No	Small	0.0891792	0.409	0.201	0.957
AL	Coruripe(*)	No	Medium	0.0720751	0.466	0.068	0.723
AL	Craíbas	No	Small	0.0696884	0.407	0.04	1.153
AL	Delmiro Gouveia	No	Small	0.136053	0.376	0.206	0.963
AL	Dois Riachos	No	Small	0.0646059	0.391	0.223	1.177
AL	Estrela de Alagoas	No	Small	0.0610596	0.368	0.269	1.32
AL	Feira Grande	No	Small	0.11206	0.216	0.215	2.165
AL	Feliz Deserto	No	Small	0.0449186	0.45	0	0.991
AL	Flexeiras	No	Small	0.0880197	0.469	0.029	0.649
AL	Girau do Ponciano	No	Small	0.0830269	0.423	0.049	0.975
AL	Ibateguara	No	Small	0.0882574	0.396	0.095	1.112
AL	Igaci	No	Small	0.0922854	0.369	0.091	1.28
AL	Igreja Nova	No	Small	0.0964033	0.153	0.568	2.464
AL	Inhapi	No	Small	0.119087	0.239	0.589	1.757
AL	Jacaré dos Homens	No	Small	0.0900304	0.366	0.092	1.31
AL	Jacuípe	No	Small	0.0830275	0.446	0.06	0.811
AL	Japaratinga	No	Small	0.0768455	0.437	0.024	0.921
AL	Jaramataia	No	Small	0.0887393	0.4	0.029	1.122
AL	Joaquim Gomes	No	Small	0.0279135	0.434	0.023	1.164
AL	Jundiá	No	Small	0.108886	0.411	0.019	0.959
AL	Junqueiro	No	Small	0.154558	0.444	0.1	0.481
AL	Lagoa da Canoa	No	Small	0.0867573	0.366	0.037	1.358
AL	Limoeiro de Anadia	No	Small	0.096647	0.264	0.467	1.758
AL	Maceió	No	Metropolis	0.289636	0.381	0.146	0.298
AL	Major Isidoro	No	Small	0.110145	0.406	0.084	0.949
AL	Maragogi	No	Small	0.0966668	0.462	0.013	0.669
AL	Maravilha	No	Small	0.0956441	0.364	0.228	1.22
AL	Marechal Deodoro	No	Small	0.116312	0.456	0.063	0.588
AL	Maribondo	No	Small	0.094961	0.427	0.057	0.888
AL	Mar Vermelho	No	Small	0.0951405	0.478	0	0.569
AL	Mata Grande	No	Small	0.110296	0.094	1.129	2.475
AL	Matriz de Camaragibe	No	Small	0.0603792	0.454	0.057	0.86
AL	Messias	No	Small	0.0960078	0.466	0.031	0.629
AL	Minador do Negrão	No	Small	0.0863375	0.449	0.09	0.756
AL	Monteirópolis	No	Small	0.0600412	0.422	0.032	1.094
AL	Murici	No	Small	0.118181	0.409	0.019	0.933
AL	Novo Lino	No	Small	0.043256	0.445	0.022	1.022
AL	Olho d'Água das Flores	No	Small	0.0941347	0.426	0	0.931
AL	Olho d'Água do Casado	No	Small	0.0667862	0.443	0.205	0.819
AL	Olho d'Água Grande	No	Small	0.113766	0.388	0.293	0.933
AL	Olivença	No	Small	0.148267	0.309	0.043	1.465
AL	Ouro Branco	No	Small	0.0479461	0.373	0.139	1.422
AL	Palestina	No	Small	0.0468725	0.384	0.026	1.421
AL	Palmeira dos Índios	No	Medium	0.163117	0.415	0.133	0.62
AL	Pão de Açúcar	No	Small	0.158962	0.375	0.145	0.904
AL	Pariconha	No	Small	0.0821465	0.262	0.264	1.958
AL	Paripueira	No	Small	0.0905079	0.485	0.073	0.502
AL	Passo de Camaragibe	No	Small	0.0371965	0.225	0.238	2.429
AL	Paulo Jacinto	No	Small	0.0822567	0.363	0.113	1.356
AL	Penedo	No	Medium	0.139392	0.406	0.158	0.772
AL	Piaçabuçu	No	Small	0.106155	0.368	0.117	1.208
AL	Pilar	No	Small	0.0866055	0.456	0.038	0.741
AL	Pindoba	No	Small	0.0531073	0.468	0	0.828
AL	Piranhas	No	Small	0.133915	0.394	0.107	0.913
AL	Poço das Trincheiras	No	Small	0.0631345	0.371	0.185	1.345
AL	Porto Calvo	No	Small	0.072148	0.493	0.044	0.549
AL	Porto de Pedras	No	Small	0.0621299	0.438	0.126	0.925
AL	Porto Real do Colégio	No	Small	0.100251	0.403	0.061	1.027
AL	Quebrangulo	No	Small	0.076302	0.405	0.055	1.127
AL	Rio Largo	No	Medium	0.14021	0.433	0.143	0.594
AL	Roteiro	No	Small	0.0142163	0.336	0.03	1.898
AL	Santa Luzia do Norte	No	Small	0.0907435	0.427	0.146	0.855
AL	Santana do Ipanema	No	Small	0.161945	0.398	0.059	0.787
AL	Santana do Mundaú	No	Small	0.0564505	0.375	0.208	1.333
AL	São Brás	No	Small	0.0937942	0.278	0.204	1.834
AL	São José da Laje	No	Small	0.124179	0.433	0.03	0.732
AL	São José da Tapera	No	Small	0.101822	0.369	0.07	1.251
AL	São Luís do Quitunde	No	Small	0.0796396	0.454	0.013	0.803
AL	São Miguel dos Campos	No	Medium	0.15696	0.436	0.023	0.567
AL	São Miguel dos Milagres	No	Small	0.0769803	0.449	0	0.851
AL	São Sebastião	No	Small	0.0736506	0.42	0.022	1.054
AL	Satuba	No	Small	0.186745	0.401	0.156	0.591
AL	Senador Rui Palmeira	No	Small	0.0714623	0.372	0.105	1.344
AL	Tanque d'Arca	No	Small	0.0442651	0.458	0.11	0.873
AL	Taquarana	No	Small	0.0753741	0.23	0.623	1.996
AL	Teotônio Vilela	No	Small	0.0740198	0.457	0.007	0.806
AL	Traipu	No	Small	0.0994811	0.369	0.041	1.277
AL	União dos Palmares	No	Medium	0.150551	0.406	0.083	0.769
AL	Viçosa	No	Small	0.112703	0.429	0.058	0.795
SE	Amparo de São Francisco	No	Small	0.082501	0.298	0.452	1.596
SE	Aquidabã	No	Small	0.0965198	0.456	0.09	0.661
SE	Aracaju	No	Large	0.382424	0.326	0.207	0.209
SE	Arauá	No	Small	0.0835665	0.488	0.041	0.531
SE	Areia Branca	No	Small	0.0878407	0.502	0.017	0.434
SE	Barra dos Coqueiros	No	Small	0.146346	0.448	0.209	0.424
SE	Boquim	No	Small	0.166993	0.41	0.082	0.666
SE	Brejo Grande	No	Small	0.0505729	0.369	0.121	1.454
SE	Campo do Brito	No	Small	0.169733	0.415	0.282	0.498
SE	Canhoba	No	Small	0.0914838	0.328	0.286	1.451
SE	Canindé de São Francisco	No	Small	0.133492	0.455	0	0.557
SE	Capela	No	Small	0.0947758	0.453	0.069	0.703
SE	Carira	No	Small	0.109637	0.446	0.105	0.665
SE	Carmópolis	No	Small	0.145313	0.454	0.071	0.465
SE	Cedro de São João	No	Small	0.118948	0.386	0.053	1.061
SE	Cristinápolis	No	Small	0.100589	0.462	0.073	0.611
SE	Cumbe	No	Small	0.0644525	0.461	0.218	0.7
SE	Divina Pastora	No	Small	0.0781124	0.445	0.099	0.816
SE	Estância	No	Medium	0.15638	0.446	0.088	0.46
SE	Feira Nova	No	Small	0.0624593	0.465	0.043	0.781
SE	Frei Paulo	No	Small	0.102841	0.482	0.048	0.483
SE	Gararu	No	Small	0.14686	0.38	0.084	0.961
SE	General Maynard	No	Small	0.0728441	0.493	0.064	0.533
SE	Gracho Cardoso	No	Small	0.0716656	0.466	0.141	0.68
SE	Ilha das Flores	No	Small	0.0430232	0.425	0.026	1.158
SE	Indiaroba	No	Small	0.131491	0.397	0.099	0.908
SE	Itabaiana	No	Medium	0.194104	0.406	0.115	0.553
SE	Itabaianinha	No	Small	0.124808	0.436	0.027	0.713
SE	Itabi	No	Small	0.118422	0.429	0.118	0.735
SE	Itaporanga d'Ajuda	No	Small	0.133046	0.446	0.062	0.585
SE	Japaratuba	No	Small	0.106536	0.486	0.183	0.36
SE	Japoatã	No	Small	0.0641756	0.473	0.093	0.694
SE	Lagarto	No	Medium	0.224333	0.389	0.106	0.537
SE	Laranjeiras	No	Small	0.106565	0.46	0.107	0.58
SE	Macambira	No	Small	0.0756996	0.439	0.3	0.75
SE	Malhada dos Bois	No	Small	0.0934944	0.401	0.177	1.007
SE	Malhador	No	Small	0.106021	0.463	0.107	0.566
SE	Maruim	No	Small	0.115539	0.452	0.144	0.57
SE	Moita Bonita	No	Small	0.162681	0.411	0.059	0.694
SE	Monte Alegre de Sergipe	No	Small	0.112802	0.441	0.033	0.727
SE	Muribeca	No	Small	0.0937504	0.433	0.158	0.792
SE	Neópolis	No	Small	0.123	0.408	0.207	0.808
SE	Nossa Senhora Aparecida	No	Small	0.124229	0.442	0.026	0.671
SE	Nossa Senhora da Glória	No	Small	0.142659	0.454	0.072	0.478
SE	Nossa Senhora das Dores	No	Small	0.112092	0.435	0.097	0.737
SE	Nossa Senhora de Lourdes	No	Small	0.106238	0.45	0.106	0.651
SE	Nossa Senhora do Socorro	No	Large	0.126274	0.476	0.137	0.367
SE	Pacatuba	No	Small	0.063273	0.488	0.137	0.568
SE	Pedra Mole	No	Small	0.0869272	0.418	0.189	0.911
SE	Pedrinhas	No	Small	0.117836	0.408	0.093	0.894
SE	Pinhão	No	Small	0.117338	0.404	0.197	0.862
SE	Pirambu	No	Small	0.0709715	0.512	0.076	0.404
SE	Poço Redondo	No	Small	0.0671933	0.422	0.199	0.969
SE	Poço Verde	No	Small	0.109118	0.407	0.116	0.931
SE	Porto da Folha	No	Small	0.139863	0.409	0.139	0.761
SE	Propriá	No	Small	0.217318	0.358	0.176	0.74
SE	Riachão do Dantas	No	Small	0.0469309	0.456	0.142	0.861
SE	Riachuelo	No	Small	0.0902458	0.434	0.203	0.78
SE	Ribeirópolis	No	Small	0.127757	0.432	0.149	0.656
SE	Rosário do Catete	No	Small	0.116223	0.438	0.058	0.715
SE	Salgado	No	Small	0.105874	0.492	0.055	0.396
SE	Santa Luzia do Itanhy	No	Small	0.0438202	0.472	0	0.845
SE	Santana do São Francisco	No	Small	0.0770532	0.341	0.049	1.562
SE	Santa Rosa de Lima	No	Small	0.0586741	0.335	0.365	1.506
SE	Santo Amaro das Brotas	No	Small	0.144283	0.438	0.103	0.561
SE	São Cristóvão	No	Medium	0.168015	0.446	0.182	0.356
SE	São Domingos	No	Small	0.11653	0.422	0.11	0.792
SE	São Francisco	No	Small	0.0754714	0.426	0.049	0.991
SE	São Miguel do Aleixo	No	Small	0.0571239	0.457	0.071	0.843
SE	Simão Dias	No	Small	0.158393	0.402	0.148	0.717
SE	Siriri	No	Small	0.133774	0.448	0.122	0.534
SE	Telha	No	Small	0.13268	0.38	0	1.077
SE	Tobias Barreto	No	Small	0.11874	0.43	0.098	0.74
SE	Tomar do Geru	No	Small	0.146735	0.398	0.085	0.835
SE	Umbaúba	No	Small	0.122182	0.47	0	0.504
BA	Abaíra	No	Small	0.140255	0.26	0.747	1.425
BA	Abaré	No	Small	0.0550811	0.305	0.376	1.717
BA	Acajutiba	No	Small	0.0654059	0.414	0.264	0.994
BA	Adustina	No	Small	0.168311	0.379	0.026	0.902
BA	Água Fria	No	Small	0.102364	0.36	0.303	1.169
BA	Érico Cardoso	No	Small	0.129307	0.291	0.513	1.401
BA	Aiquara	No	Small	0.103149	0.273	0.422	1.693
BA	Alagoinhas	No	Large	0.273324	0.357	0.231	0.464
BA	Alcobaça	No	Small	0.144872	0.353	0.296	1.029
BA	Almadina	No	Small	0.0300706	0.389	0.323	1.288
BA	Amargosa	No	Small	0.146473	0.387	0.247	0.818
BA	Amélia Rodrigues	No	Small	0.116457	0.434	0.288	0.612
BA	América Dourada	No	Small	0.034118	0.277	0.332	2.033
BA	Anagé	No	Small	0.148888	0.415	0.171	0.663
BA	Andaraí	No	Small	0.0913537	0.333	0.083	1.535
BA	Andorinha	No	Small	0.126963	0.392	0.1	0.961
BA	Angical	No	Small	0.105208	0.297	0.712	1.354
BA	Anguera	No	Small	0.0273946	0.37	0.56	1.289
BA	Antas	No	Small	0.1087	0.367	0.355	1.061
BA	Antônio Cardoso	No	Small	0.0611222	0.452	0.033	0.883
BA	Antônio Gonçalves	No	Small	0.119312	0.267	0.514	1.611
BA	Aporá	No	Small	0.0855211	0.359	0.245	1.287
BA	Apuarema	No	Small	0.0602393	0.408	0.089	1.156
BA	Aracatu	No	Small	0.180066	0.349	0.114	1.008
BA	Araças	No	Small	0.0762602	0.399	0.082	1.152
BA	Araci	No	Medium	0.165414	0.398	0.132	0.727
BA	Aramari	No	Small	0.152558	0.33	0.403	1.09
BA	Arataca	No	Small	0.0920817	0.274	0.23	1.848
BA	Aratuípe	No	Small	0.0791256	0.365	0.219	1.289
BA	Aurelino Leal	No	Small	0.0853207	0.33	0.151	1.545
BA	Baianópolis	No	Small	0.0967648	0.386	0.316	1.012
BA	Baixa Grande	No	Small	0.130586	0.41	0.091	0.826
BA	Banzaê	No	Small	0.0791075	0.355	0.401	1.256
BA	Barra	No	Small	0.112412	0.359	0.367	1.095
BA	Barra da Estiva	No	Small	0.171912	0.393	0.094	0.754
BA	Barra do Choça	No	Small	0.0809726	0.413	0.187	0.975
BA	Barra do Mendes	No	Small	0.0781126	0.35	0.374	1.308
BA	Barra do Rocha	No	Small	0.0980396	0.355	0.459	1.133
BA	Barreiras(*)	No	Large	0.20346	0.437	0.099	0.309
BA	Barro Alto	No	Small	0.0721963	0.3	0.569	1.564
BA	Barro Preto	No	Small	0.104379	0.375	0.287	1.069
BA	Belmonte	No	Small	0.0555438	0.373	0.416	1.225
BA	Belo Campo	No	Small	0.164805	0.337	0.641	0.849
BA	Biritinga	No	Small	0.144101	0.385	0.148	0.901
BA	Boa Nova	No	Small	0.119974	0.342	0.121	1.322
BA	Boa Vista do Tupim	No	Small	0.068021	0.262	0.335	1.982
BA	Bom Jesus da Lapa	No	Medium	0.148138	0.386	0.257	0.812
BA	Bom Jesus da Serra	No	Small	0.0424834	0.326	0.137	1.77
BA	Boninal	No	Small	0.0848746	0.286	0.662	1.549
BA	Bonito	No	Small	0.101164	0.405	0.175	0.944
BA	Boquira	No	Small	0.153821	0.372	0.38	0.812
BA	Botuporã	No	Small	0.141359	0.283	0.465	1.43
BA	Brejões	No	Small	0.127519	0.366	0.251	1.049
BA	Brejolândia	No	Small	0.0629181	0.41	0.462	0.911
BA	Brotas de Macaúbas	No	Small	0.0361047	0.313	0.844	1.477
BA	Brumado	No	Medium	0.239638	0.348	0.401	0.579
BA	Buerarema	No	Small	0.125913	0.378	0.131	1.044
BA	Buritirama	No	Small	0.0434106	0.33	0.43	1.572
BA	Caatiba	No	Small	0.125344	0.411	0.157	0.803
BA	Cabaceiras do Paraguaçu	No	Small	0.10658	0.358	0.292	1.172
BA	Cachoeira	No	Small	0.162752	0.377	0.301	0.783
BA	Caculé	No	Small	0.248801	0.357	0.289	0.538
BA	Caém	No	Small	0.121348	0.347	0.393	1.119
BA	Caetanos	No	Small	0.093699	0.274	0.434	1.726
BA	Caetité	No	Small	0.193128	0.373	0.209	0.728
BA	Cafarnaum	No	Small	0.0680579	0.362	0.233	1.356
BA	Cairu	No	Small	0.0652934	0.408	0.108	1.122
BA	Caldeirão Grande	No	Small	0.122666	0.255	0.294	1.803
BA	Camacan	No	Small	0.130171	0.358	0.322	1.046
BA	Camaçari	No	Large	0.255883	0.392	0.163	0.343
BA	Camamu	No	Small	0.0996466	0.436	0.081	0.793
BA	Campo Alegre de Lourdes	No	Small	0.0866658	0.417	0.221	0.899
BA	Campo Formoso	No	Medium	0.198196	0.353	0.247	0.816
BA	Canápolis	No	Small	0.114946	0.365	0.153	1.167
BA	Canarana	No	Small	0.0895074	0.347	0.304	1.317
BA	Canavieiras	No	Small	0.127754	0.426	0.252	0.632
BA	Candeal	No	Small	0.0861055	0.453	0.157	0.692
BA	Candeias	No	Medium	0.231178	0.383	0.345	0.41
BA	Candiba	No	Small	0.0997519	0.318	0.804	1.179
BA	Cândido Sales	No	Small	0.115555	0.32	0.388	1.334
BA	Cansanção	No	Small	0.102609	0.447	0.14	0.666
BA	Canudos	No	Small	0.0974434	0.323	0.339	1.43
BA	Capela do Alto Alegre	No	Small	0.131558	0.394	0.316	0.797
BA	Capim Grosso	No	Small	0.128844	0.406	0.106	0.849
BA	Caraíbas	No	Small	0.0602578	0.361	0.514	1.234
BA	Caravelas	No	Small	0.128464	0.343	0.397	1.114
BA	Cardeal da Silva	No	Small	0.100591	0.372	0.468	1
BA	Carinhanha	No	Small	0.141882	0.363	0.242	1.008
BA	Casa Nova	No	Medium	0.0784754	0.367	0.234	1.275
BA	Castro Alves	No	Small	0.11377	0.43	0.12	0.749
BA	Catolândia	No	Small	0.01694	0.515	0.314	0.491
BA	Catu	No	Medium	0.183649	0.396	0.181	0.626
BA	Caturama	No	Small	0.0911156	0.384	0.22	1.109
BA	Central	No	Small	0.108573	0.38	0.298	1.007
BA	Chorrochó	No	Small	0.0860585	0.376	0.205	1.194
BA	Cícero Dantas	No	Small	0.10637	0.403	0.223	0.905
BA	Cipó	No	Small	0.0804004	0.441	0.236	0.757
BA	Coaraci	No	Small	0.125791	0.341	0.377	1.152
BA	Cocos	No	Small	0.116534	0.32	0.626	1.192
BA	Conceição da Feira	No	Small	0.167651	0.404	0.197	0.637
BA	Conceição do Almeida	No	Small	0.170366	0.391	0.085	0.776
BA	Conceição do Coité	No	Medium	0.168391	0.412	0.114	0.625
BA	Conceição do Jacuípe	No	Small	0.177196	0.417	0.083	0.568
BA	Conde	No	Small	0.105127	0.378	0.189	1.103
BA	Condeúba	No	Small	0.155892	0.24	0.651	1.546
BA	Contendas do Sincorá	No	Small	0.130956	0.294	0.474	1.397
BA	Coração de Maria	No	Small	0.108555	0.436	0.13	0.726
BA	Cordeiros	No	Small	0.182767	0.381	0.341	0.64
BA	Coribe	No	Small	0.0854745	0.326	0.41	1.419
BA	Coronel João Sá	No	Small	0.0681204	0.402	0.11	1.152
BA	Correntina	No	Small	0.181588	0.36	0.187	0.884
BA	Cotegipe	No	Small	0.0437518	0.233	0.834	1.994
BA	Cravolândia	No	Small	0.1074	0.246	0.251	1.965
BA	Crisópolis	No	Small	0.0677099	0.42	0.191	0.981
BA	Cristópolis	No	Small	0.128251	0.366	0.264	1.036
BA	Cruz das Almas	No	Medium	0.238297	0.383	0.169	0.48
BA	Curaçá	No	Small	0.0783478	0.37	0.362	1.179
BA	Dário Meira	No	Small	0.0971811	0.381	0.158	1.139
BA	Dias d'Ávila	No	Medium	0.200572	0.416	0.208	0.397
BA	Dom Basílio	No	Small	0.178566	0.311	0.487	1.054
BA	Dom Macedo Costa	No	Small	0.0995944	0.451	0.164	0.644
BA	Elísio Medrado	No	Small	0.1257	0.404	0.259	0.788
BA	Encruzilhada	No	Small	0.0809499	0.449	0.106	0.772
BA	Entre Rios	No	Small	0.142665	0.418	0.112	0.703
BA	Esplanada	No	Small	0.149759	0.395	0.163	0.798
BA	Euclides da Cunha	No	Medium	0.139244	0.387	0.375	0.777
BA	Eunápolis	No	Large	0.251849	0.389	0.087	0.422
BA	Fátima	No	Small	0.0815166	0.433	0.196	0.831
BA	Feira da Mata	No	Small	0.0835296	0.26	0.315	1.934
BA	Feira de Santana	No	Large	0.295742	0.357	0.256	0.359
BA	Filadélfia	No	Small	0.11076	0.385	0.183	1.029
BA	Firmino Alves	No	Small	0.0642486	0.284	0.474	1.767
BA	Floresta Azul	No	Small	0.107024	0.29	0.789	1.347
BA	Formosa do Rio Preto	No	Small	0.0444791	0.457	0.175	0.842
BA	Gandu	No	Small	0.11864	0.436	0.095	0.696
BA	Gavião	No	Small	0.0914826	0.366	0.372	1.142
BA	Gentio do Ouro	No	Small	0.0966365	0.126	0.584	2.636
BA	Glória	No	Small	0.181931	0.363	0.329	0.777
BA	Gongogi	No	Small	0.0765586	0.284	0.386	1.76
BA	Governador Mangabeira	No	Small	0.239477	0.38	0.16	0.495
BA	Guajeru	No	Small	0.251257	0.368	0.279	0.455
BA	Guanambi	No	Medium	0.260064	0.341	0.271	0.606
BA	Guaratinga	No	Small	0.049563	0.439	0.13	0.969
BA	Heliópolis	No	Small	0.0617406	0.404	0.258	1.079
BA	Iaçu	No	Small	0.101679	0.284	0.384	1.649
BA	Ibiassucê	No	Small	0.175635	0.4	0.157	0.653
BA	Ibicaraí	No	Small	0.139852	0.318	0.518	1.165
BA	Ibicoara	No	Small	0.0843899	0.165	0.718	2.345
BA	Ibicuí	No	Small	0.111131	0.323	0.214	1.439
BA	Ibipeba	No	Small	0.0371698	0.295	0.369	1.874
BA	Ibipitanga	No	Small	0.113282	0.285	0.553	1.493
BA	Ibiquera	No	Small	0.104456	0.224	0.404	2.035
BA	Ibirapitanga	No	Small	0.0795499	0.356	0.14	1.397
BA	Ibirapuã	No	Small	0.13276	0.379	0.361	0.871
BA	Ibirataia	No	Small	0.142442	0.344	0.182	1.173
BA	Ibitiara	No	Small	0.112835	0.218	0.927	1.735
BA	Ibititá	No	Small	0.0768389	0.318	0.215	1.627
BA	Ibotirama	No	Small	0.148068	0.402	0.248	0.712
BA	Ichu	No	Small	0.135717	0.409	0.253	0.712
BA	Igaporã	No	Small	0.124012	0.326	0.546	1.162
BA	Igrapiúna	No	Small	0.0793033	0.448	0.129	0.773
BA	Iguaí	No	Small	0.0904418	0.376	0.209	1.173
BA	Ilhéus	No	Large	0.301093	0.326	0.283	0.517
BA	Inhambupe	No	Small	0.0973136	0.408	0.247	0.895
BA	Ipecaetá	No	Small	0.0685907	0.347	0.289	1.418
BA	Ipiaú	No	Small	0.185355	0.338	0.329	0.929
BA	Ipirá	No	Medium	0.104105	0.416	0.167	0.857
BA	Ipupiara	No	Small	0.0664166	0.289	0.645	1.62
BA	Irajuba	No	Small	0.0835475	0.271	0.486	1.757
BA	Iramaia	No	Small	0.110809	0.176	0.818	2.09
BA	Iraquara	No	Small	0.184553	0.219	0.275	1.786
BA	Irará	No	Small	0.126956	0.464	0.024	0.507
BA	Irecê	No	Medium	0.223889	0.377	0.221	0.556
BA	Itabela	No	Small	0.0755415	0.468	0.082	0.68
BA	Itaberaba	No	Medium	0.195883	0.35	0.261	0.845
BA	Itabuna	No	Large	0.323354	0.319	0.26	0.485
BA	Itacaré	No	Small	0.137451	0.375	0.126	1.016
BA	Itaeté	No	Small	0.065538	0.312	0.445	1.584
[truncated: 3,508 more rows]
