# Supplementary material for: Concentration of Access to Information and Communication Technologies in the Municipalities of the Brazilian Legal Amazon
Source: PLoS One. 2016 Apr 1;11(4):e0152655. doi: 10.1371/journal.pone.0152655 (PMC4818081; doi:10.1371/journal.pone.0152655)
Supplement: S2 File — (XLSX) [file pone.0152655.s002.xlsx]

## Sheet: CI Rural
FU	Municipality	Located_in_Amazon	municipality_size	CI_microcomputer_internet	CI_mobile_phone	CI_fixed_phone	CI_no_access
RO	Alta Floresta D'Oeste	Yes	Small	0.3687	0.2978	0.2061	0.4313
RO	Ariquemes	Yes	Medium	0.266	0.3049	0.1308	0.4356
RO	Cabixi	Yes	Small	0.2231	0.3596	0.4733	0.3445
RO	Cacoal	Yes	Medium	0.2712	0.4107	-0.0002	0.2857
RO	Cerejeiras	Yes	Small	0.4602	0.5162	0	0.1098
RO	Colorado do Oeste	Yes	Small	0.2154	0.479	0.1223	0.1858
RO	Corumbiara	Yes	Small	0.3507	0.3781	0.2157	0.3149
RO	Costa Marques	Yes	Small	0.431	0.0735	1.156	0.7114
RO	Espigão D'Oeste	Yes	Small	0.1139	0.2699	0.333	0.4944
RO	Guajará-Mirim	Yes	Small	0	0.1977	0	0.6274
RO	Jaru	Yes	Medium	0.2928	0.4178	0.3915	0.2556
RO	Ji-Paraná	Yes	Large	0.3497	0.4305	0.0429	0.246
RO	Machadinho D'Oeste	Yes	Small	0.1406	0.2971	-0.0002	0.4665
RO	Nova Brasilândia D'Oeste	Yes	Small	0.0766	0.468	-0.0001	0.2226
RO	Ouro Preto do Oeste	Yes	Small	0.6195	0.3974	0.1814	0.2589
RO	Pimenta Bueno	Yes	Small	0.2803	0.3546	0.3918	0.3492
RO	Porto Velho	Yes	Large	0.6008	0.2215	0.7686	0.4937
RO	Presidente Médici	Yes	Small	0.221	0.4925	0.0918	0.1669
RO	Rio Crespo	Yes	Small	0.0498	0.3965	0	0.3303
RO	Rolim de Moura	Yes	Medium	0.6262	0.4459	0.0729	0.1918
RO	Santa Luzia D'Oeste	Yes	Small	0.2425	0.5263	-0.0001	0.1188
RO	Vilhena	Yes	Medium	0.4879	0.3787	0.15	0.3019
RO	São Miguel do Guaporé	Yes	Small	0.1257	0.4933	-0.0002	0.1803
RO	Nova Mamoré	Yes	Small	0.0227	0.1695	-0.0001	0.6665
RO	Alvorada D'Oeste	Yes	Small	0.1522	0.4811	0.0356	0.1935
RO	Alto Alegre dos Parecis	Yes	Small	0.2942	0.3903	0.0476	0.3107
RO	Alto Paraíso	Yes	Small	0.0126	0.4335	-0.0001	0.2802
RO	Buritis	Yes	Small	0.2889	0.4448	0.0456	0.2316
RO	Novo Horizonte do Oeste	Yes	Small	0.5062	0.3194	0.345	0.3783
RO	Cacaulândia	Yes	Small	0.4447	0.3484	0.0575	0.3552
RO	Campo Novo de Rondônia	Yes	Small	0.0955	0.3056	-0.0001	0.4588
RO	Candeias do Jamari	Yes	Small	0.1529	0.3712	0.164	0.349
RO	Castanheiras	Yes	Small	0.1592	0.4253	0.1469	0.2696
RO	Chupinguaia	Yes	Small	1.227	0.1793	0.8219	0.484
RO	Cujubim	Yes	Small	0.0299	0.4324	-0.0001	0.2799
RO	Governador Jorge Teixeira	Yes	Small	0.1196	0.2593	0.3771	0.5074
RO	Itapuã do Oeste	Yes	Small	0.2523	0.4644	0.1241	0.2029
RO	Ministro Andreazza	Yes	Small	0.4427	0.4398	-0.0001	0.2239
RO	Mirante da Serra	Yes	Small	0.3719	0.4846	0.106	0.1612
RO	Monte Negro	Yes	Small	0.0971	0.3822	-0.0001	0.3462
RO	Nova União	Yes	Small	0.1817	0.4008	0.0894	0.3056
RO	Parecis	Yes	Small	0.2914	0.2443	0.478	0.5059
RO	Pimenteiras do Oeste	Yes	Small	0.2569	0.4455	0.6953	0.2048
RO	Primavera de Rondônia	Yes	Small	0.6567	0.2518	0.3354	0.4614
RO	São Felipe D'Oeste	Yes	Small	0.439	0.3704	0.502	0.3038
RO	São Francisco do Guaporé	Yes	Small	0.2993	0.4552	0.0849	0.2132
RO	Seringueiras	Yes	Small	0.1235	0.3533	0.0506	0.3835
RO	Teixeirópolis	Yes	Small	0.3864	0.5404	0	0.0824
RO	Theobroma	Yes	Small	0.0171	0.271	0.2787	0.5057
RO	Urupá	Yes	Small	0.114	0.5331	-0.0001	0.1229
RO	Vale do Anari	Yes	Small	0.0233	0.2721	0.3106	0.5019
RO	Vale do Paraíso	Yes	Small	0.2204	0.3537	0.3496	0.359
AC	Acrelândia	Yes	Small	0.0235	0.4023	0.1161	0.3196
AC	Assis Brasil	Yes	Small	0	0.1474	0.1142	0.6961
AC	Brasiléia	Yes	Small	0.0897	0.2008	0.1395	0.6069
AC	Bujari	Yes	Small	0.1036	0.4146	0.1594	0.2907
AC	Capixaba	Yes	Small	0.0578	0.3351	0.158	0.4125
AC	Cruzeiro do Sul	Yes	Medium	0.1047	0.2813	0.094	0.4896
AC	Epitaciolândia	Yes	Small	0.0747	0.3412	-0.0001	0.4087
AC	Feijó	Yes	Small	-0.0001	0.1306	-0.0001	0.726
AC	Jordão	Yes	Small	0	0.0176	0	0.8916
AC	Mâncio Lima	Yes	Small	0.0295	0.2395	-0.0001	0.5628
AC	Manoel Urbano	Yes	Small	0	0.2746	0.1076	0.5097
AC	Marechal Thaumaturgo	Yes	Small	0.0222	0.0448	-0.0001	0.8494
AC	Plácido de Castro	Yes	Small	0.2327	0.4002	0.1572	0.298
AC	Porto Walter	Yes	Small	0	0.0414	0	0.8567
AC	Rio Branco	Yes	Large	0.3898	0.4245	0.2545	0.2414
AC	Rodrigues Alves	Yes	Small	-0.0001	0.2463	-0.0001	0.5562
AC	Santa Rosa do Purus	Yes	Small	0	0.0016	0	0.9151
AC	Senador Guiomard	Yes	Small	0.0811	0.4059	0.0735	0.3099
AC	Sena Madureira	Yes	Small	-0.0001	0.2345	0.0636	0.5708
AC	Tarauacá	Yes	Small	-0.0001	0.1029	0.0664	0.7638
AC	Xapuri	Yes	Small	0.0803	0.2264	-0.0001	0.5766
AC	Porto Acre	Yes	Small	0.3872	0.2677	1.8465	0.4007
AM	Alvarães	Yes	Small	0	0.0632	0.4068	0.8067
AM	Amaturá	Yes	Small	0	0.0208	0	0.8869
AM	Anamã	Yes	Small	0	0.1676	0	0.6715
AM	Anori	Yes	Small	0	0.0957	0	0.777
AM	Apuí	Yes	Small	0.0845	0.0828	-0.0001	0.7868
AM	Atalaia do Norte	Yes	Small	0.0719	0.0072	0.3667	0.8828
AM	Autazes	Yes	Small	-0.0002	0.1721	-0.0002	0.6653
AM	Barcelos	Yes	Small	0.0523	0.0227	0.1181	0.8733
AM	Barreirinha	Yes	Small	-0.0001	0.2598	-0.0001	0.5364
AM	Benjamin Constant	Yes	Small	-0.0001	0.0993	0.0788	0.7684
AM	Beruri	Yes	Small	0.0301	0.0821	0.1187	0.7885
AM	Boa Vista do Ramos	Yes	Small	0.0449	0.3614	-0.0001	0.3823
AM	Boca do Acre	Yes	Small	-0.0001	0.2089	0.0661	0.6081
AM	Borba	Yes	Small	-0.0001	0.0488	0.3748	0.8296
AM	Caapiranga	Yes	Small	0.0884	0.2485	0	0.5433
AM	Canutama	Yes	Small	-0.0001	0.0831	-0.0001	0.7956
AM	Carauari	Yes	Small	0	0.0596	0	0.83
AM	Careiro	Yes	Small	-0.0002	0.2719	-0.0002	0.519
AM	Careiro da Várzea	Yes	Small	0.1298	0.4387	0.0487	0.258
AM	Coari	Yes	Medium	-0.0002	0.0825	-0.0002	0.7969
AM	Codajás	Yes	Small	-0.0001	0.0417	-0.0001	0.8563
AM	Eirunepé	Yes	Small	-0.0001	0.0115	-0.0001	0.9006
AM	Envira	Yes	Small	0	0.0258	0	0.8797
AM	Fonte Boa	Yes	Small	0	0.0247	0	0.8812
AM	Guajará	Yes	Small	0.0593	0.0475	0	0.8413
AM	Humaitá	Yes	Small	-0.0001	0.0468	0.2078	0.8397
AM	Ipixuna	Yes	Small	-0.0001	0.0193	0.0407	0.8874
AM	Iranduba	Yes	Small	0.0729	0.4849	-0.0001	0.1983
AM	Itacoatiara	Yes	Medium	0.0448	0.1725	0.3069	0.6464
AM	Itamarati	Yes	Small	0	0.0047	0	0.9104
AM	Itapiranga	Yes	Small	0	0.0346	0	0.8666
AM	Japurá	Yes	Small	0.1834	0.0646	0.3911	0.7852
AM	Juruá	Yes	Small	0	0.0098	0	0.903
AM	Jutaí	Yes	Small	0	0.0244	0.0841	0.878
AM	Lábrea	Yes	Small	-0.0001	0.0484	0.087	0.8428
AM	Manacapuru	Yes	Medium	0.0424	0.3368	-0.0002	0.4191
AM	Manaquiri	Yes	Small	-0.0001	0.481	-0.0001	0.2119
AM	Manaus	Yes	Metropolis	0.1702	0.3953	-0.0001	0.319
AM	Manicoré	Yes	Small	0.05	0.0256	0.2347	0.8645
AM	Maraã	Yes	Small	-0.0001	0.038	-0.0001	0.8617
AM	Maués	Yes	Medium	-0.0002	0.1219	-0.0002	0.739
AM	Nhamundá	Yes	Small	-0.0001	0.2072	-0.0001	0.6136
AM	Nova Olinda do Norte	Yes	Small	-0.0001	0.0873	-0.0001	0.7896
AM	Novo Airão	Yes	Small	0.0862	0.0513	0	0.8328
AM	Novo Aripuanã	Yes	Small	0.0581	0.0192	-0.0001	0.883
AM	Parintins	Yes	Large	0.0143	0.175	-0.0003	0.6598
AM	Pauini	Yes	Small	0.0328	0.0058	0.2101	0.896
AM	Presidente Figueiredo	Yes	Small	0.2937	0.1773	1.1222	0.5758
AM	Rio Preto da Eva	Yes	Small	0.1043	0.3834	0.0513	0.3414
AM	Santa Isabel do Rio Negro	Yes	Small	0.0304	0.0086	-0.0001	0.9016
AM	Santo Antônio do Içá	Yes	Small	0.0045	0.0085	0.4546	0.8844
AM	São Gabriel da Cachoeira	Yes	Small	0.0631	0.008	0.3951	0.8815
AM	São Paulo de Olivença	Yes	Small	-0.0001	0.0084	-0.0001	0.9054
AM	São Sebastião do Uatumã	Yes	Small	0	0.1497	0	0.6978
AM	Silves	Yes	Small	0	0.3613	0	0.3873
AM	Tabatinga	Yes	Medium	-0.0001	0.0315	0.1899	0.863
AM	Tapauá	Yes	Small	0.0316	0.0105	0.2855	0.8859
AM	Tefé	Yes	Medium	-0.0001	0.0935	0.2196	0.7706
AM	Tonantins	Yes	Small	-0.0001	0.0119	-0.0001	0.9
AM	Uarini	Yes	Small	0	0.0373	0.137	0.8567
AM	Urucará	Yes	Small	0.0311	0.416	-0.0001	0.3038
AM	Urucurituba	Yes	Small	-0.0001	0.378	0.1057	0.3581
RR	Amajari	Yes	Small	-0.0001	0.0146	0.3925	0.8787
RR	Alto Alegre	Yes	Small	-0.0001	0.0749	0.1507	0.801
RR	Boa Vista	Yes	Large	-0.0001	0.2956	-0.0001	0.4838
RR	Bonfim	Yes	Small	0.0473	0.085	0.2461	0.7767
RR	Cantá	Yes	Small	0.2588	0.1783	0.3697	0.6115
RR	Caracaraí	Yes	Small	0.0331	0.0914	0.572	0.7544
RR	Caroebe	Yes	Small	0.1482	0.0978	0.746	0.7248
RR	Iracema	Yes	Small	0.05	0.0894	0.4926	0.759
RR	Mucajaí	Yes	Small	-0.0001	0.1052	0.203	0.7541
RR	Normandia	Yes	Small	0	0.0158	0	0.8943
RR	Pacaraima	Yes	Small	0	0.1436	0.2459	0.6959
RR	Rorainópolis	Yes	Small	0.0931	0.109	0.6021	0.7209
RR	São João da Baliza	Yes	Small	0.1262	0.1704	0.3105	0.6398
RR	São Luiz	Yes	Small	0.0672	0.083	1.1245	0.7384
RR	Uiramutã	Yes	Small	0.0273	0.0158	0	0.8914
PA	Abaetetuba	Yes	Large	0.0187	0.3351	0.0275	0.4238
PA	Abel Figueiredo	Yes	Small	0.1091	0.4087	0	0.3058
PA	Acará	Yes	Medium	0.0429	0.224	0.0776	0.5815
PA	Afuá	Yes	Small	-0.0002	0.1315	-0.0002	0.7249
PA	Água Azul do Norte	Yes	Small	0.0551	0.5193	-0.0002	0.1499
PA	Alenquer	Yes	Medium	-0.0002	0.2431	-0.0002	0.5612
PA	Almeirim	Yes	Small	0.2606	0.1896	0.0886	0.6071
PA	Altamira	Yes	Large	0.052	0.1715	0.2884	0.6476
PA	Anajás	Yes	Small	-0.0001	0.0272	0.0781	0.8743
PA	Ananindeua	Yes	Large	0	0.4241	0	0.2952
PA	Anapu	Yes	Small	0.0479	0.1265	0.1812	0.7188
PA	Augusto Corrêa	Yes	Small	0.0263	0.1368	0.0911	0.7103
PA	Aurora do Pará	Yes	Small	0.1338	0.2626	0.1062	0.5131
PA	Aveiro	Yes	Small	-0.0001	0.024	0.958	0.8399
PA	Bagre	Yes	Small	-0.0001	0.153	0.0861	0.6892
PA	Baião	Yes	Small	0.0232	0.1372	-0.0002	0.7139
PA	Bannach	Yes	Small	0.0266	0.3032	0.0983	0.4653
PA	Barcarena	Yes	Medium	0.9516	0.4495	0.0733	0.1524
PA	Belém	Yes	Metropolis	0.0882	0.4213	0.5814	0.2642
PA	Belterra	Yes	Small	0.0231	0.1991	0.0949	0.6187
PA	Benevides	Yes	Medium	0.2336	0.5064	0.125	0.1439
PA	Bom Jesus do Tocantins	Yes	Small	0.1178	0.3824	0.1338	0.3377
PA	Bonito	Yes	Small	0.0282	0.3609	0.1305	0.3793
PA	Bragança	Yes	Large	0.0174	0.2838	0.0456	0.498
PA	Brasil Novo	Yes	Small	0.0634	0.3528	-0.0001	0.3931
PA	Brejo Grande do Araguaia	Yes	Small	0.0534	0.3683	0.1052	0.3665
PA	Breu Branco	Yes	Medium	0.0435	0.3374	0.1791	0.4102
PA	Breves	Yes	Medium	0.0105	0.0748	0.0557	0.8049
PA	Bujaru	Yes	Small	0.0238	0.1433	0.0534	0.7026
PA	Cachoeira do Piriá	Yes	Small	-0.0002	0.1043	0.0719	0.7616
PA	Cachoeira do Arari	Yes	Small	0.0943	0.3069	0.116	0.4519
PA	Cametá	Yes	Large	0.0108	0.2975	0.0159	0.4804
PA	Canaã dos Carajás	Yes	Small	0.1079	0.5419	-0.0001	0.1106
PA	Capanema	Yes	Medium	0.0367	0.3595	0.0581	0.3836
PA	Capitão Poço	Yes	Medium	0.0113	0.2411	0.034	0.5617
PA	Castanhal	Yes	Large	0.0453	0.414	-0.0002	0.3055
PA	Chaves	Yes	Small	-0.0002	0.0413	0.1919	0.8486
PA	Colares	Yes	Small	-0.0001	0.2463	0.6502	0.5273
PA	Conceição do Araguaia	Yes	Small	0.0845	0.394	0.0766	0.3271
PA	Concórdia do Pará	Yes	Small	0.0623	0.2399	-0.0001	0.5589
PA	Cumaru do Norte	Yes	Small	0.0131	0.1643	0.3997	0.6573
PA	Curionópolis	Yes	Small	0.0418	0.1353	0.8349	0.6775
PA	Curralinho	Yes	Small	-0.0001	0.3253	-0.0001	0.4405
PA	Curuá	Yes	Small	-0.0001	0.4676	-0.0001	0.2314
PA	Curuçá	Yes	Small	0.1426	0.3962	0.0603	0.3183
PA	Dom Eliseu	Yes	Medium	0.2885	0.3469	0.0456	0.3754
PA	Eldorado dos Carajás	Yes	Small	0.0369	0.3991	-0.0001	0.3282
PA	Faro	Yes	Small	0	0.1613	0	0.6807
PA	Floresta do Araguaia	Yes	Small	0.0172	0.2996	0.0508	0.4739
PA	Garrafão do Norte	Yes	Small	-0.0001	0.0977	-0.0001	0.7744
PA	Goianésia do Pará	Yes	Small	0.0849	0.2746	0.1755	0.4976
PA	Gurupá	Yes	Small	-0.0001	0.0782	-0.0001	0.8031
PA	Igarapé-Açu	Yes	Small	0.0425	0.3762	0.1158	0.356
PA	Igarapé-Miri	Yes	Medium	0.027	0.3278	-0.0003	0.4341
PA	Inhangapi	Yes	Small	0.0601	0.4054	-0.0001	0.3161
PA	Ipixuna do Pará	Yes	Medium	0.0701	0.2182	0.0631	0.5878
PA	Irituia	Yes	Small	0.0509	0.3562	-0.0002	0.3898
PA	Itaituba	Yes	Medium	0.5187	0.129	1.4761	0.6067
PA	Itupiranga	Yes	Medium	0.0592	0.148	0.5666	0.6695
PA	Jacareacanga	Yes	Small	0.1504	0.0357	0.1762	0.8409
PA	Jacundá	Yes	Medium	0.0585	0.396	-0.0001	0.3301
PA	Juruti	Yes	Small	0.1176	0.2757	-0.0002	0.5007
PA	Limoeiro do Ajuru	Yes	Small	-0.0001	0.4644	-0.0001	0.2363
PA	Mãe do Rio	Yes	Small	0.257	0.3425	0	0.3868
PA	Magalhães Barata	Yes	Small	0	0.2552	0.1808	0.535
PA	Marabá	Yes	Large	0.1525	0.2909	0.2141	0.4657
PA	Maracanã	Yes	Small	0.021	0.3418	0.1613	0.4068
PA	Marapanim	Yes	Small	0.0225	0.311	0.0611	0.4563
PA	Marituba	Yes	Large	0.6604	0.5171	0	0.0865
PA	Medicilândia	Yes	Small	0.0885	0.3298	0.0577	0.4218
PA	Melgaço	Yes	Small	-0.0001	0.1148	-0.0001	0.7492
PA	Mocajuba	Yes	Small	-0.0001	0.2399	-0.0001	0.5655
PA	Moju	Yes	Medium	0.0231	0.2409	-0.0004	0.5625
PA	Monte Alegre	Yes	Medium	0.0279	0.1259	0.0969	0.7262
PA	Muaná	Yes	Small	0.0279	0.408	0.0476	0.314
PA	Nova Esperança do Piriá	Yes	Small	-0.0001	0.0888	-0.0001	0.7873
PA	Nova Ipixuna	Yes	Small	0.0727	0.4791	-0.0001	0.2066
PA	Nova Timboteua	Yes	Small	0.0236	0.4048	-0.0001	0.3211
PA	Novo Progresso	Yes	Small	0.277	0.0849	0.8548	0.7248
PA	Novo Repartimento	Yes	Medium	-0.0003	0.2344	-0.0003	0.5743
PA	Óbidos	Yes	Small	-0.0002	0.3168	-0.0002	0.4532
PA	Oeiras do Pará	Yes	Small	0.0268	0.1949	-0.0001	0.6287
PA	Oriximiná	Yes	Medium	0.8716	0.1989	0.0593	0.5282
PA	Ourém	Yes	Small	0.0265	0.2895	0.0841	0.4862
PA	Ourilândia do Norte	Yes	Small	0.0904	0.3187	0.136	0.4341
PA	Pacajá	Yes	Small	0.0476	0.1402	0.3338	0.6924
PA	Palestina do Pará	Yes	Small	0.0663	0.3291	0	0.4273
PA	Paragominas	Yes	Medium	0.2359	0.2893	0.1531	0.4609
PA	Parauapebas	Yes	Large	2.0767	0.3046	0.1293	0.2384
PA	Pau D'Arco	Yes	Small	0.0389	0.3647	0	0.378
PA	Peixe-Boi	Yes	Small	0.0252	0.3883	0.062	0.3422
PA	Piçarra	Yes	Small	0.071	0.3328	-0.0001	0.4215
PA	Placas	Yes	Small	0.0193	0.0501	0.2735	0.8301
PA	Ponta de Pedras	Yes	Small	0.018	0.2634	-0.0001	0.5293
PA	Portel	Yes	Medium	0.0557	0.0574	0.1374	0.8214
PA	Porto de Moz	Yes	Small	-0.0001	0.1079	0.0579	0.7568
PA	Prainha	Yes	Small	-0.0002	0.1329	0.1331	0.7169
PA	Primavera	Yes	Small	0	0.2642	0	0.5298
PA	Quatipuru	Yes	Small	0.0541	0.2676	0.2666	0.5072
PA	Redenção	Yes	Medium	0.0701	0.3179	-0.0001	0.4434
PA	Rio Maria	Yes	Small	0.0648	0.4367	-0.0001	0.2697
PA	Rondon do Pará	Yes	Small	-0.0001	0.1569	-0.0001	0.6875
PA	Rurópolis	Yes	Small	0.0396	0.0726	0.0507	0.8049
PA	Salinópolis	Yes	Small	0	0.4463	0.5919	0.2364
PA	Salvaterra	Yes	Small	0.0466	0.3881	-0.0001	0.3431
PA	Santa Bárbara do Pará	Yes	Small	0.1477	0.4376	0.3365	0.2446
PA	Santa Cruz do Arari	Yes	Small	0.0218	0.4436	0.0536	0.2618
PA	Santa Isabel do Pará	Yes	Medium	0.1166	0.4306	0.0803	0.2696
PA	Santa Luzia do Pará	Yes	Small	0.043	0.3499	-0.0001	0.3996
PA	Santa Maria das Barreiras	Yes	Small	-0.0001	0.1103	0.1043	0.7513
PA	Santa Maria do Pará	Yes	Small	0.1441	0.4297	-0.0001	0.2715
PA	Santana do Araguaia	Yes	Medium	0.0672	0.2075	0.5006	0.5841
PA	Santarém	Yes	Large	0.086	0.2122	0.1793	0.5906
PA	Santarém Novo	Yes	Small	0.0548	0.3739	0	0.3629
PA	Santo Antônio do Tauá	Yes	Small	0.017	0.4017	0.2249	0.3164
PA	São Caetano de Odivelas	Yes	Small	0.017	0.3741	0.0505	0.3646
PA	São Domingos do Araguaia	Yes	Small	-0.0001	0.3415	-0.0001	0.4165
PA	São Domingos do Capim	Yes	Small	0.0658	0.2867	0.0706	0.4869
PA	São Félix do Xingu	Yes	Medium	0.0449	0.0654	0.3548	0.802
PA	São Francisco do Pará	Yes	Small	-0.0001	0.4095	0.0905	0.3128
PA	São Geraldo do Araguaia	Yes	Small	0.0297	0.2547	0.0734	0.5375
PA	São João da Ponta	Yes	Small	0	0.3375	0.0382	0.4206
PA	São João de Pirabas	Yes	Small	0.0362	0.3306	0.0486	0.4264
PA	São João do Araguaia	Yes	Small	0.0159	0.3392	-0.0001	0.4182
PA	São Miguel do Guamá	Yes	Medium	0.0416	0.3473	0.0559	0.4012
PA	São Sebastião da Boa Vista	Yes	Small	-0.0001	0.3636	-0.0001	0.3841
PA	Sapucaia	Yes	Small	0.4638	0.5045	0	0.1266
PA	Senador José Porfírio	Yes	Small	0.0186	0.1316	0.1266	0.7168
PA	Soure	Yes	Small	0.366	0.3304	0	0.3927
PA	Tailândia	Yes	Medium	0.3952	0.4018	0.2573	0.2737
PA	Terra Alta	Yes	Small	-0.0001	0.3398	0.124	0.4135
PA	Terra Santa	Yes	Small	0.1073	0.4222	-0.0001	0.2863
PA	Tomé-Açu	Yes	Medium	0.0891	0.3568	0.1451	0.3783
PA	Tracuateua	Yes	Small	0.0421	0.2681	0.0903	0.5159
PA	Trairão	Yes	Small	0.1655	0.0748	0.791	0.7546
PA	Tucumã	Yes	Small	0.0796	0.3961	-0.0001	0.3277
PA	Tucuruí	Yes	Medium	0.2102	0.2967	0	0.4592
PA	Ulianópolis	Yes	Small	0.3756	0.1443	0.1427	0.6587
PA	Uruará	Yes	Small	0.0174	0.1651	0.1647	0.6664
PA	Vigia	Yes	Small	0.0421	0.3887	0.0466	0.3408
PA	Viseu	Yes	Medium	-0.0003	0.1341	0.3843	0.7045
PA	Vitória do Xingu	Yes	Small	0.032	0.3115	0.2235	0.4471
PA	Xinguara	Yes	Small	0.1144	0.3457	0.6278	0.3701
AP	Serra do Navio	Yes	Small	0	0.1598	1.2977	0.6253
AP	Amapá	Yes	Small	0	0.0269	0	0.878
AP	Pedra Branca do Amapari	Yes	Small	0.0608	0.196	0.0749	0.62
AP	Calçoene	Yes	Small	0	0.0511	1.0991	0.7936
AP	Cutias	Yes	Small	0	0.2097	0.2194	0.5999
AP	Ferreira Gomes	Yes	Small	0.0663	0.436	0.1632	0.2631
AP	Itaubal	Yes	Small	0	0.1523	0.4886	0.6722
AP	Laranjal do Jari	Yes	Small	0	0.1731	0	0.6634
AP	Macapá	Yes	Large	0.1411	0.2345	0.1825	0.5501
AP	Mazagão	Yes	Small	-0.0001	0.2846	-0.0001	0.4999
AP	Oiapoque	Yes	Small	0	0.1186	0	0.7434
AP	Porto Grande	Yes	Small	0.0613	0.3058	0.0823	0.4585
AP	Pracuúba	Yes	Small	0	0.287	0	0.4963
AP	Santana	Yes	Large	0	0.3449	0	0.4113
AP	Tartarugalzinho	Yes	Small	-0.0001	0.1889	0.1164	0.6352
AP	Vitória do Jari	Yes	Small	0	0.1926	0	0.6348
TO	Abreulândia	Yes	Small	0	0.264	0.1312	0.5242
TO	Aguiarnópolis	Yes	Small	0	0.4561	0	0.2482
TO	Aliança do Tocantins	Yes	Small	0.1443	0.5049	0	0.1608
TO	Almas	Yes	Small	0.0533	0.3847	0.1748	0.3394
TO	Alvorada	Yes	Small	0.8482	0.3908	0	0.2514
TO	Ananás	Yes	Small	0.0927	0.4955	0	0.1802
TO	Angico	Yes	Small	0	0.4768	0	0.2178
TO	Aparecida do Rio Negro	Yes	Small	0.091	0.2821	0.2239	0.4835
TO	Aragominas	Yes	Small	0	0.3804	0	0.3593
TO	Araguacema	Yes	Small	0.0439	0.2328	1.0596	0.524
TO	Araguaçu	Yes	Small	0.1306	0.4847	0.0642	0.1892
TO	Araguaína	Yes	Large	0.3441	0.4436	0.2791	0.2168
TO	Araguanã	Yes	Small	0.0549	0.3869	0.8556	0.3058
TO	Araguatins	Yes	Small	-0.0001	0.3181	0.0878	0.447
TO	Arapoema	Yes	Small	0.1919	0.5269	0	0.1234
TO	Arraias	Yes	Small	0.0743	0.198	0	0.6189
TO	Augustinópolis	Yes	Small	0.0832	0.39	0	0.3361
TO	Aurora do Tocantins	Yes	Small	0.1595	0.4353	0	0.2613
TO	Axixá do Tocantins	Yes	Small	0	0.3003	0	0.4768
TO	Babaçulândia	Yes	Small	0.059	0.2582	-0.0001	0.5322
TO	Bandeirantes do Tocantins	Yes	Small	0.1566	0.4125	0.0482	0.293
TO	Barra do Ouro	Yes	Small	0.1068	0.2265	0.7883	0.5384
TO	Barrolândia	Yes	Small	0	0.492	0	0.1956
TO	Bernardo Sayão	Yes	Small	0	0.4516	0	0.2548
TO	Bom Jesus do Tocantins	Yes	Small	0.0285	0.3306	0	0.4291
TO	Brasilândia do Tocantins	Yes	Small	0	0.4673	0	0.2317
TO	Brejinho de Nazaré	Yes	Small	0.2589	0.4197	0.2124	0.2639
TO	Buriti do Tocantins	Yes	Small	0.1961	0.3333	0	0.4069
TO	Cachoeirinha	Yes	Small	0.1541	0.5335	0	0.1178
TO	Campos Lindos	Yes	Small	0.2154	0.0852	0.5858	0.7429
TO	Cariri do Tocantins	Yes	Small	0.064	0.5285	0	0.135
TO	Carmolândia	Yes	Small	0.5559	0.4919	0	0.1349
TO	Carrasco Bonito	Yes	Small	0	0.2638	0.1845	0.5222
TO	Caseara	Yes	Small	0	0.2519	0.3346	0.533
TO	Centenário	Yes	Small	0	0.2528	0	0.5464
TO	Chapada de Areia	Yes	Small	0.28	0.5002	0	0.1529
TO	Chapada da Natividade	Yes	Small	0.0687	0.4846	0	0.1989
TO	Colinas do Tocantins	Yes	Small	0.5733	0.43	0	0.2239
TO	Combinado	Yes	Small	0.2447	0.5403	0	0.098
TO	Conceição do Tocantins	Yes	Small	0	0.1351	0	0.7191
TO	Couto Magalhães	Yes	Small	0.0984	0.3961	0	0.3255
TO	Cristalândia	Yes	Small	0	0.483	0	0.2088
TO	Crixás do Tocantins	Yes	Small	0	0.5113	0.1837	0.159
TO	Darcinópolis	Yes	Small	0.0481	0.2816	0.1183	0.4937
TO	Dianópolis	Yes	Small	0.1163	0.3759	0	0.3532
TO	Divinópolis do Tocantins	Yes	Small	0.0277	0.4858	0	0.2017
TO	Dois Irmãos do Tocantins	Yes	Small	-0.0001	0.3739	0.0445	0.3669
TO	Dueré	Yes	Small	0	0.4456	0.5861	0.2376
TO	Esperantina	Yes	Small	0.0303	0.2644	0.205	0.5171
TO	Fátima	Yes	Small	0.044	0.5041	0	0.1729
TO	Figueirópolis	Yes	Small	0.3669	0.5146	0	0.1223
TO	Filadélfia	Yes	Small	0	0.2542	1.154	0.4932
TO	Formoso do Araguaia	Yes	Small	0.4791	0.347	0.4313	0.3369
TO	Fortaleza do Tabocão	Yes	Small	0.2732	0.5134	0	0.1342
TO	Goianorte	Yes	Small	0	0.4226	0	0.2974
TO	Goiatins	Yes	Small	0.0539	0.2417	-0.0001	0.5571
TO	Guaraí	Yes	Small	0	0.4223	0	0.2978
TO	Gurupi	Yes	Medium	0	0.3685	0	0.3768
TO	Ipueiras	Yes	Small	0	0.334	0	0.4273
TO	Itacajá	Yes	Small	0	0.1594	0	0.6835
TO	Itaguatins	Yes	Small	0	0.2003	0.0932	0.6194
TO	Itapiratins	Yes	Small	0.0541	0.3301	0	0.4272
TO	Itaporã do Tocantins	Yes	Small	0	0.5011	0.3871	0.1649
TO	Jaú do Tocantins	Yes	Small	0	0.1963	0.9474	0.5874
TO	Juarina	Yes	Small	0.0484	0.4955	0	0.1851
TO	Lagoa da Confusão	Yes	Small	0.1108	0.2819	0	0.4917
TO	Lagoa do Tocantins	Yes	Small	0	0.1834	0.2562	0.6369
TO	Lajeado	Yes	Small	0	0.2656	0	0.5277
TO	Lavandeira	Yes	Small	0.0848	0.401	0	0.3197
TO	Lizarda	Yes	Small	0	0.068	0	0.8176
TO	Luzinópolis	Yes	Small	0	0.527	0	0.1441
TO	Marianópolis do Tocantins	Yes	Small	0.1212	0.2926	1.0932	0.4264
TO	Mateiros	Yes	Small	0.499	0.1795	0.6139	0.5722
TO	Maurilândia do Tocantins	Yes	Small	0	0.2048	0	0.6169
TO	Miracema do Tocantins	Yes	Small	0.1167	0.495	0	0.1784
TO	Miranorte	Yes	Small	0.202	0.4498	0	0.2353
TO	Monte do Carmo	Yes	Small	0.047	0.2575	0.1158	0.5294
TO	Monte Santo do Tocantins	Yes	Small	0.0956	0.5446	0.0784	0.1044
TO	Palmeiras do Tocantins	Yes	Small	0	0.3517	0	0.4015
TO	Muricilândia	Yes	Small	0	0.4318	0	0.2839
TO	Natividade	Yes	Small	0	0.4848	0	0.2062
TO	Nazaré	Yes	Small	0.0247	0.3914	0	0.3405
TO	Nova Olinda	Yes	Small	0.0925	0.5124	0.1366	0.1495
TO	Nova Rosalândia	Yes	Small	0	0.4591	0	0.2439
TO	Novo Acordo	Yes	Small	0.088	0.1178	0.7575	0.7012
TO	Novo Alegre	Yes	Small	0.3862	0.4384	0.2376	0.2214
TO	Novo Jardim	Yes	Small	0	0.2199	0.3407	0.5796
TO	Oliveira de Fátima	Yes	Small	0.1091	0.5522	0	0.0953
TO	Palmeirante	Yes	Small	0.0384	0.3888	0	0.3429
TO	Palmeirópolis	Yes	Small	0	0.3685	0	0.3768
TO	Paraíso do Tocantins	Yes	Small	0.0773	0.5419	0	0.114
TO	Paranã	Yes	Small	-0.0001	0.1038	0.7045	0.734
TO	Pau D'Arco	Yes	Small	0	0.4974	0	0.1876
TO	Pedro Afonso	Yes	Small	0.1135	0.3605	0	0.376
TO	Peixe	Yes	Small	0.1034	0.2911	0.5474	0.4548
TO	Pequizeiro	Yes	Small	0.0217	0.4144	0	0.307
TO	Colméia	Yes	Small	0.1373	0.5069	0	0.1587
TO	Pindorama do Tocantins	Yes	Small	0.141	0.3764	0	0.3498
TO	Piraquê	Yes	Small	0.1516	0.4661	0	0.2169
TO	Pium	Yes	Small	0.0611	0.3217	0.1505	0.432
TO	Ponte Alta do Bom Jesus	Yes	Small	0	0.2266	0	0.5849
TO	Ponte Alta do Tocantins	Yes	Small	0	0.1656	0.0786	0.6709
TO	Porto Alegre do Tocantins	Yes	Small	0.0404	0.4509	0	0.2514
TO	Porto Nacional	Yes	Small	0.1397	0.4063	0.3751	0.2895
TO	Praia Norte	Yes	Small	0	0.2445	0.0845	0.555
TO	Presidente Kennedy	Yes	Small	0.1254	0.4386	0	0.2601
TO	Pugmil	Yes	Small	0	0.5504	0	0.1098
TO	Recursolândia	Yes	Small	0	0.1432	0	0.7073
TO	Riachinho	Yes	Small	0	0.5031	0	0.1793
TO	Rio da Conceição	Yes	Small	0	0.396	0	0.3364
TO	Rio dos Bois	Yes	Small	0.1575	0.3713	0	0.3555
TO	Rio Sono	Yes	Small	0	0.0628	0.5092	0.8027
TO	Sampaio	Yes	Small	0.4565	0.3738	0	0.3191
TO	Sandolândia	Yes	Small	0	0.3957	1.0276	0.2912
TO	Santa Fé do Araguaia	Yes	Small	0.2259	0.2995	0.1042	0.4487
TO	Santa Maria do Tocantins	Yes	Small	0	0.3175	0	0.4516
TO	Santa Rita do Tocantins	Yes	Small	0	0.4509	0	0.2558
TO	Santa Rosa do Tocantins	Yes	Small	0.1352	0.4278	0	0.275
TO	Santa Tereza do Tocantins	Yes	Small	0	0.3597	0	0.3897
TO	Santa Terezinha do Tocantins	Yes	Small	0	0.2649	0	0.5287
TO	São Bento do Tocantins	Yes	Small	0	0.2402	0.3021	0.5516
TO	São Félix do Tocantins	Yes	Small	0	0.182	0	0.6504
TO	São Miguel do Tocantins	Yes	Small	0.0986	0.4211	0.1415	0.2827
TO	São Salvador do Tocantins	Yes	Small	0	0.121	1.408	0.6774
TO	São Sebastião do Tocantins	Yes	Small	0	0.2101	0	0.6091
TO	São Valério da Natividade	Yes	Small	0	0.3652	0.9552	0.3391
TO	Silvanópolis	Yes	Small	0.158	0.3293	0	0.417
TO	Sítio Novo do Tocantins	Yes	Small	0.0539	0.3258	0	0.4335
TO	Sucupira	Yes	Small	0	0.4258	0	0.2927
TO	Taguatinga	Yes	Small	-0.0001	0.3597	0.1923	0.3812
TO	Taipas do Tocantins	Yes	Small	0	0.061	0	0.8279
TO	Talismã	Yes	Small	0	0.4394	0	0.2727
TO	Palmas	Yes	Large	0.8807	0.4335	0.2784	0.1729
TO	Tocantínia	Yes	Small	0	0.0975	0.075	0.771
TO	Tocantinópolis	Yes	Small	0	0.3609	0	0.3879
TO	Tupirama	Yes	Small	0.1732	0.477	0	0.1986
TO	Tupiratins	Yes	Small	0.0267	0.3186	0	0.447
TO	Wanderlândia	Yes	Small	0.0254	0.3531	-0.0001	0.3966
TO	Xambioá	Yes	Small	0	0.4096	0	0.3165
MA	Açailândia	Yes	Large	0.2505	0.3695	0.3203	0.3344
MA	Afonso Cunha	No	Small	0	0.024	0	0.882
MA	Água Doce do Maranhão	No	Small	0.021	0.077	2.324	0.699
MA	Alcântara	Yes	Small	0.061	0.1304	0.5969	0.6934
MA	Aldeias Altas	No	Small	0	0.036	0	0.866
MA	Altamira do Maranhão	Yes	Small	0.0499	0.2976	0.2592	0.4639
MA	Alto Alegre do Maranhão	Yes	Small	0	0.2551	0	0.5432
MA	Alto Alegre do Pindaré	Yes	Small	-0.0002	0.077	0.4159	0.7865
MA	Alto Parnaíba	Yes	Small	0.0757	0.007	0.8846	0.8596
MA	Amapá do Maranhão	Yes	Small	0	0.1062	0	0.7616
MA	Amarante do Maranhão	Yes	Small	0.0153	0.059	0.2706	0.8177
MA	Anajatuba	Yes	Small	0.0252	0.2893	0.2809	0.4781
MA	Anapurus	No	Small	0.032	0.098	0.065	0.767
MA	Apicum-Açu	Yes	Small	-0.0001	0.2594	0.1571	0.5299
MA	Araguanã	Yes	Small	0.027	0.1872	0.1441	0.6336
MA	Araioses	No	Small	0.038	0.146	0.436	0.68
MA	Arame	Yes	Small	-0.0002	0.0305	-0.0002	0.873
MA	Arari	Yes	Small	-0.0001	0.3403	-0.0001	0.4184
MA	Axixá	Yes	Small	-0.0001	0.3082	0.3893	0.448
MA	Bacabal	Yes	Medium	-0.0002	0.2121	0.2634	0.5951
MA	Bacabeira	Yes	Small	0.0325	0.3963	0.2257	0.3226
MA	Bacuri	No	Small	0	0.236	0.232	0.562
MA	Bacurituba	Yes	Small	0.0248	0.3416	0	0.4136
MA	Balsas	Yes	Medium	0.0857	0.1655	0.2737	0.6533
MA	Barão de Grajaú	No	Small	0	0.122	0.054	0.737
MA	Barra do Corda	Yes	Medium	-0.0003	0.0707	0.3216	0.8003
MA	Barreirinhas	No	Medium	0.013	0.267	0.033	0.524
MA	Belágua	No	Small	0.067	0.231	0	0.571
MA	Bela Vista do Maranhão	Yes	Small	0.0149	0.2261	0.1593	0.5771
MA	Benedito Leite	Yes	Small	0.0353	0.0175	0.9554	0.8455
MA	Bequimão	Yes	Small	-0.0002	0.2144	0.2105	0.5939
MA	Bernardo do Mearim	Yes	Small	0.0474	0.1773	0.7241	0.6199
MA	Boa Vista do Gurupi	Yes	Small	0	0.1292	0.1924	0.7192
MA	Bom Jardim	Yes	Small	-0.0002	0.1606	0.045	0.6804
MA	Bom Jesus das Selvas	Yes	Small	0.0313	0.1646	0.2641	0.6611
MA	Bom Lugar	Yes	Small	0.0097	0.2634	0.1606	0.523
MA	Brejo	No	Small	0.089	0.19	0.046	0.627
MA	Brejo de Areia	Yes	Small	0.0423	0.2014	0.1387	0.6111
MA	Buriti	No	Small	0	0.123	0	0.737
MA	Buriti Bravo	Yes	Small	-0.0001	0.1324	-0.0001	0.7233
MA	Buriticupu	Yes	Medium	0.0112	0.1551	0.288	0.6765
MA	Buritirana	Yes	Small	-0.0001	0.1938	0.5952	0.6069
MA	Cachoeira Grande	Yes	Small	0	0.0877	0.0872	0.7849
MA	Cajapió	Yes	Small	-0.0001	0.3095	-0.0001	0.4635
MA	Cajari	Yes	Small	-0.0001	0.2428	-0.0001	0.5615
MA	Campestre do Maranhão	Yes	Small	0	0.3056	0.7258	0.4368
MA	Cândido Mendes	Yes	Small	-0.0001	0.0229	0.4491	0.864
MA	Cantanhede	Yes	Small	-0.0001	0.155	-0.0001	0.6902
MA	Capinzal do Norte	Yes	Small	0.0713	0.2448	0.0798	0.547
MA	Carolina	Yes	Small	0.0538	0.1052	0.4197	0.7387
MA	Carutapera	Yes	Small	-0.0001	0.1067	0.1589	0.7539
MA	Caxias	No	Large	0.012	0.052	0.243	0.83
MA	Cedral	Yes	Small	0.1014	0.3286	0.6556	0.3953
MA	Central do Maranhão	Yes	Small	0	0.1225	0.2167	0.728
MA	Centro do Guilherme	Yes	Small	0.0441	0.1945	0.0543	0.6248
MA	Centro Novo do Maranhão	Yes	Small	-0.0001	0.094	0.166	0.7724
MA	Chapadinha	No	Medium	0.012	0.084	0.044	0.792
MA	Cidelândia	Yes	Small	0.038	0.1819	0.3121	0.6327
MA	Codó	Yes	Large	0.089	0.0828	0.2734	0.7751
MA	Coelho Neto	No	Small	0	0.075	0.102	0.802
MA	Colinas	Yes	Small	-0.0001	0.0901	-0.0001	0.7855
MA	Conceição do Lago-Açu	Yes	Small	-0.0001	0.2127	-0.0001	0.6055
MA	Coroatá	Yes	Medium	-0.0002	0.0646	0.1776	0.8152
MA	Cururupu	Yes	Small	-0.0001	0.1516	0.0525	0.6929
MA	Davinópolis	Yes	Small	0	0.3911	0	0.3436
MA	Dom Pedro	Yes	Small	0.0433	0.2927	0.128	0.4777
MA	Duque Bacelar	No	Small	0	0.087	0	0.789
MA	Esperantinópolis	Yes	Small	0.0367	0.0708	0.5531	0.7851
MA	Estreito	Yes	Small	0.0363	0.2075	0.3668	0.5929
MA	Feira Nova do Maranhão	Yes	Small	-0.0001	0.0761	0.2969	0.7927
MA	Fernando Falcão	Yes	Small	0.0777	0.0136	0.1503	0.8824
MA	Formosa da Serra Negra	Yes	Small	-0.0001	0.0283	-0.0001	0.8762
MA	Fortaleza dos Nogueiras	Yes	Small	0.0457	0.0204	0.1686	0.8751
MA	Fortuna	Yes	Small	-0.0001	0.2221	0.136	0.5855
MA	Godofredo Viana	Yes	Small	0.0506	0.1265	0	0.7262
MA	Gonçalves Dias	Yes	Small	0.0342	0.0627	0.1939	0.8133
MA	Governador Archer	Yes	Small	0	0.0786	0	0.8021
MA	Governador Edison Lobão	Yes	Small	0.1355	0.417	0.3071	0.2773
MA	Governador Eugênio Barros	Yes	Small	0.1019	0.0707	0.6792	0.7726
MA	Governador Luiz Rocha	Yes	Small	0	0.0834	0.6217	0.7674
MA	Governador Newton Bello	Yes	Small	-0.0001	0.1507	0.0581	0.6939
MA	Governador Nunes Freire	Yes	Small	-0.0001	0.1764	-0.0001	0.6587
MA	Graça Aranha	Yes	Small	0	0.175	0.6713	0.6308
MA	Grajaú	Yes	Medium	0.0142	0.0888	0.5447	0.762
MA	Guimarães	Yes	Small	-0.0001	0.1431	0.5194	0.6845
MA	Humberto de Campos	No	Small	0	0.226	0.411	0.568
MA	Icatu	Yes	Small	-0.0002	0.1292	0.1458	0.7218
MA	Igarapé do Meio	Yes	Small	-0.0001	0.2338	0.0715	0.5712
MA	Igarapé Grande	Yes	Small	0.1236	0.1271	0.6086	0.6905
MA	Imperatriz	Yes	Large	0.333	0.3634	0.7473	0.315
MA	Itaipava do Grajaú	Yes	Small	-0.0001	0.0426	0.1274	0.8494
MA	Itapecuru Mirim	Yes	Medium	0.0256	0.2199	0.2938	0.5796
MA	Itinga do Maranhão	Yes	Small	0.1658	0.2618	-0.0001	0.5153
MA	Jatobá	Yes	Small	0	0.0862	0.2086	0.7817
MA	Jenipapo dos Vieiras	Yes	Small	0.0141	0.0232	0.0349	0.8805
MA	João Lisboa	Yes	Small	0.0766	0.3576	0.1257	0.3789
MA	Joselândia	Yes	Small	-0.0001	0.0928	0.507	0.759
MA	Junco do Maranhão	Yes	Small	0	0.2613	0	0.534
MA	Lago da Pedra	Yes	Small	-0.0002	0.1648	0.1606	0.6688
MA	Lago do Junco	Yes	Small	0.0213	0.2373	-0.0001	0.567
MA	Lago Verde	Yes	Small	-0.0001	0.2436	0.0774	0.5568
MA	Lagoa do Mato	No	Small	0	0.127	0.153	0.724
MA	Lago dos Rodrigues	Yes	Small	0	0.1479	0.2843	0.6878
MA	Lagoa Grande do Maranhão	Yes	Small	0.0459	0.0102	0.0564	0.895
MA	Lajeado Novo	Yes	Small	0.018	0.162	0.4445	0.658
MA	Lima Campos	Yes	Small	0.0486	0.1516	0	0.6897
MA	Loreto	Yes	Small	0	0.0364	0.5474	0.8398
MA	Luís Domingues	Yes	Small	0	0.1272	0	0.7307
MA	Magalhães de Almeida	No	Small	0	0.145	0.162	0.698
MA	Maracaçumé	Yes	Small	0	0.2884	0.2797	0.4819
MA	Marajá do Sena	Yes	Small	-0.0001	0.0091	0.0413	0.9023
MA	Maranhãozinho	Yes	Small	0	0.2808	0	0.5054
MA	Mata Roma	No	Small	0.066	0.147	0.127	0.69
MA	Matinha	Yes	Small	0.0279	0.3641	0.207	0.3713
MA	Matões	No	Small	0	0.024	0	0.882
MA	Matões do Norte	Yes	Small	-0.0001	0.218	-0.0001	0.5977
MA	Milagres do Maranhão	No	Small	0	0.097	0.089	0.771
MA	Mirador	Yes	Small	0.0163	0.032	0.1132	0.8639
MA	Miranda do Norte	Yes	Small	0.1126	0.2772	0.4902	0.4767
MA	Mirinzal	Yes	Small	0.0264	0.249	0.6334	0.5211
MA	Monção	Yes	Small	-0.0002	0.2293	-0.0002	0.5814
MA	Montes Altos	Yes	Small	0	0.2147	0.0601	0.5998
MA	Morros	Yes	Small	0.0265	0.1663	-0.0001	0.6706
MA	Nina Rodrigues	Yes	Small	-0.0001	0.1957	-0.0001	0.6304
MA	Nova Colinas	Yes	Small	0	0.0934	0.2958	0.7672
MA	Nova Iorque	Yes	Small	0	0.0827	0	0.796
MA	Nova Olinda do Maranhão	Yes	Small	0.3251	0.2524	0.0861	0.5079
MA	Olho d'Água das Cunhãs	Yes	Small	-0.0001	0.2755	0.3731	0.4968
MA	Olinda Nova do Maranhão	Yes	Small	0.0569	0.2568	-0.0001	0.5345
MA	Paço do Lumiar	Yes	Large	0.3203	0.4545	0.6703	0.1865
MA	Palmeirândia	Yes	Small	-0.0002	0.2499	0.1085	0.5463
MA	Paraibano	Yes	Small	0	0.0919	0.3219	0.7683
MA	Parnarama	No	Small	0	0.008	0.294	0.893
MA	Passagem Franca	No	Small	0	0.093	0	0.782
MA	Pastos Bons	Yes	Small	-0.0001	0.1023	0.0808	0.7639
MA	Paulino Neves	No	Small	0	0.159	0.042	0.682
MA	Paulo Ramos	Yes	Small	0.0198	0.1313	0.0391	0.7211
MA	Pedreiras	Yes	Small	-0.0001	0.2014	0.1466	0.6155
MA	Pedro do Rosário	Yes	Small	-0.0002	0.1205	-0.0002	0.7409
MA	Penalva	Yes	Small	0.0234	0.1345	0.184	0.7097
MA	Peri Mirim	Yes	Small	-0.0001	0.2443	-0.0001	0.5592
MA	Peritoró	Yes	Small	0.1112	0.2099	0.0465	0.5955
MA	Pindaré-Mirim	Yes	Small	0.044	0.3015	0.1477	0.4638
MA	Pinheiro	Yes	Medium	0.0425	0.2335	0.2668	0.5592
MA	Pio XII	Yes	Small	0.0226	0.2959	-0.0001	0.4809
MA	Pirapemas	Yes	Small	0.0296	0.0525	0.0729	0.834
MA	Poção de Pedras	Yes	Small	-0.0001	0.0702	0.1354	0.8086
MA	Porto Franco	Yes	Small	0.2911	0.3317	0.3582	0.383
MA	Porto Rico do Maranhão	Yes	Small	0.1041	0.2409	0.2562	0.5412
MA	Presidente Dutra	Yes	Small	0.0327	0.1895	0.9257	0.595
MA	Presidente Juscelino	Yes	Small	-0.0001	0.086	0.0254	0.7902
MA	Presidente Médici	Yes	Small	0	0.2134	0	0.6043
MA	Presidente Sarney	Yes	Small	-0.0001	0.0767	0.2836	0.7926
MA	Presidente Vargas	Yes	Small	-0.0001	0.1315	0.0881	0.7206
MA	Primeira Cruz	No	Small	0	0.211	0.144	0.601
MA	Raposa	Yes	Small	0.1508	0.5076	0.1012	0.1519
MA	Riachão	Yes	Small	0.0202	0.0589	0.125	0.8234
MA	Ribamar Fiquene	Yes	Small	0.0273	0.3462	0.5599	0.3817
MA	Rosário	Yes	Small	0.0576	0.315	0.1747	0.4416
MA	Sambaíba	Yes	Small	0	0.0065	0.3708	0.8914
MA	Santa Filomena do Maranhão	Yes	Small	0	0.113	0	0.7517
MA	Santa Helena	Yes	Small	-0.0002	0.1847	-0.0002	0.6468
MA	Santa Inês	Yes	Medium	0.0975	0.251	0.2799	0.5262
MA	Santa Luzia	Yes	Medium	0.0148	0.1031	0.4781	0.7445
MA	Santa Luzia do Paruá	Yes	Small	0.1959	0.3587	0.3856	0.3528
MA	Santa Quitéria do Maranhão	No	Small	0.04	0.057	0.449	0.809
MA	Santa Rita	Yes	Small	-0.0002	0.3388	-0.0002	0.4207
MA	Santana do Maranhão	No	Small	0	0.087	0.112	0.785
MA	Santo Amaro do Maranhão	No	Small	0	0.218	0.034	0.596
MA	Santo Antônio dos Lopes	Yes	Small	-0.0001	0.1368	0.7956	0.6816
MA	São Benedito do Rio Preto	No	Small	0	0.06	0	0.829
MA	São Bento	Yes	Small	-0.0002	0.2566	0.2659	0.5295
MA	São Bernardo	No	Small	0	0.141	0.34	0.696
MA	São Domingos do Azeitão	Yes	Small	0.1181	0.049	1.1622	0.7811
MA	São Domingos do Maranhão	Yes	Small	-0.0002	0.1456	0.5625	0.6792
MA	São Félix de Balsas	Yes	Small	0	0.0421	0.2413	0.8449
MA	São Francisco do Brejão	Yes	Small	0.0428	0.2142	0.6329	0.5705
MA	São Francisco do Maranhão	No	Small	0	0.083	0	0.796
MA	São João Batista	Yes	Small	0.0395	0.3306	-0.0001	0.4283
MA	São João do Carú	Yes	Small	-0.0001	0.0454	0.4131	0.8325
MA	São João do Paraíso	Yes	Small	0.0299	0.0846	0.0884	0.7861
MA	São João do Soter	Yes	Small	-0.0001	0.0398	0.1169	0.8541
MA	São João dos Patos	No	Small	0	0.257	0.238	0.53
MA	São José de Ribamar	Yes	Large	1.3412	0.4458	0.5129	0.0977
MA	São José dos Basílios	Yes	Small	0.023	0.1656	0.2076	0.6628
MA	São Luís	Yes	Metropolis	0.422	0.478	0.7299	0.1391
MA	São Luís Gonzaga do Maranhão	Yes	Small	-0.0001	0.1489	-0.0001	0.6992
MA	São Mateus do Maranhão	Yes	Small	0.0333	0.2591	-0.0001	0.5339
MA	São Pedro da Água Branca	Yes	Small	0	0.3474	0.5586	0.3829
MA	São Pedro dos Crentes	Yes	Small	0	0.0699	0.3489	0.7993
MA	São Raimundo das Mangabeiras	Yes	Small	-0.0001	0.0481	0.4476	0.827
MA	São Raimundo do Doca Bezerra	Yes	Small	0	0.0237	0.4032	0.8647
MA	São Roberto	Yes	Small	0	0.0562	0	0.8349
MA	São Vicente Ferrer	Yes	Small	-0.0002	0.3207	0.0666	0.4442
MA	Satubinha	Yes	Small	-0.0001	0.1709	-0.0001	0.6668
MA	Senador Alexandre Costa	Yes	Small	0.0761	0.0277	0.5204	0.8454
MA	Senador La Rocque	Yes	Small	-0.0001	0.2358	0.3618	0.5556
MA	Serrano do Maranhão	Yes	Small	0.0154	0.0973	-0.0001	0.7731
MA	Sítio Novo	Yes	Small	-0.0001	0.0609	0.0755	0.8249
MA	Sucupira do Norte	Yes	Small	0.0476	0.1058	0.3953	0.7395
MA	Sucupira do Riachão	No	Small	0	0.203	0	0.619
MA	Tasso Fragoso	Yes	Small	0	0.0083	0.1653	0.8979
MA	Timbiras	Yes	Small	-0.0001	0.0148	-0.0001	0.8959
MA	Timon	No	Large	0.017	0.235	0.038	0.57
MA	Trizidela do Vale	Yes	Small	0.0478	0.2135	0	0.599
MA	Tufilândia	Yes	Small	0	0.2508	0	0.5494
MA	Tuntum	Yes	Small	-0.0002	0.1085	0.368	0.7425
MA	Turiaçu	Yes	Small	0.0618	0.13	0.2046	0.7114
MA	Turilândia	Yes	Small	-0.0001	0.1262	-0.0001	0.7326
MA	Tutóia	No	Medium	0.107	0.185	0.627	0.608
MA	Urbano Santos	No	Small	0	0.05	0	0.845
MA	Vargem Grande	Yes	Small	-0.0002	0.0971	-0.0002	0.7754
MA	Viana	Yes	Small	-0.0002	0.2448	0.0592	0.5561
MA	Vila Nova dos Martírios	Yes	Small	0	0.3063	0.1758	0.4603
MA	Vitória do Mearim	Yes	Small	-0.0002	0.3128	0.1157	0.4537
MA	Vitorino Freire	Yes	Small	0.0519	0.1611	0.3997	0.658
MA	Zé Doca	Yes	Medium	0.0587	0.1964	0.1737	0.6155
PI	Acauã	No	Small	0.073	0.348	0	0.399
PI	Agricolândia	No	Small	0	0.4	0.711	0.299
PI	Água Branca	No	Small	0.285	0.457	0	0.216
PI	Alagoinha do Piauí	No	Small	0	0.334	0.044	0.425
PI	Alegrete do Piauí	No	Small	0.054	0.329	0.268	0.417
PI	Alto Longá	No	Small	0	0.174	0.053	0.66
PI	Altos(*)	No	Small	0	0.349	0	0.406
PI	Alvorada do Gurguéia	No	Small	0	0.127	0.258	0.72
PI	Amarante	No	Small	0.033	0.254	0.226	0.532
PI	Angical do Piauí	No	Small	0	0.317	0	0.452
PI	Anísio de Abreu	No	Small	0	0.186	0.083	0.641
PI	Antônio Almeida	No	Small	0	0.043	0	0.855
PI	Aroazes	No	Small	0	0.321	0.1	0.442
PI	Arraial	No	Small	0	0.141	0	0.71
PI	Assunção do Piauí	No	Small	0.075	0.13	0.882	0.68
PI	Avelino Lopes	No	Small	0	0.138	0	0.716
PI	Baixa Grande do Ribeiro	No	Small	0.045	0.013	0	0.894
PI	Barra D'Alcântara	No	Small	0	0.328	0	0.436
PI	Barras	No	Small	0	0.248	0.037	0.553
PI	Barreiras do Piauí	No	Small	0	0.106	0	0.763
PI	Barro Duro	No	Small	0	0.487	0	0.203
PI	Batalha	No	Small	0.016	0.394	0	0.338
PI	Bela Vista do Piauí	No	Small	0	0.532	0	0.138
PI	Belém do Piauí	No	Small	0	0.292	0	0.489
PI	Beneditinos	No	Small	0	0.232	0	0.577
PI	Bertolínia	No	Small	0	0.154	0	0.692
PI	Betânia do Piauí	No	Small	0	0.224	0	0.589
PI	Boa Hora	No	Small	0	0.382	0	0.357
PI	Bocaina	No	Small	0	0.265	0.151	0.521
PI	Bom Jesus	No	Small	0.078	0.258	0	0.531
PI	Bom Princípio do Piauí	No	Small	0	0.226	0.069	0.583
PI	Bonfim do Piauí	No	Small	0	0.219	0.06	0.594
PI	Boqueirão do Piauí	No	Small	0.028	0.348	0.068	0.401
PI	Brasileira	No	Small	0.028	0.397	0	0.332
PI	Brejo do Piauí	No	Small	0	0.218	0	0.597
PI	Buriti dos Lopes	No	Small	0.051	0.318	0.483	0.424
PI	Buriti dos Montes	No	Small	0.03	0.158	0.117	0.677
PI	Cabeceiras do Piauí	No	Small	0.02	0.311	0	0.459
PI	Cajazeiras do Piauí	No	Small	0	0.284	0	0.5
PI	Cajueiro da Praia	No	Small	0.137	0.281	0.9	0.45
PI	Caldeirão Grande do Piauí	No	Small	0.056	0.305	0.078	0.46
PI	Campinas do Piauí	No	Small	0	0.329	0	0.434
PI	Campo Alegre do Fidalgo	No	Small	0	0.249	0	0.552
PI	Campo Grande do Piauí	No	Small	0.029	0.339	0	0.417
PI	Campo Largo do Piauí	No	Small	0	0.15	0	0.697
PI	Campo Maior	No	Small	0.089	0.428	0	0.279
PI	Canavieira	No	Small	0	0.186	0	0.644
PI	Canto do Buriti	No	Small	0.037	0.277	0.033	0.506
PI	Capitão de Campos	No	Small	0	0.379	0.291	0.348
PI	Capitão Gervásio Oliveira	No	Small	0	0.183	0	0.649
PI	Caracol	No	Small	0	0.224	0.078	0.586
PI	Caraúbas do Piauí	No	Small	0	0.287	0	0.497
PI	Caridade do Piauí	No	Small	0	0.251	0	0.55
PI	Castelo do Piauí	No	Small	0	0.289	0.13	0.487
PI	Caxingó	No	Small	0	0.377	0	0.364
PI	Cocal	No	Small	0.017	0.337	0	0.421
PI	Cocal de Telha	No	Small	0	0.429	0	0.289
PI	Cocal dos Alves	No	Small	0	0.374	0.061	0.367
PI	Coivaras	No	Small	0	0.439	0	0.273
PI	Colônia do Gurguéia	No	Small	0	0.261	1.581	0.464
PI	Colônia do Piauí	No	Small	0.02	0.368	0.148	0.369
PI	Conceição do Canindé	No	Small	0.029	0.161	0.714	0.646
PI	Coronel José Dias	No	Small	0	0.025	0	0.881
PI	Corrente	No	Small	0	0.147	0	0.701
PI	Cristalândia do Piauí	No	Small	0	0.103	0	0.767
PI	Cristino Castro	No	Small	0.06	0.023	0.147	0.87
PI	Curimatá	No	Small	0	0.096	0	0.777
PI	Currais	No	Small	0	0.041	0.231	0.847
PI	Curralinhos	No	Small	0.034	0.327	0.111	0.429
PI	Curral Novo do Piauí	No	Small	0.021	0.14	0.178	0.702
PI	Demerval Lobão	No	Small	0	0.45	0	0.257
PI	Dirceu Arcoverde	No	Small	0	0.067	0.174	0.811
PI	Dom Expedito Lopes	No	Small	0.336	0.156	1.912	0.568
PI	Domingos Mourão	No	Small	0.031	0.242	0.278	0.547
PI	Dom Inocêncio	No	Small	0	0.06	0.116	0.824
PI	Elesbão Veloso	No	Small	0.027	0.375	0	0.364
PI	Eliseu Martins	No	Small	0	0.078	0	0.802
PI	Esperantina	No	Small	0	0.298	0.061	0.477
PI	Fartura do Piauí	No	Small	0	0.114	0.065	0.747
PI	Flores do Piauí	No	Small	0	0.1	0.185	0.762
PI	Floresta do Piauí	No	Small	0	0.242	0	0.563
PI	Floriano	No	Medium	0.052	0.256	0.099	0.533
PI	Francinópolis	No	Small	0.046	0.232	0.226	0.561
PI	Francisco Ayres	No	Small	0	0.157	0	0.687
PI	Francisco Macedo	No	Small	0.199	0.312	0.089	0.434
PI	Francisco Santos	No	Small	0.039	0.25	0.306	0.532
PI	Fronteiras	No	Small	0	0.399	0	0.332
PI	Geminiano	No	Small	0.034	0.359	0.254	0.376
PI	Gilbués	No	Small	0	0.09	0.125	0.78
PI	Guadalupe	No	Small	0.068	0.207	0	0.607
PI	Guaribas	No	Small	0	0.128	0	0.73
PI	Hugo Napoleão	No	Small	0.131	0.293	0	0.473
PI	Ilha Grande	No	Small	0.1	0.359	0	0.38
PI	Inhuma	No	Small	0.024	0.24	0.206	0.553
PI	Ipiranga do Piauí	No	Small	0	0.244	0.407	0.542
PI	Isaías Coelho	No	Small	0	0.161	0.209	0.672
PI	Itainópolis	No	Small	0	0.187	0.278	0.631
PI	Itaueira	No	Small	0	0.083	0.157	0.788
PI	Jacobina do Piauí	No	Small	0.052	0.316	0.161	0.441
PI	Jaicós	No	Small	0.013	0.31	0.089	0.457
PI	Jardim do Mulato	No	Small	0.029	0.288	0.211	0.483
PI	Jatobá do Piauí	No	Small	0.024	0.362	0.06	0.381
PI	Jerumenha	No	Small	0	0.15	0.847	0.659
PI	João Costa	No	Small	0	0.242	0.067	0.56
PI	Joaquim Pires	No	Small	0	0.196	0.072	0.627
PI	Joca Marques	No	Small	0.03	0.268	0.074	0.517
PI	José de Freitas	No	Small	0	0.4	0	0.332
PI	Juazeiro do Piauí	No	Small	0	0.183	0	0.648
PI	Júlio Borges	No	Small	0	0.045	0.514	0.829
PI	Jurema	No	Small	0	0.187	0.143	0.637
PI	Lagoinha do Piauí	No	Small	0.266	0.469	0	0.2
PI	Lagoa Alegre	No	Small	0.035	0.313	0.103	0.45
PI	Lagoa do Barro do Piauí	No	Small	0.029	0.226	0.07	0.58
PI	Lagoa de São Francisco	No	Small	0.075	0.305	0	0.462
PI	Lagoa do Piauí	No	Small	0	0.335	0	0.426
PI	Lagoa do Sítio	No	Small	0	0.104	0.111	0.76
PI	Landri Sales	No	Small	0	0.07	0.158	0.808
PI	Luís Correia	No	Small	0.025	0.225	0.222	0.575
PI	Luzilândia	No	Small	0	0.262	0.329	0.519
PI	Madeiro	No	Small	0	0.186	0.138	0.639
PI	Manoel Emídio	No	Small	0	0.128	0.125	0.725
PI	Marcolândia	No	Small	0	0.423	0	0.297
PI	Marcos Parente	No	Small	0	0.117	0	0.745
PI	Massapê do Piauí	No	Small	0	0.263	0	0.531
PI	Matias Olímpio	No	Small	0	0.167	0.177	0.664
PI	Miguel Alves	No	Small	0.01	0.107	0.24	0.749
PI	Miguel Leão	No	Small	0	0.35	0.758	0.37
PI	Milton Brandão	No	Small	0.066	0.159	0.098	0.673
PI	Monsenhor Gil	No	Small	0	0.224	0	0.588
PI	Monsenhor Hipólito	No	Small	0	0.148	0.057	0.697
PI	Monte Alegre do Piauí	No	Small	0.03	0.094	0.496	0.755
PI	Morro Cabeça no Tempo	No	Small	0.028	0.106	0	0.758
PI	Morro do Chapéu do Piauí	No	Small	0	0.268	0.059	0.521
PI	Murici dos Portelas	No	Small	0	0.252	0.165	0.54
PI	Nazaré do Piauí	No	Small	0.056	0.162	0	0.674
PI	Nossa Senhora de Nazaré	No	Small	0.029	0.437	0.119	0.268
PI	Nossa Senhora dos Remédios	No	Small	0	0.088	0	0.789
PI	Novo Oriente do Piauí	No	Small	0	0.281	0.204	0.496
PI	Novo Santo Antônio	No	Small	0	0.3	0	0.478
PI	Oeiras	No	Small	0	0.12	0.075	0.739
PI	Olho D'Água do Piauí	No	Small	0.079	0.42	0.146	0.286
PI	Padre Marcos	No	Small	0	0.251	0.168	0.542
PI	Paes Landim	No	Small	0.056	0.132	0.046	0.716
PI	Pajeú do Piauí	No	Small	0	0.214	0	0.603
PI	Palmeira do Piauí	No	Small	0	0.081	0	0.799
PI	Palmeirais	No	Small	0	0.106	0.089	0.757
PI	Paquetá	No	Small	0	0.297	0	0.481
PI	Parnaguá	No	Small	0	0.104	0.091	0.761
PI	Parnaíba	No	Large	0.345	0.36	0.735	0.319
PI	Passagem Franca do Piauí	No	Small	0.049	0.389	0	0.341
PI	Patos do Piauí	No	Small	0	0.072	0.493	0.791
PI	Paulistana	No	Small	0	0.28	0.098	0.503
PI	Pavussu	No	Small	0	0.156	0	0.688
PI	Pedro II	No	Small	0.039	0.267	0.062	0.519
PI	Pedro Laurentino	No	Small	0	0.248	0	0.554
PI	Nova Santa Rita	No	Small	0	0.264	0.045	0.528
PI	Picos(*)	No	Medium	0.084	0.316	0.691	0.414
PI	Pimenteiras	No	Small	0	0.053	0.157	0.833
PI	Pio IX	No	Small	0.069	0.231	0.226	0.561
PI	Piracuruca	No	Small	0.032	0.332	0	0.426
PI	Piripiri	No	Medium	0.015	0.398	0.235	0.322
PI	Porto	No	Small	0	0.129	0	0.728
PI	Porto Alegre do Piauí	No	Small	0	0.087	0.865	0.751
PI	Prata do Piauí	No	Small	0	0.235	0	0.572
PI	Queimada Nova	No	Small	0.046	0.283	0.056	0.495
PI	Redenção do Gurguéia	No	Small	0	0.169	0	0.67
PI	Regeneração	No	Small	0	0.134	0.355	0.705
PI	Riacho Frio	No	Small	0	0.092	0	0.783
PI	Ribeira do Piauí	No	Small	0.056	0.112	0.394	0.729
PI	Ribeiro Gonçalves	No	Small	0.031	0.024	0.15	0.872
PI	Rio Grande do Piauí	No	Small	0	0.193	0.167	0.626
PI	Santa Cruz do Piauí	No	Small	0	0.24	0	0.565
PI	Santa Cruz dos Milagres	No	Small	0.095	0.26	0.281	0.513
PI	Santa Filomena	No	Small	0.054	0.006	0.367	0.886
PI	Santa Luz	No	Small	0.04	0.244	0.098	0.55
PI	Santana do Piauí	No	Small	0	0.218	0.121	0.592
PI	Santa Rosa do Piauí	No	Small	0	0.303	0	0.473
PI	Santo Antônio de Lisboa	No	Small	0	0.253	0	0.546
PI	Santo Antônio dos Milagres	No	Small	0	0.415	0	0.309
PI	Santo Inácio do Piauí	No	Small	0	0.251	0	0.55
PI	São Braz do Piauí	No	Small	0	0.22	0.396	0.578
PI	São Félix do Piauí	No	Small	0	0.32	0.539	0.424
PI	São Francisco de Assis do Piauí	No	Small	0	0.198	0	0.627
PI	São Francisco do Piauí	No	Small	0	0.094	0.271	0.767
PI	São Gonçalo do Gurguéia	No	Small	0	0.05	0	0.845
PI	São Gonçalo do Piauí	No	Small	0.151	0.406	0	0.306
PI	São João da Canabrava	No	Small	0	0.195	0.471	0.611
PI	São João da Fronteira	No	Small	0	0.337	0.318	0.409
PI	São João da Serra	No	Small	0.034	0.217	0	0.595
PI	São João da Varjota	No	Small	0.038	0.207	0.305	0.595
PI	São João do Arraial	No	Small	0	0.221	0	0.594
PI	São João do Piauí	No	Small	0.028	0.203	0.123	0.611
PI	São José do Divino	No	Small	0.056	0.308	0	0.459
PI	São José do Peixe	No	Small	0	0.117	0	0.746
PI	São José do Piauí	No	Small	0	0.167	0.622	0.644
PI	São Julião	No	Small	0	0.383	0	0.356
PI	São Lourenço do Piauí	No	Small	0	0.137	0	0.717
PI	São Luis do Piauí	No	Small	0	0.202	0.083	0.618
PI	São Miguel da Baixa Grande	No	Small	0	0.296	0	0.483
PI	São Miguel do Fidalgo	No	Small	0	0.22	0	0.594
PI	São Miguel do Tapuio	No	Small	0	0.1	0.505	0.749
PI	São Pedro do Piauí	No	Small	0.034	0.272	0.715	0.483
PI	São Raimundo Nonato	No	Small	0	0.222	0.077	0.588
PI	Sebastião Barros	No	Small	0	0.03	0.101	0.869
PI	Sebastião Leal	No	Small	0.042	0.086	0	0.787
PI	Sigefredo Pacheco	No	Small	0.074	0.228	0	0.576
PI	Simões	No	Small	0	0.182	0.049	0.649
PI	Simplício Mendes	No	Small	0.032	0.417	0.36	0.287
PI	Socorro do Piauí	No	Small	0	0.113	0.616	0.724
PI	Sussuapara	No	Small	0.056	0.304	0.509	0.443
PI	Tamboril do Piauí	No	Small	0	0.117	0	0.746
PI	Tanque do Piauí	No	Small	0	0.296	0	0.483
PI	Teresina(*)	No	Large	0.248	0.351	0.687	0.347
PI	União	No	Small	0.009	0.243	0.251	0.55
PI	Uruçuí	No	Small	0.283	0.083	0.306	0.751
PI	Valença do Piauí	No	Small	0	0.328	0.14	0.43
PI	Várzea Branca	No	Small	0	0.154	0	0.691
PI	Várzea Grande	No	Small	0	0.287	0	0.496
PI	Vera Mendes	No	Small	0	0.215	0.07	0.599
PI	Vila Nova do Piauí	No	Small	0	0.275	0.12	0.508
PI	Wall Ferraz	No	Small	0	0.259	0	0.538
CE	Abaiara	No	Small	0.055	0.461	0.107	0.23
CE	Acarape	No	Small	0.021	0.458	0	0.243
CE	Acaraú	No	Medium	0.167	0.288	0.088	0.473
CE	Acopiara	No	Medium	0.02	0.321	0	0.445
CE	Aiuaba	No	Small	0.026	0.156	0.527	0.662
CE	Alcântaras	No	Small	0.022	0.291	0.252	0.477
CE	Altaneira	No	Small	0.144	0.299	0	0.463
CE	Alto Santo	No	Small	0.03	0.417	0.1	0.298
CE	Amontada	No	Small	0	0.198	0	0.627
CE	Antonina do Norte	No	Small	0.033	0.244	0	0.556
CE	Apuiarés	No	Small	0.131	0.31	0.083	0.445
CE	Aquiraz	No	Medium	0	0.456	0	0.248
CE	Aracati	No	Medium	0.16	0.405	0.104	0.302
CE	Aracoiaba	No	Small	0.218	0.39	0	0.321
CE	Ararendá	No	Small	0.134	0.244	0.079	0.541
CE	Araripe	No	Small	0.081	0.152	0.104	0.681
CE	Aratuba	No	Small	0.105	0.437	0	0.266
CE	Arneiroz	No	Small	0	0.345	0.064	0.408
CE	Assaré	No	Small	0.021	0.306	0.199	0.457
CE	Aurora	No	Small	0.023	0.409	0	0.315
CE	Baixio	No	Small	0.299	0.431	0	0.253
CE	Banabuiú	No	Small	0	0.425	0	0.294
CE	Barbalha	No	Medium	0.315	0.464	0.075	0.2
CE	Barreira	No	Small	0.05	0.409	0.065	0.309
CE	Barro	No	Small	0.037	0.448	0	0.256
CE	Barroquinha	No	Small	0	0.245	0	0.559
CE	Baturité	No	Small	0.083	0.384	0	0.345
CE	Beberibe	No	Small	0.081	0.463	0.085	0.226
CE	Bela Cruz	No	Small	0.126	0.287	0.037	0.481
CE	Boa Viagem	No	Medium	0	0.277	0.067	0.509
CE	Brejo Santo	No	Small	0.272	0.435	0	0.25
CE	Camocim	No	Medium	0.022	0.212	0.059	0.601
CE	Campos Sales	No	Small	0	0.234	0	0.574
CE	Canindé	No	Medium	0.013	0.282	0.039	0.502
CE	Capistrano	No	Small	0.059	0.446	0.044	0.254
CE	Caridade	No	Small	0.092	0.473	0.057	0.211
CE	Cariré	No	Small	0.216	0.345	0.114	0.382
CE	Caririaçu	No	Small	0.135	0.438	0	0.26
CE	Cariús	No	Small	0.011	0.381	0.111	0.352
CE	Carnaubal	No	Small	0.147	0.28	0.252	0.48
CE	Cascavel	No	Medium	0.031	0.424	0	0.292
CE	Catarina	No	Small	0.023	0.406	0.032	0.318
CE	Catunda	No	Small	0.035	0.248	0	0.549
CE	Caucaia	No	Large	0.304	0.458	0.136	0.207
CE	Cedro	No	Small	0.087	0.414	0	0.3
CE	Chaval	No	Small	0	0.235	0.346	0.557
CE	Choró	No	Small	0.041	0.415	0.119	0.299
CE	Chorozinho	No	Small	0.056	0.449	0.049	0.25
CE	Coreaú	No	Small	0	0.305	0	0.47
CE	Crateús	No	Medium	0.065	0.348	0.082	0.396
CE	Crato	No	Large	0.098	0.406	0.05	0.309
CE	Croatá	No	Small	0.08	0.254	0.187	0.528
CE	Cruz	No	Small	0.441	0.395	0	0.29
CE	Deputado Irapuan Pinheiro	No	Small	0.058	0.307	0.072	0.457
CE	Ererê	No	Small	0.038	0.423	0	0.292
CE	Eusébio	No	Small	not_occur	not_occur	not_occur	not_occur
CE	Farias Brito	No	Small	0.068	0.391	0	0.337
CE	Forquilha	No	Small	0.166	0.428	0	0.272
CE	Fortaleza	No	Metropolis	not_occur	not_occur	not_occur	not_occur
CE	Fortim	No	Small	0.307	0.438	0	0.241
CE	Frecheirinha	No	Small	0.033	0.308	0	0.462
CE	General Sampaio	No	Small	0.041	0.158	0	0.681
CE	Graça	No	Small	0.074	0.364	0.083	0.371
CE	Granja	No	Medium	0	0.145	0	0.706
CE	Granjeiro	No	Small	0.085	0.424	0	0.285
CE	Groaíras	No	Small	0.181	0.365	0.124	0.356
CE	Guaiúba	No	Small	0	0.373	0	0.371
CE	Guaraciaba do Norte	No	Small	0.141	0.32	0.066	0.43
CE	Guaramiranga	No	Small	0.293	0.501	0.36	0.135
CE	Hidrolândia	No	Small	0.063	0.407	0.173	0.306
CE	Horizonte	No	Medium	0.008	0.436	0	0.276
CE	Ibaretama	No	Small	0	0.22	0.139	0.589
CE	Ibiapina	No	Small	0.052	0.434	0	0.275
CE	Ibicuitinga	No	Small	0.071	0.364	0	0.375
CE	Icapuí	No	Small	0.218	0.413	0.147	0.282
CE	Icó	No	Medium	0.064	0.341	0.147	0.405
CE	Iguatu	No	Medium	0.145	0.432	0.099	0.264
CE	Independência	No	Small	0	0.399	0	0.333
CE	Ipaporanga	No	Small	0.144	0.246	0.239	0.531
CE	Ipaumirim	No	Small	0.232	0.467	0.315	0.193
CE	Ipu	No	Small	0.1	0.311	0.325	0.436
CE	Ipueiras	No	Small	0.111	0.235	0.042	0.559
CE	Iracema	No	Small	0.101	0.43	0	0.276
CE	Irauçuba	No	Small	0.058	0.27	0	0.515
CE	Itaiçaba	No	Small	0.235	0.397	0.128	0.303
CE	Itaitinga	No	Small	0	0.504	0	0.178
CE	Itapagé	No	Small	0.115	0.321	0	0.434
CE	Itapipoca	No	Large	0.065	0.32	0.037	0.44
CE	Itapiúna	No	Small	0	0.344	0	0.414
CE	Itarema	No	Small	0.1	0.232	0.068	0.564
CE	Itatira	No	Small	0.059	0.129	0.054	0.72
CE	Jaguaretama	No	Small	0.136	0.406	0	0.307
CE	Jaguaribara	No	Small	0.108	0.465	0	0.223
CE	Jaguaribe	No	Small	0.053	0.4	0.091	0.321
CE	Jaguaruana	No	Small	0.069	0.399	0.037	0.323
CE	Jardim	No	Small	0.021	0.245	0.18	0.548
CE	Jati	No	Small	0.03	0.361	0.074	0.381
CE	Jijoca de Jericoacoara	No	Small	0.656	0.384	0.067	0.279
CE	Juazeiro do Norte	No	Large	0.183	0.446	0.114	0.238
CE	Jucás	No	Small	0.061	0.375	0	0.36
CE	Lavras da Mangabeira	No	Small	0.223	0.373	0	0.347
CE	Limoeiro do Norte	No	Medium	0.464	0.458	0	0.195
CE	Madalena	No	Small	0.116	0.344	0.037	0.398
CE	Maracanaú	No	Large	0	0.477	0	0.218
CE	Maranguape	No	Large	0.109	0.352	0.028	0.388
CE	Marco	No	Small	0.132	0.323	0.076	0.426
CE	Martinópole	No	Small	0	0.247	0	0.554
CE	Massapê	No	Small	0.119	0.243	0.067	0.545
CE	Mauriti	No	Small	0.116	0.394	0	0.327
CE	Meruoca	No	Small	0.231	0.378	0	0.337
CE	Milagres	No	Small	0.292	0.453	0.052	0.219
CE	Milhã	No	Small	0.196	0.318	0	0.429
CE	Miraíma	No	Small	0.111	0.224	0	0.576
CE	Missão Velha	No	Small	0.094	0.377	0	0.355
CE	Mombaça	No	Small	0.038	0.301	0	0.472
CE	Monsenhor Tabosa	No	Small	0.043	0.1	0.171	0.758
CE	Morada Nova	No	Medium	0.081	0.383	0	0.348
CE	Moraújo	No	Small	0.037	0.253	0.11	0.538
CE	Morrinhos	No	Small	0.13	0.302	0	0.461
CE	Mucambo	No	Small	0.03	0.354	0.104	0.39
CE	Mulungu	No	Small	0.113	0.451	0.173	0.236
CE	Nova Olinda	No	Small	0.037	0.441	0	0.266
CE	Nova Russas	No	Small	0.173	0.396	0	0.318
CE	Novo Oriente	No	Small	0.045	0.425	0	0.29
CE	Ocara	No	Small	0.037	0.349	0.086	0.397
CE	Orós	No	Small	0	0.501	0	0.182
CE	Pacajus	No	Medium	0.144	0.433	0	0.266
CE	Pacatuba	No	Medium	0.291	0.487	0.073	0.168
CE	Pacoti	No	Small	0.023	0.356	0.056	0.39
CE	Pacujá	No	Small	0.162	0.333	0.1	0.406
CE	Palhano	No	Small	0.027	0.418	0	0.301
CE	Palmácia	No	Small	0.033	0.364	0.069	0.377
CE	Paracuru	No	Small	0.022	0.471	0.068	0.221
CE	Paraipaba	No	Small	0.063	0.492	0	0.189
CE	Parambu	No	Small	0	0.32	0	0.449
CE	Paramoti	No	Small	0.046	0.279	0	0.504
CE	Pedra Branca	No	Small	0.037	0.296	0	0.48
CE	Penaforte	No	Small	0	0.398	0	0.333
CE	Pentecoste	No	Small	0.042	0.413	0	0.307
CE	Pereiro	No	Small	0.207	0.375	0	0.345
CE	Pindoretama	No	Small	0.089	0.495	0.109	0.177
CE	Piquet Carneiro	No	Small	0.02	0.441	0	0.268
CE	Pires Ferreira	No	Small	0.159	0.451	0	0.239
CE	Poranga	No	Small	0	0.041	0	0.857
CE	Porteiras	No	Small	0.096	0.365	0.052	0.37
CE	Potengi	No	Small	0	0.246	0.088	0.553
CE	Potiretama	No	Small	0.027	0.377	0	0.362
CE	Quiterianópolis	No	Small	0.022	0.228	0.352	0.565
CE	Quixadá	No	Medium	0.102	0.448	0	0.25
CE	Quixelô	No	Small	0.048	0.44	0	0.267
CE	Quixeramobim	No	Medium	0.028	0.323	0.166	0.433
CE	Quixeré	No	Small	0.184	0.355	0.046	0.375
CE	Redenção	No	Small	0.103	0.41	0.046	0.302
CE	Reriutaba	No	Small	0.069	0.454	0	0.244
CE	Russas	No	Medium	0.11	0.427	0.083	0.275
CE	Saboeiro	No	Small	0	0.174	0.198	0.653
CE	Salitre	No	Small	0	0.336	0	0.425
CE	Santana do Acaraú	No	Small	0.054	0.349	0	0.4
CE	Santana do Cariri	No	Small	0.064	0.381	0	0.352
CE	Santa Quitéria	No	Small	0.031	0.256	0.085	0.536
CE	São Benedito	No	Small	0.061	0.352	0	0.395
CE	São Gonçalo do Amarante	No	Small	0.552	0.46	0.045	0.18
CE	São João do Jaguaribe	No	Small	0.334	0.477	0.055	0.179
CE	São Luís do Curu	No	Small	0	0.462	0	0.239
CE	Senador Pompeu	No	Small	0.019	0.32	0	0.446
CE	Senador Sá	No	Small	0	0.235	0	0.573
CE	Sobral	No	Large	0.135	0.302	0.173	0.452
CE	Solonópole	No	Small	0	0.276	0.025	0.511
CE	Tabuleiro do Norte	No	Small	0.073	0.429	0	0.28
CE	Tamboril	No	Small	0	0.324	0.007	0.443
CE	Tarrafas	No	Small	0	0.262	0	0.533
CE	Tauá	No	Medium	0.04	0.294	0.217	0.472
CE	Tejuçuoca	No	Small	0.064	0.228	0.11	0.572
CE	Tianguá	No	Medium	0.016	0.343	0.039	0.411
CE	Trairi	No	Medium	0.055	0.374	0.201	0.355
CE	Tururu	No	Small	0.032	0.385	0	0.349
CE	Ubajara	No	Small	0.206	0.402	0.052	0.302
CE	Umari	No	Small	0.084	0.409	0	0.309
CE	Umirim	No	Small	0	0.424	0	0.296
CE	Uruburetama	No	Small	0	0.336	0	0.424
CE	Uruoca	No	Small	0.058	0.276	0	0.506
CE	Varjota	No	Small	0.22	0.367	0	0.356
CE	Várzea Alegre	No	Small	0.079	0.412	0.039	0.303
CE	Viçosa do Ceará	No	Medium	0.047	0.288	0.021	0.49
RN	Acari	No	Small	0.323	0.49	0.217	0.154
RN	Açu	No	Medium	0.323	0.475	0.125	0.181
RN	Afonso Bezerra	No	Small	0.12	0.436	0	0.265
RN	Água Nova	No	Small	0	0.339	0	0.42
RN	Alexandria	No	Small	0.111	0.393	0.102	0.324
RN	Almino Afonso	No	Small	0.063	0.452	0	0.247
RN	Alto do Rodrigues	No	Small	0.901	0.443	0.296	0.156
RN	Angicos	No	Small	0.083	0.504	0	0.169
RN	Antônio Martins	No	Small	0.082	0.393	0	0.331
RN	Apodi	No	Small	0.288	0.407	0.06	0.286
RN	Areia Branca	No	Small	0.515	0.327	0.758	0.348
RN	Arês	No	Small	0.052	0.453	0	0.247
RN	Augusto Severo	No	Small	0.038	0.42	0	0.298
RN	Baía Formosa	No	Small	0.69	0.39	0.293	0.257
RN	Baraúna	No	Small	0.231	0.472	0	0.2
RN	Barcelona	No	Small	0.084	0.459	0	0.234
RN	Bento Fernandes	No	Small	0.036	0.491	0	0.193
RN	Bodó	No	Small	0.091	0.297	0	0.472
RN	Bom Jesus	No	Small	0.107	0.408	0	0.308
RN	Brejinho	No	Small	0.268	0.458	0	0.217
RN	Caiçara do Norte	No	Small	0	0.171	0	0.667
RN	Caiçara do Rio do Vento	No	Small	0.256	0.501	0	0.154
RN	Caicó	No	Medium	0.313	0.504	0	0.144
RN	Campo Redondo	No	Small	0.063	0.458	0	0.239
RN	Canguaretama	No	Small	0.506	0.385	0.07	0.294
RN	Caraúbas	No	Small	0.368	0.447	0	0.221
RN	Carnaúba dos Dantas	No	Small	0.467	0.477	0.47	0.146
RN	Carnaubais	No	Small	0.208	0.502	0	0.158
RN	Ceará-Mirim	No	Medium	0.134	0.434	0.285	0.254
RN	Cerro Corá	No	Small	0.148	0.282	0	0.488
RN	Coronel Ezequiel	No	Small	0	0.425	0.072	0.291
RN	Coronel João Pessoa	No	Small	0.34	0.339	0	0.383
RN	Cruzeta	No	Small	0.337	0.568	0	0.048
RN	Currais Novos	No	Small	0.239	0.377	0.262	0.327
RN	Doutor Severiano	No	Small	0.177	0.354	0.125	0.373
RN	Parnamirim	No	Large	not_occur	not_occur	not_occur	not_occur
RN	Encanto	No	Small	0.361	0.38	0.144	0.314
RN	Equador	No	Small	0.203	0.374	0	0.346
RN	Espírito Santo	No	Small	0.034	0.42	0	0.297
RN	Extremoz	No	Small	0.127	0.449	0.848	0.207
RN	Felipe Guerra	No	Small	0.182	0.433	0	0.262
RN	Fernando Pedroza	No	Small	0	0.473	0	0.224
RN	Florânia	No	Small	0.105	0.461	0	0.23
RN	Francisco Dantas	No	Small	0.14	0.405	0	0.308
RN	Frutuoso Gomes	No	Small	0.119	0.461	0.342	0.213
RN	Galinhos	No	Small	0.139	0.374	0	0.354
RN	Goianinha	No	Small	0.172	0.484	0.121	0.183
RN	Governador Dix-Sept Rosado	No	Small	0.082	0.419	0	0.294
RN	Grossos	No	Small	0.392	0.486	0	0.162
RN	Guamaré	No	Small	0.355	0.421	0.311	0.248
RN	Ielmo Marinho	No	Small	0.02	0.422	0.107	0.292
RN	Ipanguaçu	No	Small	0.286	0.469	0.134	0.192
RN	Ipueira	No	Small	0	0.519	0	0.155
RN	Itajá	No	Small	0.231	0.532	0	0.112
RN	Itaú	No	Small	0.112	0.382	0	0.345
RN	Jaçanã	No	Small	0.082	0.448	0.116	0.247
RN	Jandaíra	No	Small	0.034	0.419	0.111	0.294
RN	Janduís	No	Small	0	0.459	0	0.244
RN	Januário Cicco	No	Small	0	0.363	0.068	0.383
RN	Japi	No	Small	0	0.39	0	0.345
RN	Jardim de Angicos	No	Small	0.209	0.46	0	0.219
RN	Jardim de Piranhas	No	Small	0.052	0.532	0	0.132
RN	Jardim do Seridó	No	Small	0.186	0.524	0	0.129
RN	João Câmara	No	Small	0.028	0.322	0	0.442
RN	João Dias	No	Small	0.062	0.276	0	0.505
RN	José da Penha	No	Small	0	0.476	0	0.219
RN	Jucurutu	No	Small	0.198	0.434	0	0.259
RN	Lagoa d'Anta	No	Small	0.1	0.38	0.176	0.341
RN	Lagoa de Pedras	No	Small	0.085	0.343	0.048	0.403
RN	Lagoa de Velhos	No	Small	0.64	0.429	0	0.218
RN	Lagoa Nova	No	Small	0.102	0.269	0	0.511
RN	Lagoa Salgada	No	Small	0.038	0.447	0	0.258
RN	Lajes	No	Small	0	0.426	0	0.292
RN	Lajes Pintadas	No	Small	0.178	0.424	0	0.276
RN	Lucrécia	No	Small	0.816	0.467	0	0.143
RN	Luís Gomes	No	Small	0.113	0.363	0	0.373
RN	Macaíba	No	Medium	0.244	0.433	0.401	0.238
RN	Macau	No	Small	0.568	0.396	0.563	0.25
RN	Major Sales	No	Small	1.092	0.477	0.234	0.088
RN	Marcelino Vieira	No	Small	0	0.399	0	0.332
RN	Martins	No	Small	0.641	0.432	0.405	0.196
RN	Maxaranguape	No	Small	0.243	0.458	0.156	0.212
RN	Messias Targino	No	Small	0.286	0.506	0	0.144
RN	Montanhas	No	Small	0	0.432	0	0.284
RN	Monte Alegre	No	Small	0.112	0.388	0.367	0.32
RN	Monte das Gameleiras	No	Small	0.257	0.263	0	0.504
RN	Mossoró	No	Large	0.32	0.481	0.074	0.174
RN	Natal	No	Large	not_occur	not_occur	not_occur	not_occur
RN	Nísia Floresta	No	Small	0.393	0.504	0.158	0.128
RN	Nova Cruz	No	Small	0.103	0.384	0.13	0.337
RN	Olho-d'Água do Borges	No	Small	0.143	0.45	0	0.241
RN	Ouro Branco	No	Small	0.311	0.494	0	0.159
RN	Paraná	No	Small	0.277	0.366	0.705	0.319
RN	Paraú	No	Small	0	0.536	0	0.131
RN	Parazinho	No	Small	0.139	0.441	0	0.255
RN	Parelhas	No	Small	0.415	0.43	0.978	0.198
RN	Rio do Fogo	No	Small	0.285	0.407	0.351	0.274
RN	Passa e Fica	No	Small	0.209	0.365	0.165	0.352
RN	Passagem	No	Small	0	0.432	0.174	0.276
RN	Patu	No	Small	0.255	0.383	0.157	0.32
RN	Santa Maria	No	Small	0.132	0.544	0	0.105
RN	Pau dos Ferros	No	Small	0.207	0.539	0	0.104
RN	Pedra Grande	No	Small	0.044	0.383	0	0.351
RN	Pedra Preta	No	Small	0	0.43	0	0.287
RN	Pedro Avelino	No	Small	0	0.477	0.077	0.214
RN	Pedro Velho	No	Small	0.092	0.343	0.215	0.395
RN	Pendências	No	Small	0.159	0.466	0.244	0.206
RN	Pilões	No	Small	0.137	0.503	0	0.164
RN	Poço Branco	No	Small	0.081	0.425	0	0.285
RN	Portalegre	No	Small	0	0.415	0	0.309
RN	Porto do Mangue	No	Small	0	0.459	0	0.244
RN	Presidente Juscelino	No	Small	0	0.42	0.121	0.297
RN	Pureza	No	Small	0.032	0.38	0.062	0.354
RN	Rafael Fernandes	No	Small	0.305	0.454	0	0.218
RN	Rafael Godeiro	No	Small	0.251	0.5	0	0.156
RN	Riacho da Cruz	No	Small	0	0.539	0	0.127
RN	Riacho de Santana	No	Small	0.087	0.32	0	0.439
RN	Riachuelo	No	Small	0.172	0.536	0	0.112
RN	Rodolfo Fernandes	No	Small	0	0.334	0	0.427
RN	Tibau	No	Small	0.562	0.549	0	0.05
RN	Ruy Barbosa	No	Small	0.073	0.467	0	0.224
RN	Santa Cruz	No	Small	0	0.437	0	0.276
RN	Santana do Matos	No	Small	0.021	0.444	0	0.264
RN	Santana do Seridó	No	Small	0.55	0.415	0.361	0.232
RN	Santo Antônio	No	Small	0.168	0.439	0	0.255
RN	São Bento do Norte	No	Small	0	0.413	0	0.311
RN	São Bento do Trairí	No	Small	0.083	0.402	0	0.318
RN	São Fernando	No	Small	0	0.493	0	0.195
RN	São Francisco do Oeste	No	Small	0.406	0.414	0.538	0.242
RN	São Gonçalo do Amarante	No	Medium	0.143	0.428	0.547	0.25
RN	São João do Sabugi	No	Small	0.081	0.412	0	0.305
RN	São José de Mipibu	No	Small	0.204	0.443	0.234	0.236
RN	São José do Campestre	No	Small	0.08	0.437	0	0.267
RN	São José do Seridó	No	Small	0.354	0.541	0	0.084
RN	São Miguel	No	Small	0.182	0.501	0	0.162
RN	São Miguel do Gostoso	No	Small	0	0.347	0	0.408
RN	São Paulo do Potengi	No	Small	0.139	0.523	0.252	0.124
RN	São Pedro	No	Small	0.106	0.518	0	0.146
RN	São Rafael	No	Small	0.158	0.494	0	0.176
RN	São Tomé	No	Small	0	0.406	0.079	0.318
RN	São Vicente	No	Small	0.158	0.426	0.353	0.26
RN	Senador Elói de Souza	No	Small	0	0.354	0.298	0.385
RN	Senador Georgino Avelino	No	Small	0	0.491	0	0.197
RN	Serra de São Bento	No	Small	0	0.334	0.196	0.418
RN	Serra do Mel	No	Small	0.045	0.485	0.325	0.186
RN	Serra Negra do Norte	No	Small	0.149	0.419	0	0.286
RN	Serrinha	No	Small	0.043	0.423	0.053	0.289
RN	Serrinha dos Pintos	No	Small	0.252	0.445	0	0.238
RN	Severiano Melo	No	Small	0.395	0.342	0.525	0.349
RN	Sítio Novo	No	Small	0.024	0.417	0.088	0.299
RN	Taboleiro Grande	No	Small	0.135	0.474	0	0.207
RN	Taipu	No	Small	0.09	0.466	0	0.224
RN	Tangará	No	Small	0.037	0.382	0	0.352
RN	Tenente Ananias	No	Small	0.174	0.379	0.252	0.33
RN	Tenente Laurentino Cruz	No	Small	0.332	0.462	0.052	0.2
RN	Tibau do Sul	No	Small	0.34	0.455	0.48	0.192
RN	Timbaúba dos Batistas	No	Small	0.398	0.433	0	0.239
RN	Touros	No	Small	0.264	0.347	0.351	0.364
RN	Triunfo Potiguar	No	Small	0	0.444	0	0.266
RN	Umarizal	No	Small	0.074	0.5	0	0.176
RN	Upanema	No	Small	0.032	0.356	0.056	0.389
RN	Várzea(*)	No	Small	0.025	0.422	0.371	0.279
RN	Venha-Ver	No	Small	0.08	0.416	0	0.298
RN	Vera Cruz	No	Small	0.204	0.348	0.367	0.368
RN	Viçosa	No	Small	0	0.408	2.696	0.199
RN	Vila Flor	No	Small	1.245	0.463	0	0.102
PB	Água Branca	No	Small	0.031	0.297	0.076	0.475
PB	Aguiar	No	Small	0.032	0.312	0.078	0.452
PB	Alagoa Grande	No	Small	0.137	0.319	0.438	0.415
PB	Alagoa Nova	No	Small	0.22	0.353	0	0.376
PB	Alagoinha	No	Small	0.028	0.41	0	0.312
PB	Alcantil	No	Small	0	0.281	0.067	0.503
PB	Algodão de Jandaíra	No	Small	0	0.368	0	0.377
PB	Alhandra	No	Small	0.291	0.479	0	0.183
PB	São João do Rio do Peixe	No	Small	0.342	0.4	0.264	0.282
PB	Amparo	No	Small	0.199	0.374	0	0.347
PB	Aparecida	No	Small	0.044	0.38	1.291	0.298
PB	Araçagi	No	Small	0.082	0.331	0.104	0.419
PB	Arara	No	Small	0	0.397	0	0.334
PB	Araruna	No	Small	0.073	0.395	0	0.33
PB	Areia	No	Small	0.268	0.386	0	0.322
PB	Areia de Baraúnas	No	Small	0	0.385	0	0.353
PB	Areial	No	Small	0.05	0.441	0	0.265
PB	Aroeiras	No	Small	0.094	0.408	0	0.308
PB	Assunção	No	Small	0	0.472	0	0.225
PB	Baía da Traição	No	Small	0.206	0.33	0.118	0.406
PB	Bananeiras	No	Small	0.108	0.362	0.13	0.368
PB	Baraúna	No	Small	0	0.394	0	0.339
PB	Barra de Santana	No	Small	0.077	0.327	0.342	0.413
PB	Barra de Santa Rosa	No	Small	0.03	0.453	0	0.249
PB	Barra de São Miguel	No	Small	0.028	0.365	0.092	0.375
PB	Bayeux	No	Medium	0.877	0.53	0	0.044
PB	Belém	No	Small	0.107	0.364	0	0.372
PB	Belém do Brejo do Cruz	No	Small	0.051	0.47	0	0.223
PB	Bernardino Batista	No	Small	0.091	0.305	0.523	0.436
PB	Boa Ventura	No	Small	0.049	0.464	0	0.231
PB	Boa Vista	No	Small	0.276	0.443	0.201	0.229
PB	Bom Jesus	No	Small	0.085	0.381	0	0.349
PB	Bom Sucesso	No	Small	0.368	0.387	0.095	0.305
PB	Bonito de Santa Fé	No	Small	0	0.361	0.156	0.38
PB	Boqueirão	No	Small	0.19	0.467	0	0.212
PB	Igaracy	No	Small	0	0.423	0	0.297
PB	Borborema	No	Small	0	0.39	0	0.346
PB	Brejo do Cruz	No	Small	0.02	0.449	0	0.257
PB	Brejo dos Santos	No	Small	0.197	0.44	0	0.25
PB	Caaporã	No	Small	0.451	0.414	0	0.261
PB	Cabaceiras	No	Small	0.335	0.362	0.696	0.319
PB	Cabedelo	No	Medium	not_occur	not_occur	not_occur	not_occur
PB	Cachoeira dos Índios	No	Small	0.312	0.322	0.141	0.405
PB	Cacimba de Areia	No	Small	0.127	0.462	0	0.225
PB	Cacimba de Dentro	No	Small	0.088	0.288	0.247	0.474
PB	Cacimbas	No	Small	0.076	0.198	0.28	0.606
PB	Caiçara	No	Small	0.045	0.444	0	0.26
PB	Cajazeiras	No	Medium	0.251	0.364	0.066	0.353
PB	Cajazeirinhas	No	Small	0.046	0.468	0	0.226
PB	Caldas Brandão	No	Small	0.404	0.425	0.175	0.241
PB	Camalaú	No	Small	0.028	0.179	0.07	0.649
PB	Campina Grande	No	Large	0.268	0.439	0.234	0.235
PB	Capim	No	Small	0.287	0.407	0.217	0.279
PB	Caraúbas	No	Small	0	0.138	0.239	0.704
PB	Carrapateira	No	Small	0.327	0.122	0	0.703
PB	Casserengue	No	Small	0.027	0.368	0	0.375
PB	Catingueira	No	Small	0	0.36	0	0.389
PB	Catolé do Rocha	No	Small	0.17	0.427	0.09	0.268
PB	Caturité	No	Small	0.488	0.452	0	0.201
PB	Conceição	No	Small	0.111	0.41	0.057	0.302
PB	Condado	No	Small	0.185	0.525	0	0.128
PB	Conde	No	Small	0.512	0.501	0	0.126
PB	Congo	No	Small	0.047	0.293	0.233	0.472
PB	Coremas	No	Small	0	0.505	0	0.176
PB	Coxixola	No	Small	0.052	0.305	1.356	0.404
PB	Cruz do Espírito Santo	No	Small	0.116	0.452	0	0.241
PB	Cubati	No	Small	0.044	0.522	0	0.147
PB	Cuité	No	Small	0.101	0.434	0	0.27
PB	Cuitegi	No	Small	0.299	0.462	0	0.207
PB	Cuité de Mamanguape	No	Small	0.045	0.319	0.535	0.422
PB	Curral de Cima	No	Small	0.18	0.372	0.047	0.35
PB	Curral Velho	No	Small	0	0.306	0.306	0.455
PB	Damião	No	Small	0.036	0.356	0	0.391
PB	Desterro	No	Small	0.142	0.297	0.932	0.425
PB	Vista Serrana	No	Small	0.12	0.441	0.169	0.25
PB	Diamante	No	Small	0.037	0.335	0	0.421
PB	Dona Inês	No	Small	0.152	0.337	0	0.407
PB	Duas Estradas	No	Small	0.311	0.463	0	0.204
PB	Emas	No	Small	0	0.284	0	0.5
PB	Esperança	No	Small	0.039	0.43	0.214	0.273
PB	Fagundes	No	Small	0.068	0.392	0.064	0.331
PB	Frei Martinho	No	Small	0.067	0.358	0	0.384
PB	Gado Bravo	No	Small	0.039	0.381	0.053	0.351
PB	Guarabira	No	Medium	0.091	0.459	0	0.235
PB	Gurinhém	No	Small	0.127	0.448	0.085	0.243
PB	Gurjão	No	Small	0.116	0.373	0	0.357
PB	Ibiara	No	Small	0.109	0.4	0.134	0.313
PB	Imaculada	No	Small	0.028	0.343	0.11	0.406
PB	Ingá	No	Small	0.042	0.432	0.322	0.265
PB	Itabaiana	No	Small	0.657	0.366	0	0.308
PB	Itaporanga	No	Small	0	0.489	0	0.2
PB	Itapororoca	No	Small	0.026	0.408	0	0.317
PB	Itatuba	No	Small	0.072	0.385	0.53	0.322
PB	Jacaraú	No	Small	0.031	0.368	0.064	0.371
PB	Jericó	No	Small	0	0.533	0	0.136
PB	João Pessoa	No	Large	0.604	0.488	1.762	0.057
PB	Juarez Távora	No	Small	0	0.339	0	0.42
PB	Juazeirinho	No	Small	0.151	0.371	0.098	0.352
PB	Junco do Seridó	No	Small	0.123	0.246	0	0.543
PB	Juripiranga	No	Small	0.802	0.277	0	0.423
PB	Juru	No	Small	0.052	0.401	0.1	0.318
PB	Lagoa	No	Small	0.184	0.443	0	0.247
PB	Lagoa de Dentro	No	Small	0.08	0.463	0	0.229
PB	Lagoa Seca	No	Small	0.322	0.448	0.3	0.212
PB	Lastro	No	Small	0.129	0.366	0	0.366
PB	Livramento	No	Small	0.123	0.311	0	0.448
PB	Logradouro	No	Small	0.154	0.445	0	0.248
PB	Lucena	No	Small	0	0.373	0.434	0.352
PB	Mãe d'Água	No	Small	0.143	0.222	0.821	0.54
PB	Malta	No	Small	0	0.517	0	0.159
PB	Mamanguape	No	Small	0.065	0.431	0.19	0.269
PB	Manaíra	No	Small	0.014	0.227	0.105	0.579
PB	Marcação	No	Small	0.076	0.275	0.102	0.501
PB	Mari	No	Small	0.122	0.387	0	0.336
PB	Marizópolis	No	Small	0.166	0.354	0.204	0.371
PB	Massaranduba	No	Small	0.243	0.418	0.097	0.274
PB	Mataraca	No	Small	0	0.457	0	0.247
PB	Matinhas	No	Small	0.106	0.402	0.196	0.308
PB	Mato Grosso	No	Small	0.407	0.475	0	0.176
PB	Maturéia	No	Small	0.128	0.374	0	0.354
PB	Mogeiro	No	Small	0.213	0.378	0	0.34
PB	Montadas	No	Small	0	0.451	0	0.255
PB	Monte Horebe	No	Small	0	0.266	0.117	0.522
PB	Monteiro	No	Small	0.028	0.379	0.045	0.356
PB	Mulungu	No	Small	0.073	0.446	0.09	0.251
PB	Natuba	No	Small	0.094	0.25	0.23	0.53
PB	Nazarezinho	No	Small	0.08	0.338	0.09	0.408
PB	Nova Floresta	No	Small	0.45	0.41	0.135	0.261
PB	Nova Olinda	No	Small	0.059	0.402	0	0.32
PB	Nova Palmeira	No	Small	0	0.45	0	0.257
PB	Olho d'Água	No	Small	0.066	0.237	0	0.563
PB	Olivedos	No	Small	0.05	0.465	0.083	0.226
PB	Ouro Velho	No	Small	0.122	0.421	0	0.286
PB	Parari	No	Small	0	0.42	0	0.3
PB	Passagem	No	Small	0.242	0.438	0	0.249
PB	Patos	No	Large	0.402	0.48	0.225	0.16
PB	Paulista	No	Small	0	0.496	0	0.19
PB	Pedra Branca	No	Small	0.15	0.354	0	0.382
PB	Pedra Lavrada	No	Small	0.251	0.451	0	0.229
PB	Pedras de Fogo	No	Small	0.119	0.408	0.075	0.303
PB	Piancó	No	Small	0.035	0.493	0	0.19
PB	Picuí	No	Small	0.039	0.409	0.12	0.308
PB	Pilar	No	Small	0.138	0.461	0	0.226
PB	Pilões	No	Small	0.061	0.338	0.1	0.41
PB	Pilõezinhos	No	Small	0.028	0.408	0.104	0.311
PB	Pirpirituba	No	Small	0.12	0.42	0.164	0.28
PB	Pitimbu	No	Small	0.097	0.398	0.06	0.32
PB	Pocinhos	No	Small	0.054	0.373	0	0.365
PB	Poço Dantas	No	Small	0	0.287	0.256	0.485
PB	Poço de José de Moura	No	Small	0.342	0.438	0.756	0.204
PB	Pombal	No	Small	0.033	0.502	0	0.178
PB	Prata	No	Small	0.367	0.366	0.266	0.328
PB	Princesa Isabel	No	Small	0.144	0.435	0	0.264
PB	Puxinanã	No	Small	0.185	0.42	0.523	0.257
PB	Queimadas	No	Small	0.399	0.464	0.126	0.188
PB	Quixabá	No	Small	0.164	0.51	0	0.15
PB	Remígio	No	Small	0.043	0.426	0.089	0.283
PB	Pedro Régis	No	Small	0.079	0.402	0.195	0.311
PB	Riachão	No	Small	0.186	0.4	0	0.311
PB	Riachão do Bacamarte	No	Small	0.137	0.433	0.253	0.256
PB	Riachão do Poço	No	Small	0.118	0.446	0	0.25
PB	Riacho de Santo Antônio	No	Small	0	0.364	0	0.383
PB	Riacho dos Cavalos	No	Small	0.029	0.441	0	0.268
PB	Rio Tinto	No	Small	0.062	0.384	0	0.348
PB	Salgadinho	No	Small	0.067	0.333	0	0.421
PB	Salgado de São Félix	No	Small	0.135	0.31	0.204	0.439
PB	Santa Cecília	No	Small	0.02	0.298	0	0.478
PB	Santa Cruz	No	Small	0.363	0.316	0.581	0.389
PB	Santa Helena	No	Small	0.132	0.429	0.298	0.26
PB	Santa Inês	No	Small	0	0.324	0	0.442
PB	Santa Luzia	No	Small	0	0.384	0	0.355
PB	Santana de Mangueira	No	Small	0	0.242	0	0.562
PB	Santana dos Garrotes	No	Small	0.028	0.398	0.069	0.327
PB	Santarém	No	Small	0.453	0.367	0.319	0.315
PB	Santa Rita	No	Large	0.21	0.434	0.089	0.255
PB	Santa Teresinha	No	Small	0.109	0.412	0	0.3
PB	Santo André	No	Small	0	0.46	0.275	0.23
PB	São Bento	No	Small	0.224	0.439	0	0.25
PB	São Bentinho	No	Small	0	0.548	0	0.114
PB	São Domingos do Cariri	No	Small	0.194	0.329	0.106	0.409
PB	São Domingos	No	Small	0	0.458	0.549	0.221
PB	São Francisco	No	Small	0.248	0.387	1.663	0.249
PB	São João do Cariri	No	Small	0.086	0.369	0.248	0.356
PB	São João do Tigre	No	Small	0.045	0.104	0.067	0.757
PB	São José da Lagoa Tapada	No	Small	0.357	0.316	0.068	0.412
PB	São José de Caiana	No	Small	0	0.335	0	0.427
PB	São José de Espinharas	No	Small	0.197	0.419	0.051	0.279
PB	São José dos Ramos	No	Small	0.128	0.476	0	0.205
PB	São José de Piranhas	No	Small	0.058	0.336	0.047	0.416
PB	São José de Princesa	No	Small	0	0.387	0.16	0.343
PB	São José do Bonfim	No	Small	0.051	0.509	0	0.164
PB	São José do Brejo do Cruz	No	Small	0	0.52	0	0.154
PB	São José do Sabugi	No	Small	0	0.398	0	0.333
PB	São José dos Cordeiros	No	Small	0.023	0.378	0	0.36
PB	São Mamede	No	Small	0.099	0.508	0	0.161
PB	São Miguel de Taipu	No	Small	0.043	0.461	0.064	0.233
PB	São Sebastião de Lagoa de Roça	No	Small	0.242	0.445	0	0.238
PB	São Sebastião do Umbuzeiro	No	Small	0	0.231	0	0.579
PB	Sapé	No	Medium	0.065	0.419	0.332	0.281
PB	Seridó	No	Small	0	0.524	0	0.149
PB	Serra Branca	No	Small	0.102	0.432	0.059	0.27
PB	Serra da Raiz	No	Small	0.482	0.426	0.667	0.21
PB	Serra Grande	No	Small	0	0.357	0	0.393
PB	Serra Redonda	No	Small	0.192	0.4	0.185	0.302
PB	Serraria	No	Small	0	0.38	0.059	0.358
PB	Sertãozinho	No	Small	0	0.475	0	0.221
PB	Sobrado	No	Small	0.085	0.48	0	0.205
PB	Solânea	No	Small	0	0.368	0.192	0.37
PB	Soledade	No	Small	0.24	0.521	0	0.127
PB	Sossêgo	No	Small	0	0.457	0	0.247
PB	Sousa	No	Medium	0.381	0.405	0.53	0.258
PB	Sumé	No	Small	0.056	0.433	0	0.276
PB	Campo de Santana	No	Small	0.155	0.321	0.424	0.411
PB	Taperoá	No	Small	0.022	0.388	0.053	0.344
PB	Tavares	No	Small	0.067	0.399	0.12	0.32
PB	Teixeira	No	Small	0.036	0.484	0	0.203
PB	Tenório	No	Small	0	0.45	0	0.258
PB	Triunfo	No	Small	0.129	0.404	0.666	0.282
PB	Uiraúna	No	Small	0.171	0.358	0.118	0.368
PB	Umbuzeiro	No	Small	0.224	0.228	0.508	0.536
PB	Várzea	No	Small	0.449	0.44	0	0.223
PB	Vieirópolis	No	Small	0.348	0.299	1.348	0.382
PB	Zabelê	No	Small	0	0.259	0.228	0.527
PE	Abreu e Lima	No	Medium	0.271	0.519	0.204	0.117
PE	Afogados da Ingazeira	No	Small	0.091	0.386	0	0.341
PE	Afrânio	No	Small	0.03	0.366	0.298	0.364
PE	Agrestina	No	Small	0.336	0.436	0	0.241
PE	Água Preta	No	Small	0	0.32	0	0.448
PE	Águas Belas	No	Small	0	0.165	0.106	0.671
PE	Alagoinha	No	Small	0.04	0.322	0.219	0.431
PE	Aliança	No	Small	0.356	0.442	0.143	0.224
PE	Altinho	No	Small	0	0.377	0	0.364
PE	Amaraji	No	Small	0	0.417	0	0.305
PE	Angelim	No	Small	0.073	0.34	0	0.41
PE	Araçoiaba	No	Small	0	0.454	0	0.252
PE	Araripina	No	Medium	0.021	0.33	0	0.432
PE	Arcoverde	No	Medium	0	0.464	0	0.237
PE	Barra de Guabiraba	No	Small	0.097	0.525	0	0.137
PE	Barreiros	No	Small	0.052	0.298	0	0.474
PE	Belém de Maria	No	Small	0.052	0.329	0	0.429
PE	Belém de São Francisco	No	Small	0	0.406	0.124	0.316
PE	Belo Jardim	No	Medium	0.066	0.262	0.133	0.521
PE	Betânia	No	Small	0.034	0.137	0.046	0.711
PE	Bezerros	No	Medium	0.084	0.368	0	0.369
PE	Bodocó	No	Small	0.071	0.332	0.072	0.42
PE	Bom Conselho	No	Small	0.048	0.29	0.229	0.477
PE	Bom Jardim	No	Small	0.052	0.433	0.2	0.268
PE	Bonito	No	Small	0	0.368	0	0.377
PE	Brejão	No	Small	0.035	0.408	0	0.315
PE	Brejinho	No	Small	0.055	0.36	0.444	0.363
PE	Brejo da Madre de Deus	No	Small	0.034	0.349	0	0.402
PE	Buenos Aires	No	Small	0.165	0.421	0	0.282
PE	Buíque	No	Medium	0.058	0.303	0.168	0.46
PE	Cabo de Santo Agostinho	No	Large	0.399	0.495	0.05	0.146
PE	Cabrobó	No	Small	0	0.407	0	0.32
PE	Cachoeirinha	No	Small	0.107	0.317	0	0.441
PE	Caetés	No	Small	0.014	0.403	0	0.325
PE	Calçado	No	Small	0.17	0.382	0	0.338
PE	Calumbi	No	Small	0.154	0.35	0.063	0.385
PE	Camaragibe	No	Large	not_occur	not_occur	not_occur	not_occur
PE	Camocim de São Félix	No	Small	0.114	0.409	0	0.304
PE	Camutanga	No	Small	0.616	0.343	0	0.347
PE	Canhotinho	No	Small	0	0.277	0	0.512
PE	Capoeiras	No	Small	0.023	0.434	0.037	0.277
PE	Carnaíba	No	Small	0.014	0.32	0.074	0.443
PE	Carnaubeira da Penha	No	Small	0	0.182	0	0.65
PE	Carpina	No	Medium	0.261	0.371	0	0.344
PE	Caruaru	No	Large	0.211	0.416	0.15	0.278
PE	Casinhas	No	Small	0.146	0.437	0.098	0.257
PE	Catende	No	Small	0.3	0.33	0.098	0.397
PE	Cedro	No	Small	0.137	0.322	0.099	0.426
PE	Chã de Alegria	No	Small	0.259	0.493	0	0.166
PE	Chã Grande	No	Small	0.112	0.503	0	0.168
PE	Condado	No	Small	0.143	0.419	0	0.286
PE	Correntes	No	Small	0.042	0.29	0.046	0.486
PE	Cortês	No	Small	0.25	0.381	0	0.332
PE	Cumaru	No	Small	0.017	0.364	0	0.381
PE	Cupira	No	Small	0	0.334	0.554	0.403
PE	Custódia	No	Small	0	0.285	0.063	0.497
PE	Dormentes	No	Small	0.033	0.194	0	0.63
PE	Escada	No	Medium	0.073	0.44	0.069	0.261
PE	Exu	No	Small	0	0.278	0.121	0.504
PE	Feira Nova	No	Small	0.217	0.471	0	0.203
PE	Fernando de Noronha	No	Small	not_occur	not_occur	not_occur	not_occur
PE	Ferreiros	No	Small	0.222	0.439	0	0.249
PE	Flores	No	Small	0.072	0.369	0	0.368
PE	Floresta	No	Small	0	0.286	0.076	0.495
PE	Frei Miguelinho	No	Small	0.074	0.418	0.243	0.286
PE	Gameleira	No	Small	0	0.355	0	0.397
PE	Garanhuns	No	Large	0.09	0.419	0.061	0.29
PE	Glória do Goitá	No	Small	0.085	0.408	0.209	0.3
PE	Goiana	No	Medium	0.359	0.47	0	0.189
PE	Granito	No	Small	0.108	0.321	0.067	0.432
PE	Gravatá	No	Medium	0	0.402	0.153	0.321
PE	Iati	No	Small	0.09	0.236	0.039	0.56
PE	Ibimirim	No	Small	0.064	0.252	0.229	0.531
PE	Ibirajuba	No	Small	0.074	0.319	0.05	0.439
PE	Igarassu	No	Large	0.044	0.49	0.082	0.19
PE	Iguaraci	No	Small	0	0.316	0	0.454
PE	Inajá	No	Small	0.05	0.148	0	0.695
PE	Ingazeira	No	Small	0.043	0.422	0.106	0.289
PE	Ipojuca	No	Medium	0.282	0.485	0	0.176
PE	Ipubi	No	Small	0	0.255	0	0.543
PE	Itacuruba	No	Small	0.147	0.373	0	0.354
PE	Itaíba	No	Small	0.09	0.301	0.223	0.457
PE	Ilha de Itamaracá	No	Small	0.142	0.444	0	0.25
PE	Itambé	No	Small	0.396	0.435	0	0.236
PE	Itapetim	No	Small	0.102	0.38	0.05	0.347
PE	Itapissuma	No	Small	0.397	0.462	0.142	0.19
PE	Itaquitinga	No	Small	0.192	0.403	0.205	0.296
PE	Jaboatão dos Guararapes	No	Large	0.344	0.452	0.051	0.215
PE	Jaqueira	No	Small	0.147	0.398	0	0.317
PE	Jataúba	No	Small	0	0.173	0	0.664
PE	Jatobá	No	Small	1.768	0.234	0.883	0.342
PE	João Alfredo	No	Small	0.067	0.435	0.051	0.27
PE	Joaquim Nabuco	No	Small	0.368	0.458	0	0.205
PE	Jucati	No	Small	0.11	0.446	0.096	0.247
PE	Jupi	No	Small	0.018	0.406	0.072	0.316
PE	Jurema	No	Small	0.114	0.284	0.07	0.485
PE	Lagoa do Carro	No	Small	0.034	0.485	0.084	0.198
PE	Lagoa do Itaenga	No	Small	0.288	0.496	0	0.158
PE	Lagoa do Ouro	No	Small	0.046	0.346	0	0.406
PE	Lagoa dos Gatos	No	Small	0.052	0.338	0	0.415
PE	Lagoa Grande	No	Small	0.079	0.428	0.15	0.275
PE	Lajedo	No	Small	0.087	0.329	0.179	0.417
PE	Limoeiro	No	Medium	0.093	0.46	0.131	0.226
PE	Macaparana	No	Small	0.208	0.271	0.662	0.469
PE	Machados	No	Small	0.189	0.38	0	0.339
PE	Manari	No	Small	0.013	0.191	0.086	0.632
PE	Maraial	No	Small	0	0.258	0.115	0.533
PE	Mirandiba	No	Small	0.091	0.129	0.579	0.693
PE	Moreno	No	Medium	0.064	0.408	0	0.312
PE	Nazaré da Mata	No	Small	0.097	0.487	0	0.193
PE	Olinda	No	Large	0.998	0.455	0.097	0.137
PE	Orobó	No	Small	0.076	0.407	0.075	0.309
PE	Orocó	No	Small	0.043	0.377	0	0.36
PE	Ouricuri	No	Medium	0.012	0.331	0.086	0.427
PE	Palmares	No	Medium	0.111	0.411	0	0.303
PE	Palmeirina	No	Small	0	0.339	0	0.421
PE	Panelas	No	Small	0.046	0.342	0.067	0.408
PE	Paranatama	No	Small	0.15	0.355	0.117	0.375
PE	Parnamirim	No	Small	0.027	0.248	0.131	0.544
PE	Passira	No	Small	0.107	0.449	0.096	0.244
PE	Paudalho	No	Medium	0.845	0.439	0.117	0.176
PE	Paulista	No	Large	not_occur	not_occur	not_occur	not_occur
PE	Pedra	No	Small	0	0.354	0	0.398
PE	Pesqueira	No	Medium	0.099	0.211	0.153	0.59
PE	Petrolândia	No	Small	0.2	0.274	0	0.494
PE	Petrolina	No	Large	0.242	0.406	0.153	0.291
PE	Poção	No	Small	0	0.243	0.142	0.554
PE	Pombos	No	Small	0.084	0.474	0.172	0.206
PE	Primavera	No	Small	0	0.398	0	0.333
PE	Quipapá	No	Small	0.028	0.271	0.286	0.504
PE	Quixaba	No	Small	0.169	0.341	0.303	0.386
PE	Recife	No	Metropolis	not_occur	not_occur	not_occur	not_occur
PE	Riacho das Almas	No	Small	0.096	0.354	0.059	0.385
PE	Ribeirão	No	Small	0.119	0.442	0.138	0.25
PE	Rio Formoso	No	Small	0	0.484	0	0.207
PE	Sairé	No	Small	0.087	0.448	0	0.251
PE	Salgadinho	No	Small	0	0.42	0	0.301
PE	Salgueiro	No	Medium	0.057	0.378	0	0.357
PE	Saloá	No	Small	0.051	0.334	0	0.422
PE	Sanharó	No	Small	0.134	0.367	0.043	0.363
PE	Santa Cruz	No	Small	0	0.175	0.109	0.657
PE	Santa Cruz da Baixa Verde	No	Small	0.126	0.394	0.167	0.319
PE	Santa Cruz do Capibaribe	No	Medium	0.217	0.378	0	0.339
PE	Santa Filomena	No	Small	0.134	0.084	0.577	0.754
PE	Santa Maria da Boa Vista	No	Small	0.214	0.319	0.017	0.426
PE	Santa Maria do Cambucá	No	Small	0.027	0.409	0.163	0.307
PE	Santa Terezinha	No	Small	0	0.441	0.31	0.257
PE	São Benedito do Sul	No	Small	0	0.246	0	0.556
PE	São Bento do Una	No	Medium	0.035	0.378	0.183	0.352
PE	São Caitano	No	Small	0.066	0.356	0.153	0.382
PE	São João	No	Small	0.06	0.386	0	0.345
PE	São Joaquim do Monte	No	Small	0	0.387	0	0.349
PE	São José da Coroa Grande	No	Small	0	0.424	0.085	0.292
PE	São José do Belmonte	No	Small	0.097	0.251	0.129	0.534
PE	São José do Egito	No	Small	0.099	0.375	0.232	0.346
PE	São Lourenço da Mata	No	Large	0.082	0.398	0.284	0.312
PE	São Vicente Ferrer	No	Small	0.234	0.222	0.123	0.561
PE	Serra Talhada	No	Medium	0	0.318	0.093	0.447
PE	Serrita	No	Small	0.029	0.274	0.159	0.505
PE	Sertânia	No	Small	0.179	0.464	0.061	0.214
PE	Sirinhaém	No	Small	0.197	0.466	0	0.212
PE	Moreilândia	No	Small	0.032	0.273	0	0.514
PE	Solidão	No	Small	0.049	0.36	0.179	0.377
PE	Surubim	No	Medium	0.161	0.433	0.098	0.26
PE	Tabira	No	Small	0.044	0.369	0.326	0.357
PE	Tacaimbó	No	Small	0.02	0.416	0	0.305
PE	Tacaratu	No	Small	0.105	0.289	0.226	0.473
PE	Tamandaré	No	Small	0	0.332	0	0.431
PE	Taquaritinga do Norte	No	Small	0.091	0.463	0	0.229
PE	Terezinha	No	Small	0.025	0.395	0	0.336
PE	Terra Nova	No	Small	0.038	0.416	0.245	0.292
PE	Timbaúba	No	Medium	0.304	0.371	0.238	0.33
PE	Toritama	No	Small	0.214	0.326	0	0.416
PE	Tracunhaém	No	Small	0.076	0.495	0	0.182
PE	Trindade	No	Small	0	0.275	0	0.513
PE	Triunfo	No	Small	0.199	0.445	0.163	0.236
PE	Tupanatinga	No	Small	0.024	0.199	0.17	0.616
PE	Tuparetama	No	Small	0	0.315	0	0.455
PE	Venturosa	No	Small	0.114	0.413	0	0.299
PE	Verdejante	No	Small	0.276	0.321	0.389	0.398
PE	Vertente do Lério	No	Small	0.091	0.383	0.083	0.342
PE	Vertentes	No	Small	0.095	0.473	0	0.213
PE	Vicência	No	Small	0.347	0.408	0.043	0.279
PE	Vitória de Santo Antão	No	Large	0.184	0.437	0	0.257
PE	Xexéu	No	Small	0.363	0.279	0.206	0.46
AL	Água Branca	No	Small	0.082	0.341	0.215	0.398
AL	Anadia	No	Small	0.157	0.384	0.096	0.333
AL	Arapiraca	No	Large	0.108	0.419	0.125	0.287
AL	Atalaia	No	Small	0.094	0.396	0.196	0.318
AL	Barra de Santo Antônio	No	Small	0.265	0.422	0	0.269
AL	Barra de São Miguel	No	Small	0.138	0.409	0	0.302
AL	Batalha	No	Small	0.137	0.355	0	0.382
AL	Belém	No	Small	0	0.445	0	0.264
AL	Belo Monte	No	Small	0.118	0.236	0.319	0.544
AL	Boca da Mata	No	Small	0.088	0.44	0.108	0.257
AL	Branquinha	No	Small	0.064	0.45	0	0.25
AL	Cacimbinhas	No	Small	0.038	0.359	0.22	0.377
AL	Cajueiro	No	Small	0.057	0.403	0	0.32
AL	Campestre	No	Small	0.105	0.302	0	0.463
AL	Campo Alegre	No	Medium	0.403	0.423	0.13	0.247
AL	Campo Grande	No	Small	0	0.373	0	0.37
AL	Canapi	No	Small	0.101	0.22	0.128	0.579
AL	Capela	No	Small	0.172	0.374	0.085	0.347
AL	Carneiros	No	Small	0	0.394	0	0.34
AL	Chã Preta	No	Small	0.129	0.317	0.096	0.434
AL	Coité do Nóia	No	Small	0.074	0.361	0.118	0.375
AL	Colônia Leopoldina	No	Small	0.066	0.283	0	0.495
AL	Coqueiro Seco	No	Small	0.35	0.43	0	0.248
AL	Coruripe(*)	No	Medium	0.32	0.434	0.057	0.243
AL	Craíbas	No	Small	0.039	0.406	0	0.318
AL	Delmiro Gouveia	No	Small	0.365	0.318	1.011	0.367
AL	Dois Riachos	No	Small	0.088	0.321	0.246	0.426
AL	Estrela de Alagoas	No	Small	0.107	0.349	0.115	0.389
AL	Feira Grande	No	Small	0.155	0.347	0.097	0.387
AL	Feliz Deserto	No	Small	0.179	0.519	0	0.137
AL	Flexeiras	No	Small	0.101	0.409	0	0.307
AL	Girau do Ponciano	No	Small	0.091	0.338	0.095	0.408
AL	Ibateguara	No	Small	0.061	0.224	0.204	0.573
AL	Igaci	No	Small	0.187	0.408	0.142	0.293
AL	Igreja Nova	No	Small	0.086	0.345	0.393	0.385
AL	Inhapi	No	Small	0.058	0.16	0.084	0.673
AL	Jacaré dos Homens	No	Small	0.101	0.353	0	0.388
AL	Jacuípe	No	Small	0	0.335	0	0.426
AL	Japaratinga	No	Small	0.145	0.462	0	0.223
AL	Jaramataia	No	Small	0.041	0.401	0	0.325
AL	Joaquim Gomes	No	Small	0.094	0.323	0	0.434
AL	Jundiá	No	Small	0.07	0.391	0	0.336
AL	Junqueiro	No	Small	0.177	0.451	0.081	0.234
AL	Lagoa da Canoa	No	Small	0.112	0.375	0.043	0.354
AL	Limoeiro de Anadia	No	Small	0.287	0.365	0.148	0.345
AL	Maceió	No	Metropolis	0	0.562	0	0.092
AL	Major Isidoro	No	Small	0.294	0.433	0.09	0.246
AL	Maragogi	No	Small	0	0.339	0	0.42
AL	Maravilha	No	Small	0.027	0.22	0.2	0.583
AL	Marechal Deodoro	No	Small	0	0.458	0	0.245
AL	Maribondo	No	Small	0.168	0.391	0.413	0.307
AL	Mar Vermelho	No	Small	0	0.468	0	0.231
AL	Mata Grande	No	Small	0.034	0.14	0.192	0.7
AL	Matriz de Camaragibe	No	Small	0	0.428	0	0.289
AL	Messias	No	Small	0	0.416	0	0.307
AL	Minador do Negrão	No	Small	0.112	0.432	0	0.272
AL	Monteirópolis	No	Small	0.049	0.423	0	0.291
AL	Murici	No	Small	0	0.395	0	0.338
AL	Novo Lino	No	Small	0.035	0.462	0.103	0.232
AL	Olho d'Água das Flores	No	Small	0.106	0.403	0	0.314
AL	Olho d'Água do Casado	No	Small	0	0.344	0.183	0.405
AL	Olho d'Água Grande	No	Small	0.026	0.35	0.065	0.398
AL	Olivença	No	Small	0.037	0.388	0	0.344
AL	Ouro Branco	No	Small	0.043	0.33	0	0.429
AL	Palestina	No	Small	0.059	0.279	0.145	0.495
AL	Palmeira dos Índios	No	Medium	0.069	0.378	0.155	0.349
AL	Pão de Açúcar	No	Small	0.223	0.306	0.249	0.434
AL	Pariconha	No	Small	0.168	0.286	0.212	0.471
AL	Paripueira	No	Small	0	0.474	0	0.221
AL	Passo de Camaragibe	No	Small	0.163	0.357	0	0.377
AL	Paulo Jacinto	No	Small	0.149	0.374	0.092	0.348
AL	Penedo	No	Medium	0.053	0.365	0.163	0.369
AL	Piaçabuçu	No	Small	0.305	0.362	0.101	0.348
AL	Pilar	No	Small	0.317	0.408	0	0.284
AL	Pindoba	No	Small	0.188	0.473	0	0.203
AL	Piranhas	No	Small	0.174	0.149	0.873	0.641
AL	Poço das Trincheiras	No	Small	0.194	0.271	0.246	0.488
AL	Porto Calvo	No	Small	0	0.414	0	0.311
AL	Porto de Pedras	No	Small	0.089	0.401	0	0.32
AL	Porto Real do Colégio	No	Small	0.071	0.363	0.138	0.372
AL	Quebrangulo	No	Small	0.02	0.327	0	0.436
AL	Rio Largo	No	Medium	1.737	0.46	0.062	0.05
AL	Roteiro	No	Small	0	0.412	0	0.314
AL	Santa Luzia do Norte	No	Small	0.338	0.478	0	0.179
AL	Santana do Ipanema	No	Small	0.147	0.334	0.077	0.409
AL	Santana do Mundaú	No	Small	0.039	0.365	0.032	0.376
AL	São Brás	No	Small	0.136	0.285	0.245	0.474
AL	São José da Laje	No	Small	0.39	0.369	0	0.333
AL	São José da Tapera	No	Small	0	0.285	0	0.5
AL	São Luís do Quitunde	No	Small	0.068	0.38	0	0.353
AL	São Miguel dos Campos	No	Medium	0	0.556	0	0.101
AL	São Miguel dos Milagres	No	Small	0.586	0.438	0.153	0.204
AL	São Sebastião	No	Small	0.211	0.412	0.072	0.288
AL	Satuba	No	Small	0.368	0.146	0	0.663
AL	Senador Rui Palmeira	No	Small	0.021	0.236	0.093	0.565
AL	Tanque d'Arca	No	Small	0.046	0.326	0.227	0.424
AL	Taquarana	No	Small	0.045	0.257	0.242	0.525
AL	Teotônio Vilela	No	Small	0.237	0.473	0	0.198
AL	Traipu	No	Small	0.068	0.237	0.297	0.55
AL	União dos Palmares	No	Medium	0.187	0.345	0	0.391
AL	Viçosa	No	Small	0.043	0.425	0	0.289
SE	Amparo de São Francisco	No	Small	0	0.303	0	0.473
SE	Aquidabã	No	Small	0.034	0.445	0.126	0.255
SE	Aracaju	No	Large	not_occur	not_occur	not_occur	not_occur
SE	Arauá	No	Small	0.261	0.474	0	0.193
SE	Areia Branca	No	Small	0.221	0.454	0.254	0.217
SE	Barra dos Coqueiros	No	Small	1.079	0.441	0.175	0.145
SE	Boquim	No	Small	0.166	0.493	0.08	0.172
SE	Brejo Grande	No	Small	0.033	0.26	0.823	0.496
SE	Campo do Brito	No	Small	0.145	0.459	0.35	0.212
SE	Canhoba	No	Small	0.055	0.386	0	0.345
SE	Canindé de São Francisco	No	Small	0.196	0.317	0.418	0.413
SE	Capela	No	Small	0.029	0.467	0.151	0.222
SE	Carira	No	Small	0.014	0.479	0.084	0.21
SE	Carmópolis	No	Small	0.134	0.463	0.851	0.185
SE	Cedro de São João	No	Small	0.235	0.384	1.732	0.251
SE	Cristinápolis	No	Small	0.034	0.448	0	0.257
SE	Cumbe	No	Small	0.308	0.456	0.089	0.21
SE	Divina Pastora	No	Small	0.339	0.431	0.174	0.241
SE	Estância	No	Medium	0.048	0.525	0	0.142
SE	Feira Nova	No	Small	0	0.522	0	0.151
SE	Frei Paulo	No	Small	0.127	0.462	0.665	0.196
SE	Gararu	No	Small	0.158	0.451	0	0.238
SE	General Maynard	No	Small	0.27	0.428	0.532	0.236
SE	Gracho Cardoso	No	Small	0.039	0.446	0	0.259
SE	Ilha das Flores	No	Small	0.354	0.384	0.272	0.303
SE	Indiaroba	No	Small	0.169	0.432	0.1	0.262
SE	Itabaiana	No	Medium	0.096	0.478	0.153	0.199
SE	Itabaianinha	No	Small	0.048	0.452	0	0.25
SE	Itabi	No	Small	0.156	0.504	0.096	0.156
SE	Itaporanga d'Ajuda	No	Small	0.172	0.458	0.105	0.223
SE	Japaratuba	No	Small	0.104	0.465	0.088	0.22
SE	Japoatã	No	Small	0.144	0.423	0.243	0.27
SE	Lagarto	No	Medium	0.334	0.426	0.374	0.24
SE	Laranjeiras	No	Small	0.476	0.503	0.1	0.122
SE	Macambira	No	Small	0.036	0.447	0	0.258
SE	Malhada dos Bois	No	Small	0.592	0.426	0.044	0.225
SE	Malhador	No	Small	0.158	0.454	0.067	0.231
SE	Maruim	No	Small	0.044	0.464	0.09	0.228
SE	Moita Bonita	No	Small	0.114	0.445	0.052	0.25
SE	Monte Alegre de Sergipe	No	Small	0.112	0.436	0	0.266
SE	Muribeca	No	Small	0.28	0.453	0.279	0.21
SE	Neópolis	No	Small	0.04	0.381	0.109	0.349
SE	Nossa Senhora Aparecida	No	Small	0	0.452	0.056	0.251
SE	Nossa Senhora da Glória	No	Small	0.033	0.433	0.061	0.276
SE	Nossa Senhora das Dores	No	Small	0.02	0.418	0.059	0.299
SE	Nossa Senhora de Lourdes	No	Small	0.104	0.361	0.537	0.353
SE	Nossa Senhora do Socorro	No	Large	0.432	0.479	0.431	0.148
SE	Pacatuba	No	Small	0.027	0.405	0.282	0.308
SE	Pedra Mole	No	Small	0.4	0.472	0	0.182
SE	Pedrinhas	No	Small	0.349	0.48	0.344	0.16
SE	Pinhão	No	Small	0.033	0.503	0	0.175
SE	Pirambu	No	Small	0	0.366	0.724	0.348
SE	Poço Redondo	No	Small	0.118	0.382	0.109	0.339
SE	Poço Verde	No	Small	0.039	0.353	0.251	0.384
SE	Porto da Folha	No	Small	0.199	0.35	0.235	0.372
SE	Propriá	No	Small	0.13	0.456	0.66	0.204
SE	Riachão do Dantas	No	Small	0.099	0.419	0.055	0.289
SE	Riachuelo	No	Small	0	0.428	0.231	0.279
SE	Ribeirópolis	No	Small	0.187	0.463	0.053	0.215
SE	Rosário do Catete	No	Small	0.267	0.495	0	0.162
SE	Salgado	No	Small	0.241	0.471	0.123	0.195
SE	Santa Luzia do Itanhy	No	Small	0.109	0.484	0.041	0.193
SE	Santana do São Francisco	No	Small	0.384	0.326	0.347	0.382
SE	Santa Rosa de Lima	No	Small	0.055	0.367	0.135	0.367
SE	Santo Amaro das Brotas	No	Small	0.193	0.439	0	0.252
SE	São Cristóvão	No	Medium	0.206	0.459	0.302	0.208
SE	São Domingos	No	Small	0.134	0.401	0.315	0.301
SE	São Francisco	No	Small	0.775	0.443	0.44	0.163
SE	São Miguel do Aleixo	No	Small	0.047	0.462	0	0.234
SE	Simão Dias	No	Small	0.225	0.38	0.115	0.331
SE	Siriri	No	Small	0.133	0.476	0.094	0.2
SE	Telha	No	Small	0.358	0.406	0	0.283
SE	Tobias Barreto	No	Small	0.078	0.277	0.147	0.496
SE	Tomar do Geru	No	Small	0.036	0.441	0	0.267
SE	Umbaúba	No	Small	0.155	0.488	0	0.184
BA	Abaíra	No	Small	0.085	0.151	1.454	0.621
BA	Abaré	No	Small	0.077	0.273	0.201	0.499
BA	Acajutiba	No	Small	0	0.431	0	0.284
BA	Adustina	No	Small	0.166	0.328	0	0.418
BA	Água Fria	No	Small	0.06	0.366	0.089	0.37
BA	Érico Cardoso	No	Small	0.068	0.17	0.46	0.64
BA	Aiquara	No	Small	0.302	0.3	0.318	0.43
BA	Alagoinhas	No	Large	0.118	0.321	0.476	0.412
BA	Alcobaça	No	Small	0.033	0.311	0.142	0.451
BA	Almadina	No	Small	0.06	0.263	0	0.525
BA	Amargosa	No	Small	0.028	0.364	0	0.381
BA	Amélia Rodrigues	No	Small	0.379	0.456	0.165	0.199
BA	América Dourada	No	Small	0.036	0.375	0.263	0.352
BA	Anagé	No	Small	0.02	0.299	0.072	0.473
BA	Andaraí	No	Small	0.093	0.281	0	0.495
BA	Andorinha	No	Small	0	0.317	0.137	0.446
BA	Angical	No	Small	0	0.3	0	0.477
BA	Anguera	No	Small	0.044	0.309	0.707	0.428
BA	Antas	No	Small	0.117	0.339	0.524	0.384
BA	Antônio Cardoso	No	Small	0.106	0.439	0.208	0.252
BA	Antônio Gonçalves	No	Small	0.219	0.17	0.291	0.631
BA	Aporá	No	Small	0.098	0.36	0.039	0.376
BA	Apuarema	No	Small	0.039	0.361	0	0.384
BA	Aracatu	No	Small	0.01	0.361	0	0.387
BA	Araças	No	Small	0.12	0.357	0.148	0.374
BA	Araci	No	Medium	0.044	0.253	0.312	0.528
BA	Aramari	No	Small	0.048	0.374	0.169	0.356
BA	Arataca	No	Small	0.089	0.163	0.716	0.637
BA	Aratuípe	No	Small	0.049	0.332	0	0.424
BA	Aurelino Leal	No	Small	0	0.269	0.186	0.514
BA	Baianópolis	No	Small	0.036	0.158	0.722	0.65
BA	Baixa Grande	No	Small	0.135	0.429	0.192	0.265
BA	Banzaê	No	Small	0.045	0.207	1.095	0.561
BA	Barra	No	Small	0	0.134	0.069	0.718
BA	Barra da Estiva	No	Small	0.061	0.284	0.158	0.487
BA	Barra do Choça	No	Small	0.122	0.331	0.17	0.411
BA	Barra do Mendes	No	Small	0.065	0.134	0.897	0.675
BA	Barra do Rocha	No	Small	0.034	0.306	0	0.464
BA	Barreiras(*)	No	Large	0.394	0.368	0.254	0.324
BA	Barro Alto	No	Small	0.092	0.096	0.217	0.757
BA	Barro Preto	No	Small	0	0.159	0	0.683
BA	Belmonte	No	Small	0.183	0.379	0.783	0.306
BA	Belo Campo	No	Small	0	0.285	0.058	0.497
BA	Biritinga	No	Small	0.056	0.4	0	0.324
BA	Boa Nova	No	Small	0.142	0.15	0.647	0.653
BA	Boa Vista do Tupim	No	Small	0.057	0.105	0.744	0.725
BA	Bom Jesus da Lapa	No	Medium	0.048	0.323	0.037	0.437
BA	Bom Jesus da Serra	No	Small	0.041	0.2	0.159	0.612
BA	Boninal	No	Small	0	0.112	0.19	0.744
BA	Bonito	No	Small	0.112	0.243	0.385	0.532
BA	Boquira	No	Small	0.172	0.367	0.051	0.358
BA	Botuporã	No	Small	0	0.187	0.07	0.64
BA	Brejões	No	Small	0.362	0.359	0.116	0.347
BA	Brejolândia	No	Small	0	0.27	0.467	0.501
BA	Brotas de Macaúbas	No	Small	0.011	0.022	1.147	0.833
BA	Brumado	No	Medium	0.183	0.319	0.164	0.422
BA	Buerarema	No	Small	0	0.188	0	0.642
BA	Buritirama	No	Small	0	0.037	0.024	0.863
BA	Caatiba	No	Small	0.091	0.197	0.052	0.616
BA	Cabaceiras do Paraguaçu	No	Small	0.052	0.407	0.094	0.311
BA	Cachoeira	No	Small	0.512	0.442	0.247	0.203
BA	Caculé	No	Small	0.032	0.408	0.148	0.309
BA	Caém	No	Small	0.277	0.142	0.526	0.656
BA	Caetanos	No	Small	0.12	0.18	0.35	0.625
BA	Caetité	No	Small	0	0.252	0	0.548
BA	Cafarnaum	No	Small	0	0.261	0.353	0.52
BA	Cairu	No	Small	0.853	0.4	0.54	0.213
BA	Caldeirão Grande	No	Small	0.119	0.177	0.645	0.617
BA	Camacan	No	Small	0.265	0.239	0.105	0.534
BA	Camaçari	No	Large	0.316	0.47	0.222	0.184
BA	Camamu	No	Small	0.213	0.354	0.354	0.359
BA	Campo Alegre de Lourdes	No	Small	0	0.181	0.114	0.648
BA	Campo Formoso	No	Medium	0.154	0.134	0.58	0.679
BA	Canápolis	No	Small	0.078	0.217	0.992	0.547
BA	Canarana	No	Small	0.14	0.237	0.781	0.52
BA	Canavieiras	No	Small	0.137	0.266	0.318	0.499
BA	Candeal	No	Small	0.044	0.418	0.202	0.29
BA	Candeias	No	Medium	0.488	0.451	0.282	0.191
BA	Candiba	No	Small	0.063	0.361	0	0.381
BA	Cândido Sales	No	Small	0.397	0.062	1.177	0.731
BA	Cansanção	No	Small	0.046	0.327	0.255	0.422
BA	Canudos	No	Small	0	0.282	0.155	0.497
BA	Capela do Alto Alegre	No	Small	0.311	0.335	0.443	0.372
BA	Capim Grosso	No	Small	0.393	0.267	0.279	0.47
BA	Caraíbas	No	Small	0.023	0.4	0.115	0.323
BA	Caravelas	No	Small	0.432	0.289	0.558	0.422
BA	Cardeal da Silva	No	Small	0.199	0.353	0.106	0.373
BA	Carinhanha	No	Small	0.193	0.112	0.702	0.701
BA	Casa Nova	No	Medium	0.018	0.222	0.022	0.589
BA	Castro Alves	No	Small	0.025	0.487	0.086	0.197
BA	Catolândia	No	Small	0.087	0.391	0.086	0.33
BA	Catu	No	Medium	0.038	0.398	0.205	0.321
BA	Caturama	No	Small	0.106	0.268	0.248	0.502
BA	Central	No	Small	0.133	0.362	0.09	0.368
BA	Chorrochó	No	Small	0.116	0.298	0.85	0.431
BA	Cícero Dantas	No	Small	0.069	0.322	0.74	0.406
BA	Cipó	No	Small	0	0.367	0.073	0.376
BA	Coaraci	No	Small	0	0.25	0.837	0.514
BA	Cocos	No	Small	0	0.114	0.778	0.716
BA	Conceição da Feira	No	Small	0.17	0.484	0	0.189
BA	Conceição do Almeida	No	Small	0.121	0.5	0.082	0.167
BA	Conceição do Coité	No	Medium	0.234	0.432	0.026	0.257
BA	Conceição do Jacuípe	No	Small	0.538	0.463	0.334	0.164
BA	Conde	No	Small	0.086	0.31	0.403	0.435
BA	Condeúba	No	Small	0.047	0.226	0.459	0.56
BA	Contendas do Sincorá	No	Small	0	0.243	0.254	0.549
BA	Coração de Maria	No	Small	0.041	0.433	0.172	0.271
BA	Cordeiros	No	Small	0.379	0.371	0.749	0.299
BA	Coribe	No	Small	0.195	0.16	0.839	0.624
BA	Coronel João Sá	No	Small	0.061	0.352	0.113	0.389
BA	Correntina	No	Small	0.049	0.166	0.145	0.662
BA	Cotegipe	No	Small	0	0.173	0.181	0.656
BA	Cravolândia	No	Small	0.047	0.028	0.583	0.845
BA	Crisópolis	No	Small	0.038	0.416	0.095	0.299
BA	Cristópolis	No	Small	0.081	0.167	1.119	0.613
BA	Cruz das Almas	No	Medium	0.23	0.456	0.197	0.215
BA	Curaçá	No	Small	0.034	0.287	0.151	0.487
BA	Dário Meira	No	Small	0.126	0.062	0.548	0.789
BA	Dias d'Ávila	No	Medium	0.164	0.428	0.351	0.256
BA	Dom Basílio	No	Small	0.108	0.296	0.186	0.463
BA	Dom Macedo Costa	No	Small	0.168	0.505	0	0.157
BA	Elísio Medrado	No	Small	0.051	0.48	0	0.208
BA	Encruzilhada	No	Small	0.3	0.178	0.722	0.592
BA	Entre Rios	No	Small	0.392	0.398	0	0.292
BA	Esplanada	No	Small	0.065	0.42	0.225	0.285
BA	Euclides da Cunha	No	Medium	0.095	0.31	0.29	0.44
BA	Eunápolis	No	Large	0.09	0.422	0.159	0.281
BA	Fátima	No	Small	0.064	0.448	0	0.254
BA	Feira da Mata	No	Small	0.01	0.202	0.127	0.615
BA	Feira de Santana	No	Large	0.237	0.429	0.598	0.237
BA	Filadélfia	No	Small	0.044	0.41	0	0.311
BA	Firmino Alves	No	Small	0.449	0.271	0.195	0.462
BA	Floresta Azul	No	Small	0.138	0.143	0.564	0.667
BA	Formosa do Rio Preto	No	Small	0.288	0.127	0.128	0.693
BA	Gandu	No	Small	0.045	0.482	0	0.205
BA	Gavião	No	Small	0.046	0.42	0	0.297
BA	Gentio do Ouro	No	Small	0	0.017	0	0.893
BA	Glória	No	Small	0.097	0.301	0.114	0.461
BA	Gongogi	No	Small	0.168	0.236	0.193	0.544
BA	Governador Mangabeira	No	Small	0.084	0.437	0.168	0.26
BA	Guajeru	No	Small	0.098	0.412	0.13	0.297
BA	Guanambi	No	Medium	0.152	0.372	0.231	0.345
BA	Guaratinga	No	Small	0.095	0.148	0.784	0.655
BA	Heliópolis	No	Small	0.04	0.433	0	0.278
BA	Iaçu	No	Small	0	0.188	0.255	0.63
BA	Ibiassucê	No	Small	0.133	0.387	0.228	0.325
BA	Ibicaraí	No	Small	0.339	0.314	0.686	0.39
BA	Ibicoara	No	Small	0.078	0.092	0.704	0.742
BA	Ibicuí	No	Small	0.133	0.345	0.259	0.386
BA	Ibipeba	No	Small	0	0.183	0.167	0.642
BA	Ibipitanga	No	Small	0.058	0.157	0.39	0.664
BA	Ibiquera	No	Small	0	0.126	0.092	0.729
BA	Ibirapitanga	No	Small	0.432	0.243	0.567	0.488
BA	Ibirapuã	No	Small	0.218	0.359	0.378	0.35
BA	Ibirataia	No	Small	0	0.314	0	0.456
BA	Ibitiara	No	Small	0.072	0.094	1.09	0.724
BA	Ibititá	No	Small	0.046	0.302	0.414	0.451
BA	Ibotirama	No	Small	0.042	0.209	0.258	0.595
BA	Ichu	No	Small	0	0.452	0	0.255
BA	Igaporã	No	Small	0	0.195	0.147	0.625
BA	Igrapiúna	No	Small	0.089	0.436	0.053	0.266
BA	Iguaí	No	Small	0	0.168	0.24	0.661
BA	Ilhéus	No	Large	0.32	0.319	0.637	0.386
BA	Inhambupe	No	Small	0.017	0.323	0.117	0.437
BA	Ipecaetá	No	Small	0.101	0.405	0.033	0.31
BA	Ipiaú	No	Small	0	0.291	0.325	0.477
BA	Ipirá	No	Medium	0.073	0.322	0.121	0.433
BA	Ipupiara	No	Small	0	0.106	0.41	0.743
BA	Irajuba	No	Small	0.091	0.23	0.468	0.549
BA	Iramaia	No	Small	0.093	0.148	0.819	0.653
BA	Iraquara	No	Small	0.118	0.177	0.135	0.64
BA	Irará	No	Small	0.254	0.492	0.074	0.166
BA	Irecê	No	Medium	0.144	0.438	0.137	0.253
BA	Itabela	No	Small	0.475	0.27	0.559	0.445
BA	Itaberaba	No	Medium	0.066	0.322	0.347	0.423
BA	Itabuna	No	Large	0.034	0.35	0.139	0.394
BA	Itacaré	No	Small	0.059	0.241	0	0.557
BA	Itaeté	No	Small	0.139	0.043	0.991	0.795
[truncated: 3,508 more rows]
