# Supplementary material for: Concentration of Access to Information and Communication Technologies in the Municipalities of the Brazilian Legal Amazon
Source: PLoS One. 2016 Apr 1;11(4):e0152655. doi: 10.1371/journal.pone.0152655 (PMC4818081; doi:10.1371/journal.pone.0152655)
Supplement: S3 File — (XLSX) [file pone.0152655.s003.xlsx]

## Sheet: RP-Urban_Rural
FU	Municipality	Located_in_Amazon	RP_microcomputer_internet	RP_mobile_phone	RP_fixed_phone	RP_no_access
RO	Alta Floresta D'Oeste	Yes	7.11309e-05	0.000131075	6.33711e-05	0.000273322
RO	Ariquemes	Yes	0.000355257	0.000552598	0.000171525	0.000537043
RO	Cabixi	Yes	1.36812e-05	3.5157e-05	2.74608e-05	8.66949e-05
RO	Cacoal	Yes	0.000366384	0.000485042	0.000116603	0.000391582
RO	Cerejeiras	Yes	6.43754e-05	0.000117256	3.84452e-05	7.92764e-05
RO	Colorado do Oeste	Yes	7.97597e-05	0.000120407	6.29487e-05	0.000107641
RO	Corumbiara	Yes	1.51004e-05	5.24893e-05	2.15462e-05	0.000106769
RO	Costa Marques	Yes	2.59432e-05	4.98303e-05	6.25262e-05	0.000231574
RO	Espigão D'Oeste	Yes	8.90129e-05	0.000162654	7.60454e-05	0.000285686
RO	Guajará-Mirim	Yes	0.000122109	0.000210811	9.75916e-05	0.000270558
RO	Jaru	Yes	0.000178707	0.000339326	0.000109843	0.000313178
RO	Ji-Paraná	Yes	0.00056706	0.000736327	0.000269539	0.000371508
RO	Machadinho D'Oeste	Yes	6.27859e-05	0.000166955	4.1825e-05	0.000418783
RO	Nova Brasilândia D'Oeste	Yes	4.21222e-05	0.000133537	8.44949e-06	0.000153607
RO	Ouro Preto do Oeste	Yes	0.000150323	0.00024344	0.000106041	0.000194336
RO	Pimenta Bueno	Yes	0.000148563	0.000206215	7.13982e-05	0.000142552
RO	Porto Velho	Yes	0.00218258	0.00214451	0.00140473	0.00181477
RO	Presidente Médici	Yes	6.43187e-05	0.000154448	4.56272e-05	0.000134261
RO	Rio Crespo	Yes	3.00873e-06	2.08775e-05	2.53485e-06	4.36384e-05
RO	Rolim de Moura	Yes	0.000240982	0.000331218	9.0832e-05	0.000187354
RO	Santa Luzia D'Oeste	Yes	2.43537e-05	6.60794e-05	8.44949e-06	4.21838e-05
RO	Vilhena	Yes	0.000427977	0.000457106	0.000217574	0.000228811
RO	São Miguel do Guaporé	Yes	3.70698e-05	0.000157796	0	0.000131788
RO	Nova Mamoré	Yes	3.00305e-05	9.00098e-05	7.22431e-05	0.000423438
RO	Alvorada D'Oeste	Yes	3.71266e-05	0.000116796	2.61934e-05	0.000107787
RO	Alto Alegre dos Parecis	Yes	1.99257e-05	7.56318e-05	8.02701e-06	0.000147207
RO	Alto Paraíso	Yes	2.54323e-05	0.000120538	3.37979e-06	0.000137461
RO	Buritis	Yes	7.00523e-05	0.000219608	1.98563e-05	0.000223429
RO	Novo Horizonte do Oeste	Yes	1.39083e-05	5.15045e-05	2.70384e-05	0.000160589
RO	Cacaulândia	Yes	9.70741e-06	3.10537e-05	1.30967e-05	7.95673e-05
RO	Campo Novo de Rondônia	Yes	1.24891e-05	6.27639e-05	1.30967e-05	0.000214846
RO	Candeias do Jamari	Yes	3.43449e-05	0.0001079	0.000131812	0.000213974
RO	Castanheiras	Yes	3.0655e-06	2.52106e-05	4.22474e-06	4.16019e-05
RO	Chupinguaia	Yes	2.48646e-05	2.892e-05	3.97126e-05	0.000137897
RO	Cujubim	Yes	2.92358e-05	0.000110067	4.22474e-06	0.000100368
RO	Governador Jorge Teixeira	Yes	8.11789e-06	4.22475e-05	4.43598e-05	0.000212228
RO	Itapuã do Oeste	Yes	1.4703e-05	6.25013e-05	6.75959e-06	4.97478e-05
RO	Ministro Andreazza	Yes	1.65196e-05	6.78848e-05	8.44949e-06	7.98582e-05
RO	Mirante da Serra	Yes	2.25371e-05	8.70882e-05	1.26742e-05	6.34211e-05
RO	Monte Negro	Yes	3.02008e-05	8.56439e-05	1.01394e-05	0.000130915
RO	Nova União	Yes	6.41484e-06	4.33964e-05	6.75959e-06	9.42589e-05
RO	Parecis	Yes	6.4716e-06	2.11073e-05	8.44949e-06	8.91678e-05
RO	Pimenteiras do Oeste	Yes	3.12226e-06	1.5691e-05	8.87196e-06	2.16737e-05
RO	Primavera de Rondônia	Yes	7.94758e-06	1.47062e-05	1.56315e-05	6.63303e-05
RO	São Felipe D'Oeste	Yes	9.93448e-06	3.55509e-05	1.6899e-05	7.44762e-05
RO	São Francisco do Guaporé	Yes	3.42881e-05	0.000111806	1.01394e-05	0.000102696
RO	Seringueiras	Yes	1.78253e-05	6.70313e-05	7.60454e-06	0.000142116
RO	Teixeirópolis	Yes	7.89081e-06	3.91946e-05	2.53485e-06	2.06555e-05
RO	Theobroma	Yes	6.35807e-06	4.75325e-05	2.4081e-05	0.000212955
RO	Urupá	Yes	1.61222e-05	0.00010534	4.22474e-06	6.12392e-05
RO	Vale do Anari	Yes	1.33974e-05	4.33964e-05	1.81664e-05	0.000175281
RO	Vale do Paraíso	Yes	1.0786e-05	4.72371e-05	2.4926e-05	0.000107932
AC	Acrelândia	Yes	1.46463e-05	7.56975e-05	7.60454e-06	0.00012757
AC	Assis Brasil	Yes	3.74672e-06	2.65565e-05	9.29443e-06	9.33861e-05
AC	Brasiléia	Yes	4.34846e-05	0.00010616	2.87283e-05	0.000272013
AC	Bujari	Yes	9.70741e-06	5.48856e-05	4.22474e-06	6.9385e-05
AC	Capixaba	Yes	6.41484e-06	4.90753e-05	8.02701e-06	0.000106769
AC	Cruzeiro do Sul	Yes	0.000147201	0.000377109	9.75916e-05	0.00061981
AC	Epitaciolândia	Yes	3.87729e-05	8.88937e-05	1.18293e-05	0.000143861
AC	Feijó	Yes	3.61047e-05	0.000106718	5.06969e-06	0.000458494
AC	Jordão	Yes	3.97379e-07	1.11938e-05	1.26742e-06	0.000138188
AC	Mâncio Lima	Yes	1.58384e-05	6.63092e-05	5.49217e-06	0.0001859
AC	Manoel Urbano	Yes	4.54148e-06	4.07703e-05	2.95732e-06	7.70945e-05
AC	Marechal Thaumaturgo	Yes	4.59824e-06	2.37991e-05	2.53485e-06	0.00028074
AC	Plácido de Castro	Yes	2.27641e-05	9.98905e-05	3.16856e-05	0.000178772
AC	Porto Walter	Yes	5.10916e-07	1.59208e-05	2.11237e-06	0.000173099
AC	Rio Branco	Yes	0.00154393	0.0018993	0.000749469	0.00106987
AC	Rodrigues Alves	Yes	3.91702e-06	4.58255e-05	1.6054e-05	0.000237975
AC	Santa Rosa do Purus	Yes	2.44104e-06	1.11281e-05	8.44949e-07	6.19665e-05
AC	Senador Guiomard	Yes	4.0703e-05	0.0001252	1.35192e-05	0.000149389
AC	Sena Madureira	Yes	5.71091e-05	0.0001921	1.64765e-05	0.000351144
AC	Tarauacá	Yes	3.99082e-05	0.000108425	1.85889e-05	0.000501696
AC	Xapuri	Yes	3.24716e-05	8.17375e-05	1.30967e-05	0.000203791
AC	Porto Acre	Yes	1.11266e-05	6.3125e-05	0.000141529	0.000228811
AM	Alvarães	Yes	5.33623e-06	2.00897e-05	3.37979e-05	0.000246266
AM	Amaturá	Yes	2.44104e-06	1.35901e-05	3.50654e-05	0.000159716
AM	Anamã	Yes	2.72489e-06	3.14148e-05	0	0.000126115
AM	Anori	Yes	4.3144e-06	3.24981e-05	6.04138e-05	0.000271285
AM	Apuí	Yes	1.45327e-05	6.77863e-05	2.66159e-05	0.000322924
AM	Atalaia do Norte	Yes	4.03056e-06	2.63924e-05	2.4926e-05	0.000283795
AM	Autazes	Yes	3.80349e-06	0.000108721	0	0.000516969
AM	Barcelos	Yes	1.81659e-05	5.3868e-05	3.97126e-05	0.000322488
AM	Barreirinha	Yes	5.56331e-06	9.1848e-05	8.44949e-06	0.000325542
AM	Benjamin Constant	Yes	9.48033e-06	9.39489e-05	1.77439e-05	0.00042402
AM	Beruri	Yes	4.37117e-06	3.04628e-05	1.77439e-05	0.000266776
AM	Boa Vista do Ramos	Yes	4.3144e-06	6.24685e-05	0	0.000111569
AM	Boca do Acre	Yes	2.27074e-05	0.000127826	7.18206e-06	0.000411074
AM	Borba	Yes	5.05239e-06	7.88816e-05	5.57666e-05	0.000587082
AM	Caapiranga	Yes	2.27074e-06	4.28712e-05	0	0.000127133
AM	Canutama	Yes	7.09606e-06	3.194e-05	1.77439e-05	0.000264594
AM	Carauari	Yes	1.6917e-05	5.64284e-05	0.000147444	0.000416456
AM	Careiro	Yes	1.20349e-05	0.000133997	0	0.000447439
AM	Careiro da Várzea	Yes	7.94758e-06	0.000132651	9.29443e-06	0.000226483
AM	Coari	Yes	5.84147e-05	0.000234708	7.98476e-05	0.000984482
AM	Codajás	Yes	7.89081e-06	7.61242e-05	6.33711e-06	0.000292959
AM	Eirunepé	Yes	1.99825e-05	7.12659e-05	8.196e-05	0.000513333
AM	Envira	Yes	4.42794e-06	3.19072e-05	2.07012e-05	0.000305614
AM	Fonte Boa	Yes	2.44104e-06	5.57063e-05	2.02788e-05	0.000307651
AM	Guajará	Yes	1.17511e-05	1.99256e-05	1.09843e-05	0.000261394
AM	Humaitá	Yes	6.0061e-05	0.000157074	4.9007e-05	0.000560026
AM	Ipixuna	Yes	1.87336e-06	3.10865e-05	7.18206e-06	0.000395509
AM	Iranduba	Yes	1.85633e-05	0.000254404	0	0.000251648
AM	Itacoatiara	Yes	8.96374e-05	0.000386727	5.7034e-05	0.000929352
AM	Itamarati	Yes	3.40611e-07	8.27223e-06	1.01394e-05	0.0001859
AM	Itapiranga	Yes	5.96069e-06	3.62403e-05	2.95732e-06	7.97128e-05
AM	Japurá	Yes	4.48471e-06	1.21786e-05	1.94338e-05	0.000112005
AM	Juruá	Yes	3.40611e-07	1.95317e-05	1.52091e-05	0.000205391
AM	Jutaí	Yes	5.96069e-06	3.25309e-05	2.28136e-05	0.000292668
AM	Lábrea	Yes	1.58952e-05	0.000108819	4.14025e-05	0.000646139
AM	Manacapuru	Yes	4.81964e-05	0.000434555	4.39373e-05	0.000584318
AM	Manaquiri	Yes	2.89519e-06	0.000127333	4.64722e-06	0.00013237
AM	Manaus	Yes	0.00663782	0.0100399	0.00457455	0.00395116
AM	Manicoré	Yes	1.90742e-05	8.29521e-05	8.32274e-05	0.000936189
AM	Maraã	Yes	1.81659e-06	2.85589e-05	6.33711e-06	0.000272449
AM	Maués	Yes	2.99737e-05	0.000151165	7.60454e-06	0.000709415
AM	Nhamundá	Yes	8.85588e-06	6.08272e-05	4.22474e-06	0.000258339
AM	Nova Olinda do Norte	Yes	6.13099e-06	7.8619e-05	6.33711e-06	0.00044002
AM	Novo Airão	Yes	3.74672e-06	6.05974e-05	6.75959e-06	0.000177026
AM	Novo Aripuanã	Yes	4.88209e-06	4.84188e-05	3.59103e-05	0.000381254
AM	Parintins	Yes	0.000103148	0.000399463	5.53441e-05	0.000956699
AM	Pauini	Yes	2.95196e-06	2.96093e-05	2.19687e-05	0.000296741
AM	Presidente Figueiredo	Yes	3.03144e-05	0.000123164	9.16769e-05	0.000393182
AM	Rio Preto da Eva	Yes	1.33406e-05	0.000143582	8.44949e-06	0.000213101
AM	Santa Isabel do Rio Negro	Yes	4.48471e-06	2.1731e-05	3.42204e-05	0.000256448
AM	Santo Antônio do Içá	Yes	2.78165e-06	3.13163e-05	7.98476e-05	0.000407001
AM	São Gabriel da Cachoeira	Yes	1.90742e-05	7.93084e-05	0.000103929	0.000652539
AM	São Paulo de Olivença	Yes	6.52837e-06	4.00809e-05	3.08406e-05	0.000570063
AM	São Sebastião do Uatumã	Yes	2.21397e-06	3.80129e-05	5.49217e-06	0.000107787
AM	Silves	Yes	1.13537e-06	4.04748e-05	2.95732e-06	6.69122e-05
AM	Tabatinga	Yes	5.01265e-05	0.000160553	2.23911e-05	0.000611228
AM	Tapauá	Yes	2.04366e-06	4.60881e-05	4.73171e-05	0.000338343
AM	Tefé	Yes	6.55676e-05	0.000210614	9.54792e-05	0.000637411
AM	Tonantins	Yes	4.93886e-06	1.4936e-05	3.46429e-05	0.000314924
AM	Uarini	Yes	7.3799e-07	1.39184e-05	1.14068e-05	0.000250775
AM	Urucará	Yes	5.96069e-06	8.69569e-05	2.11237e-06	9.32407e-05
AM	Urucurituba	Yes	6.35807e-06	7.76671e-05	2.95732e-06	0.000116369
RR	Amajari	Yes	3.40611e-07	8.17375e-06	2.4081e-05	0.000260085
RR	Alto Alegre	Yes	1.75982e-06	3.51242e-05	5.19643e-05	0.000360453
RR	Boa Vista	Yes	0.00105936	0.00169377	0.000443598	0.000714942
RR	Bonfim	Yes	2.72489e-06	2.70817e-05	2.4926e-05	0.000229247
RR	Cantá	Yes	7.3799e-06	4.4611e-05	2.61934e-05	0.000301832
RR	Caracaraí	Yes	1.3e-05	7.60586e-05	2.78833e-05	0.000265176
RR	Caroebe	Yes	3.2358e-06	2.50465e-05	3.71777e-05	0.000181827
RR	Iracema	Yes	5.393e-06	2.26173e-05	2.78833e-05	0.000200882
RR	Mucajaí	Yes	1.0786e-05	6.54557e-05	2.15462e-05	0.000237102
RR	Normandia	Yes	1.24891e-06	1.13907e-05	2.28136e-05	0.000185172
RR	Pacaraima	Yes	7.15282e-06	4.26742e-05	5.49217e-06	0.000139206
RR	Rorainópolis	Yes	1.65196e-05	9.15854e-05	4.81621e-05	0.000400019
RR	São João da Baliza	Yes	4.99562e-06	2.741e-05	3.97126e-05	0.000101387
RR	São Luiz	Yes	2.44104e-06	2.70489e-05	4.60497e-05	0.000110405
RR	Uiramutã	Yes	3.97379e-07	5.41634e-06	8.44949e-07	0.000185318
PA	Abaetetuba	Yes	8.27116e-05	0.000695228	3.84452e-05	0.00119307
PA	Abel Figueiredo	Yes	5.16593e-06	4.52018e-05	6.33711e-06	5.73117e-05
PA	Acará	Yes	8.6288e-06	0.000177558	2.32361e-05	0.00089546
PA	Afuá	Yes	3.40611e-06	7.15942e-05	2.28136e-05	0.000646721
PA	Água Azul do Norte	Yes	5.05239e-06	0.000160028	0	0.000122915
PA	Alenquer	Yes	1.70873e-05	0.000234708	4.098e-05	0.000664031
PA	Almeirim	Yes	5.12619e-05	6.71626e-05	0.00033291	0.000597409
PA	Altamira	Yes	0.000144249	0.000557719	0.000313898	0.000895169
PA	Anajás	Yes	3.74672e-06	4.39216e-05	8.87196e-06	0.000497187
PA	Ananindeua	Yes	0.00150312	0.00285126	0.00135699	0.00135352
PA	Anapu	Yes	1.16375e-05	6.82459e-05	2.83058e-05	0.000390854
PA	Augusto Corrêa	Yes	3.97379e-06	0.000106817	1.43641e-05	0.000799019
PA	Aurora do Pará	Yes	1.84497e-05	9.70018e-05	8.44949e-06	0.000370199
PA	Aveiro	Yes	1.87336e-06	1.11281e-05	7.13982e-05	0.000420383
PA	Bagre	Yes	7.32313e-06	5.8595e-05	3.37979e-06	0.000262121
PA	Baião	Yes	6.41484e-06	0.000109706	1.35192e-05	0.000657776
PA	Bannach	Yes	6.81221e-07	1.87767e-05	3.80227e-06	5.6439e-05
PA	Barcarena	Yes	0.000155659	0.000597111	5.49217e-05	0.00054868
PA	Belém	Yes	0.00656187	0.00707489	0.00503082	0.00376265
PA	Belterra	Yes	6.81221e-06	6.90666e-05	1.05619e-05	0.000249321
PA	Benevides	Yes	5.58034e-05	0.000354885	3.37979e-05	0.000259212
PA	Bom Jesus do Tocantins	Yes	6.81221e-06	8.5611e-05	1.73214e-05	0.000154043
PA	Bonito	Yes	2.89519e-06	6.45037e-05	6.33711e-06	0.000188518
PA	Bragança	Yes	9.27029e-05	0.000521118	4.52047e-05	0.00125169
PA	Brasil Novo	Yes	7.15282e-06	9.86431e-05	1.6899e-06	0.000178481
PA	Brejo Grande do Araguaia	Yes	2.1572e-06	4.12627e-05	4.64722e-06	8.88768e-05
PA	Breu Branco	Yes	2.78733e-05	0.000267567	2.70384e-05	0.000513333
PA	Breves	Yes	4.45065e-05	0.000252894	2.53485e-05	0.00129999
PA	Bujaru	Yes	3.97379e-06	7.84877e-05	3.67553e-05	0.000480313
PA	Cachoeira do Piriá	Yes	7.94758e-07	5.0093e-05	1.01394e-05	0.000591446
PA	Cachoeira do Arari	Yes	6.81221e-06	9.08632e-05	1.01394e-05	0.000236665
PA	Cametá	Yes	4.20654e-05	0.000443352	4.64722e-05	0.00135075
PA	Canaã dos Carajás	Yes	4.54148e-05	0.000198829	0	8.58222e-05
PA	Capanema	Yes	9.75282e-05	0.000382689	6.97083e-05	0.000485841
PA	Capitão Poço	Yes	2.1572e-05	0.000230572	5.06969e-06	0.000809201
PA	Castanhal	Yes	0.000381314	0.00108642	0.000159695	0.000763963
PA	Chaves	Yes	0	1.48703e-05	1.47866e-05	0.000556244
PA	Colares	Yes	6.24453e-07	4.43483e-05	2.70384e-05	0.000197536
PA	Conceição do Araguaia	Yes	6.85763e-05	0.000297275	5.61891e-05	0.000357544
PA	Concórdia do Pará	Yes	9.93448e-06	0.000125889	0	0.000329033
PA	Cumaru do Norte	Yes	6.81221e-07	3.45005e-05	1.56315e-05	0.000226774
PA	Curionópolis	Yes	1.23755e-05	9.62139e-05	3.80227e-05	0.000288886
PA	Curralinho	Yes	7.60697e-06	0.000107703	0	0.000270122
PA	Curuá	Yes	3.51964e-06	6.72939e-05	0	7.79672e-05
PA	Curuçá	Yes	1.23188e-05	0.000185469	2.4926e-05	0.000374708
PA	Dom Eliseu	Yes	5.05239e-05	0.000264153	3.84452e-05	0.000575154
PA	Eldorado dos Carajás	Yes	1.17511e-05	0.000189014	0	0.00029645
PA	Faro	Yes	2.27074e-06	3.51898e-05	0	8.62585e-05
PA	Floresta do Araguaia	Yes	6.58514e-06	9.73628e-05	1.18293e-05	0.000253539
PA	Garrafão do Norte	Yes	3.91702e-06	6.8804e-05	0	0.000527152
PA	Goianésia do Pará	Yes	2.32183e-05	0.000174538	1.47866e-05	0.000303287
PA	Gurupá	Yes	0	5.91202e-05	0	0.000525115
PA	Igarapé-Açu	Yes	2.0096e-05	0.000197056	1.05619e-05	0.000400891
PA	Igarapé-Miri	Yes	1.84497e-05	0.000248889	0	0.000597409
PA	Inhangapi	Yes	4.82532e-06	5.633e-05	2.53485e-06	0.000100805
PA	Ipixuna do Pará	Yes	1.59519e-05	0.000164952	1.09843e-05	0.000883823
PA	Irituia	Yes	7.15282e-06	0.000151592	0	0.000393764
PA	Itaituba	Yes	0.000126253	0.0004273	0.000410223	0.00107132
PA	Itupiranga	Yes	1.3965e-05	0.000171222	9.59017e-05	0.000999755
PA	Jacareacanga	Yes	4.99562e-06	2.92482e-05	4.22474e-06	0.000192009
PA	Jacundá	Yes	4.34279e-05	0.000313918	2.74608e-05	0.000317396
PA	Juruti	Yes	2.4524e-05	0.000167677	1.01394e-05	0.000537479
PA	Limoeiro do Ajuru	Yes	5.79038e-06	0.000123525	0	0.000148807
PA	Mãe do Rio	Yes	3.02576e-05	0.000168366	0	0.000204228
PA	Magalhães Barata	Yes	7.3799e-07	3.65029e-05	7.60454e-06	0.000122187
PA	Marabá	Yes	0.00052403	0.00129638	0.00024081	0.00162742
PA	Maracanã	Yes	8.00435e-06	0.000136656	1.6054e-05	0.000354053
PA	Marapanim	Yes	6.58514e-06	0.000132553	1.98563e-05	0.000364962
PA	Marituba	Yes	0.000154637	0.000686825	0.00025433	0.000443948
PA	Medicilândia	Yes	1.01616e-05	0.000148441	5.49217e-06	0.000382418
PA	Melgaço	Yes	1.58952e-06	4.26086e-05	0	0.000394636
PA	Mocajuba	Yes	8.79911e-06	0.000103731	4.64722e-06	0.000287722
PA	Moju	Yes	2.37292e-05	0.000257161	2.53485e-06	0.00105765
PA	Monte Alegre	Yes	2.83275e-05	0.000199157	7.3933e-05	0.00101794
PA	Muaná	Yes	7.89081e-06	0.000163738	3.80227e-06	0.000273467
PA	Nova Esperança do Piriá	Yes	2.61135e-06	5.71506e-05	4.22474e-06	0.000417765
PA	Nova Ipixuna	Yes	4.76855e-06	9.85118e-05	2.11237e-06	9.71681e-05
PA	Nova Timboteua	Yes	6.69868e-06	8.09497e-05	2.53485e-06	0.000153898
PA	Novo Progresso	Yes	5.9096e-05	0.000111872	6.21037e-05	0.000335434
PA	Novo Repartimento	Yes	2.44672e-05	0.000266254	1.39417e-05	0.00095699
PA	Óbidos	Yes	1.86201e-05	0.000246165	2.11237e-05	0.000488023
PA	Oeiras do Pará	Yes	2.61135e-06	9.81507e-05	4.22474e-06	0.000352744
PA	Oriximiná	Yes	6.69868e-05	0.000270751	7.43555e-05	0.000593337
PA	Ourém	Yes	8.91265e-06	8.0326e-05	3.80227e-06	0.00021761
PA	Ourilândia do Norte	Yes	2.1572e-05	0.000177098	1.18293e-05	0.000186045
PA	Pacajá	Yes	2.78165e-05	0.000126677	5.19643e-05	0.000816183
PA	Palestina do Pará	Yes	3.34934e-06	4.00809e-05	6.33711e-06	9.9641e-05
PA	Paragominas	Yes	0.000134201	0.000561757	3.63328e-05	0.000782873
PA	Parauapebas	Yes	0.000312056	0.00106817	0.000133924	0.000634793
PA	Pau D'Arco	Yes	3.34934e-06	3.62403e-05	1.26742e-06	6.9385e-05
PA	Peixe-Boi	Yes	3.51964e-06	4.57927e-05	1.01394e-05	0.000105605
PA	Piçarra	Yes	6.69868e-06	6.73924e-05	0	0.000193463
PA	Placas	Yes	8.51527e-07	3.26622e-05	5.40767e-05	0.00064323
PA	Ponta de Pedras	Yes	8.40173e-06	0.000117781	8.02701e-06	0.000299796
PA	Portel	Yes	2.23668e-05	0.000116796	2.70384e-05	0.000817201
PA	Porto de Moz	Yes	1.01048e-05	6.74581e-05	2.61934e-05	0.000548825
PA	Prainha	Yes	3.40611e-07	7.33668e-05	2.36586e-05	0.000558135
PA	Primavera	Yes	3.29257e-06	3.52883e-05	2.83058e-05	0.000210482
PA	Quatipuru	Yes	4.20087e-06	5.44589e-05	1.77439e-05	0.000186627
PA	Redenção	Yes	0.000162131	0.000485501	4.81621e-05	0.000299796
PA	Rio Maria	Yes	2.46943e-05	0.000131765	2.11237e-06	0.000102405
PA	Rondon do Pará	Yes	4.81964e-05	0.000248298	6.5906e-05	0.000578063
PA	Rurópolis	Yes	1.45327e-05	0.000106095	3.37979e-05	0.000830875
PA	Salinópolis	Yes	3.02008e-05	0.000227683	3.08406e-05	0.00022692
PA	Salvaterra	Yes	1.34541e-05	0.000107999	2.4081e-05	0.000218046
PA	Santa Bárbara do Pará	Yes	5.73361e-06	0.000109246	2.11237e-05	0.000143425
PA	Santa Cruz do Arari	Yes	6.24453e-07	3.55509e-05	8.02701e-06	5.65844e-05
PA	Santa Isabel do Pará	Yes	4.96724e-05	0.000382295	2.74608e-05	0.000384309
PA	Santa Luzia do Pará	Yes	9.5371e-06	9.65422e-05	5.91464e-06	0.000220956
PA	Santa Maria das Barreiras	Yes	5.90392e-06	3.7619e-05	4.39373e-05	0.000551589
PA	Santa Maria do Pará	Yes	1.31703e-05	0.000154382	0	0.0002067
PA	Santana do Araguaia	Yes	4.18383e-05	0.000227913	0.000119983	0.000851094
PA	Santarém	Yes	0.000493091	0.00142414	0.00057034	0.00241713
PA	Santarém Novo	Yes	2.49781e-06	3.1743e-05	1.26742e-06	7.81127e-05
PA	Santo Antônio do Tauá	Yes	7.43667e-06	0.000166823	2.87283e-05	0.000243502
PA	São Caetano de Odivelas	Yes	4.1441e-06	9.24717e-05	2.53485e-06	0.000193173
PA	São Domingos do Araguaia	Yes	8.17466e-06	0.000139052	1.52091e-05	0.000232593
PA	São Domingos do Capim	Yes	7.32313e-06	0.00011138	7.18206e-06	0.00041631
PA	São Félix do Xingu	Yes	3.91702e-05	0.000249447	0.000429234	0.00189216
PA	São Francisco do Pará	Yes	6.07422e-06	9.06991e-05	4.64722e-06	0.000152152
PA	São Geraldo do Araguaia	Yes	2.11746e-05	0.000130124	9.29443e-06	0.000358708
PA	São João da Ponta	Yes	0	2.59328e-05	2.53485e-06	8.04401e-05
PA	São João de Pirabas	Yes	5.56331e-06	0.000102714	9.71691e-06	0.000262267
PA	São João do Araguaia	Yes	5.10916e-07	5.95798e-05	3.80227e-06	0.000206555
PA	São Miguel do Guamá	Yes	2.9917e-05	0.000270259	5.06969e-06	0.000555226
PA	São Sebastião da Boa Vista	Yes	6.07422e-06	0.000110493	0	0.000200591
PA	Sapucaia	Yes	4.59824e-06	3.60761e-05	2.11237e-06	3.12742e-05
PA	Senador José Porfírio	Yes	3.34934e-06	5.1603e-05	4.64722e-06	0.000242048
PA	Soure	Yes	2.4751e-05	0.000123525	1.09843e-05	0.0001891
PA	Tailândia	Yes	5.66549e-05	0.000409902	3.2108e-05	0.000430274
PA	Terra Alta	Yes	3.34934e-06	5.30145e-05	5.91464e-06	0.000131497
PA	Terra Santa	Yes	9.70741e-06	8.94845e-05	6.75959e-06	0.000101532
PA	Tomé-Açu	Yes	3.91702e-05	0.000303085	2.66159e-05	0.000517115
PA	Tracuateua	Yes	9.19649e-06	0.000105537	1.18293e-05	0.000444675
PA	Trairão	Yes	1.09563e-05	3.90961e-05	5.49217e-05	0.000364962
PA	Tucumã	Yes	5.09213e-05	0.000229915	2.99957e-05	0.000214119
PA	Tucuruí	Yes	0.000218729	0.00053891	0.000154626	0.000427802
PA	Ulianópolis	Yes	2.7703e-05	0.000172765	8.02701e-06	0.000399873
PA	Uruará	Yes	2.79868e-05	0.000191246	6.29487e-05	0.00069065
PA	Vigia	Yes	2.79301e-05	0.000266254	2.99957e-05	0.000454566
PA	Viseu	Yes	6.52837e-06	0.000124346	0.000108998	0.00118493
PA	Vitória do Xingu	Yes	3.46288e-06	6.54228e-05	7.18206e-06	0.000129461
PA	Xinguara	Yes	8.01003e-05	0.000269635	4.47823e-05	0.000248593
AP	Serra do Navio	Yes	1.93013e-06	1.9466e-05	2.19687e-05	6.72031e-05
AP	Amapá	Yes	6.81221e-07	2.75085e-05	4.35149e-05	0.000121024
AP	Pedra Branca do Amapari	Yes	3.0655e-06	4.02779e-05	1.22518e-05	0.000173244
AP	Calçoene	Yes	3.63318e-06	3.45661e-05	4.35149e-05	0.000150698
AP	Cutias	Yes	6.24453e-07	1.68399e-05	8.87196e-06	7.11306e-05
AP	Ferreira Gomes	Yes	3.12226e-06	3.43035e-05	2.53485e-06	3.1856e-05
AP	Itaubal	Yes	7.3799e-07	1.13579e-05	9.29443e-06	8.2622e-05
AP	Laranjal do Jari	Yes	2.49781e-05	0.000256735	5.06969e-06	0.000223719
AP	Macapá	Yes	0.00121785	0.00206221	0.000556821	0.00128239
AP	Mazagão	Yes	4.59824e-06	7.36622e-05	4.64722e-06	0.00017339
AP	Oiapoque	Yes	1.08428e-05	9.99561e-05	1.6054e-05	0.000200591
AP	Porto Grande	Yes	7.77728e-06	9.4868e-05	8.87196e-06	0.000154771
AP	Pracuúba	Yes	0	1.45421e-05	2.11237e-06	4.93114e-05
AP	Santana	Yes	0.000188017	0.00052985	0.000118715	0.000371944
AP	Tartarugalzinho	Yes	7.94758e-07	4.00481e-05	3.67553e-05	0.000216737
AP	Vitória do Jari	Yes	7.32313e-06	6.61778e-05	2.11237e-06	8.62585e-05
TO	Abreulândia	Yes	2.38427e-06	1.48703e-05	2.95732e-06	3.73835e-05
TO	Aguiarnópolis	Yes	6.07422e-06	3.25965e-05	2.53485e-06	3.14196e-05
TO	Aliança do Tocantins	Yes	5.44977e-06	4.65477e-05	7.60454e-06	2.73467e-05
TO	Almas	Yes	5.56331e-06	5.31458e-05	2.95732e-06	5.06205e-05
TO	Alvorada	Yes	2.27641e-05	6.19104e-05	1.6054e-05	3.7529e-05
TO	Ananás	Yes	1.03886e-05	6.90009e-05	0	5.14933e-05
TO	Angico	Yes	1.13537e-06	2.11401e-05	4.22474e-06	2.41466e-05
TO	Aparecida do Rio Negro	Yes	3.0655e-06	2.40289e-05	2.28136e-05	5.97846e-05
TO	Aragominas	Yes	3.00873e-06	3.78816e-05	2.95732e-06	6.98214e-05
TO	Araguacema	Yes	5.2227e-06	3.27935e-05	2.78833e-05	9.86227e-05
TO	Araguaçu	Yes	1.48166e-05	7.43516e-05	1.26742e-05	5.46934e-05
TO	Araguaína	Yes	0.000568139	0.000990764	0.000250105	0.00044133
TO	Araguanã	Yes	5.33623e-06	3.27278e-05	8.02701e-06	4.10201e-05
TO	Araguatins	Yes	4.04191e-05	0.000170369	3.84452e-05	0.000316233
TO	Arapoema	Yes	8.40173e-06	4.95677e-05	7.18206e-06	4.16019e-05
TO	Arraias	Yes	2.11746e-05	5.89561e-05	2.4081e-05	0.000135424
TO	Augustinópolis	Yes	2.99737e-05	9.44741e-05	9.71691e-06	0.000128879
TO	Aurora do Tocantins	Yes	4.20087e-06	2.67863e-05	1.09843e-05	2.58921e-05
TO	Axixá do Tocantins	Yes	5.27947e-06	5.20297e-05	1.6054e-05	0.000107787
TO	Babaçulândia	Yes	6.75545e-06	4.45453e-05	1.39417e-05	0.00014517
TO	Bandeirantes do Tocantins	Yes	2.10043e-06	2.15669e-05	5.06969e-06	3.04014e-05
TO	Barra do Ouro	Yes	1.36244e-06	2.04508e-05	7.60454e-06	5.12024e-05
TO	Barrolândia	Yes	3.40611e-06	4.17879e-05	2.95732e-06	3.36016e-05
TO	Bernardo Sayão	Yes	2.49781e-06	2.82635e-05	9.29443e-06	6.06574e-05
TO	Bom Jesus do Tocantins	Yes	2.78165e-06	2.53747e-05	1.6899e-06	3.28742e-05
TO	Brasilândia do Tocantins	Yes	2.61135e-06	1.47062e-05	2.53485e-06	1.60007e-05
TO	Brejinho de Nazaré	Yes	4.54148e-06	3.04956e-05	3.71777e-05	6.12392e-05
TO	Buriti do Tocantins	Yes	7.20959e-06	4.53988e-05	1.85889e-05	0.000105459
TO	Cachoeirinha	Yes	5.67685e-07	1.47718e-05	0	1.42552e-05
TO	Campos Lindos	Yes	4.03056e-06	2.57358e-05	2.07012e-05	0.00014037
TO	Cariri do Tocantins	Yes	5.56331e-06	2.50465e-05	7.18206e-06	2.85104e-05
TO	Carmolândia	Yes	3.17903e-06	1.63803e-05	8.44949e-07	1.60007e-05
TO	Carrasco Bonito	Yes	1.87336e-06	1.7004e-05	1.6899e-06	5.57117e-05
TO	Caseara	Yes	4.76855e-06	2.41602e-05	8.87196e-06	7.22943e-05
TO	Centenário	Yes	5.67685e-07	1.39184e-05	8.44949e-07	3.86927e-05
TO	Chapada de Areia	Yes	8.51527e-07	1.13907e-05	2.53485e-06	1.25097e-05
TO	Chapada da Natividade	Yes	1.81659e-06	2.45213e-05	1.26742e-06	2.13828e-05
TO	Colinas do Tocantins	Yes	9.20784e-05	0.000205526	5.83015e-05	0.000160589
TO	Combinado	Yes	1.01616e-05	3.53211e-05	6.33711e-06	2.44375e-05
TO	Conceição do Tocantins	Yes	3.57641e-06	2.05164e-05	1.01394e-05	6.50212e-05
TO	Couto Magalhães	Yes	4.08733e-06	2.8723e-05	7.60454e-06	6.60394e-05
TO	Cristalândia	Yes	9.59387e-06	5.89232e-05	1.85889e-05	3.69472e-05
TO	Crixás do Tocantins	Yes	1.58952e-06	1.20801e-05	3.80227e-06	1.23642e-05
TO	Darcinópolis	Yes	3.97379e-06	3.06926e-05	6.33711e-06	6.70576e-05
TO	Dianópolis	Yes	4.80829e-05	0.000115286	1.94338e-05	0.000109387
TO	Divinópolis do Tocantins	Yes	6.13099e-06	5.01258e-05	1.73214e-05	3.97109e-05
TO	Dois Irmãos do Tocantins	Yes	2.49781e-06	4.79921e-05	2.11237e-06	0.000110551
TO	Dueré	Yes	4.1441e-06	3.60105e-05	8.87196e-06	3.68017e-05
TO	Esperantina	Yes	1.64629e-06	3.46318e-05	4.64722e-06	0.000168153
TO	Fátima	Yes	6.35807e-06	2.7968e-05	1.22518e-05	2.12373e-05
TO	Figueirópolis	Yes	1.40786e-05	4.20833e-05	6.33711e-06	2.67649e-05
TO	Filadélfia	Yes	5.79038e-06	3.87679e-05	3.54878e-05	0.000133388
TO	Formoso do Araguaia	Yes	2.70218e-05	0.000120735	7.09757e-05	0.000150116
TO	Fortaleza do Tabocão	Yes	3.12226e-06	1.61505e-05	6.75959e-06	1.80372e-05
TO	Goianorte	Yes	3.12226e-06	3.56822e-05	5.49217e-06	5.44025e-05
TO	Goiatins	Yes	8.40173e-06	4.45781e-05	1.30967e-05	0.000210337
TO	Guaraí	Yes	6.77248e-05	0.000166889	5.66116e-05	8.2622e-05
TO	Gurupi	Yes	0.000348502	0.000495743	0.000150823	0.00023332
TO	Ipueiras	Yes	3.40611e-07	1.10296e-05	1.26742e-06	2.51648e-05
TO	Itacajá	Yes	7.3799e-06	3.20385e-05	2.28136e-05	0.000104732
TO	Itaguatins	Yes	4.08733e-06	2.18623e-05	2.11237e-05	0.000121315
TO	Itapiratins	Yes	9.65064e-07	2.38319e-05	3.37979e-06	4.39293e-05
TO	Itaporã do Tocantins	Yes	1.36244e-06	1.93347e-05	4.22474e-06	1.83281e-05
TO	Jaú do Tocantins	Yes	4.71178e-06	1.54612e-05	1.90113e-05	7.86945e-05
TO	Juarina	Yes	1.02183e-06	1.61177e-05	1.05619e-05	2.0801e-05
TO	Lagoa da Confusão	Yes	1.40218e-05	5.89889e-05	4.64722e-06	8.30584e-05
TO	Lagoa do Tocantins	Yes	1.24891e-06	1.67086e-05	7.18206e-06	5.09114e-05
TO	Lajeado	Yes	3.63318e-06	1.72995e-05	5.91464e-06	2.83649e-05
TO	Lavandeira	Yes	2.10043e-06	1.09968e-05	8.44949e-07	1.68735e-05
TO	Lizarda	Yes	9.08295e-07	1.24083e-05	7.60454e-06	8.77131e-05
TO	Luzinópolis	Yes	9.65064e-07	1.87767e-05	2.95732e-06	1.93463e-05
TO	Marianópolis do Tocantins	Yes	2.38427e-06	2.56374e-05	2.66159e-05	6.5603e-05
TO	Mateiros	Yes	1.58952e-06	8.53484e-06	9.71691e-06	3.47652e-05
TO	Maurilândia do Tocantins	Yes	1.0786e-06	1.5691e-05	4.64722e-06	4.97478e-05
TO	Miracema do Tocantins	Yes	5.33623e-05	0.000142204	2.61934e-05	8.68404e-05
TO	Miranorte	Yes	2.03799e-05	9.71659e-05	2.36586e-05	6.15301e-05
TO	Monte do Carmo	Yes	4.54148e-06	3.11193e-05	2.87283e-05	0.000114333
TO	Monte Santo do Tocantins	Yes	6.81221e-07	1.84812e-05	4.22474e-06	1.46916e-05
TO	Palmeiras do Tocantins	Yes	3.63318e-06	3.12507e-05	1.01394e-05	6.79304e-05
TO	Muricilândia	Yes	9.65064e-07	2.09104e-05	3.37979e-06	3.15651e-05
TO	Natividade	Yes	1.0048e-05	6.73596e-05	3.80227e-06	5.23661e-05
TO	Nazaré	Yes	1.70305e-06	2.80665e-05	5.91464e-06	4.75658e-05
TO	Nova Olinda	Yes	1.33974e-05	7.89801e-05	2.53485e-06	4.85841e-05
TO	Nova Rosalândia	Yes	2.44104e-06	2.95765e-05	8.02701e-06	2.58921e-05
TO	Novo Acordo	Yes	2.38427e-06	1.73323e-05	3.42204e-05	5.86209e-05
TO	Novo Alegre	Yes	5.67685e-06	1.52314e-05	3.37979e-06	1.7019e-05
TO	Novo Jardim	Yes	1.64629e-06	1.16862e-05	6.75959e-06	3.57835e-05
TO	Oliveira de Fátima	Yes	1.02183e-06	8.07527e-06	4.64722e-06	6.4003e-06
TO	Palmeirante	Yes	2.21397e-06	3.01017e-05	2.95732e-06	5.8039e-05
TO	Palmeirópolis	Yes	1.3e-05	5.48199e-05	1.56315e-05	6.22574e-05
TO	Paraíso do Tocantins	Yes	0.000131078	0.000337192	6.33711e-05	0.00010095
TO	Paranã	Yes	5.79038e-06	3.35813e-05	5.32318e-05	0.000235793
TO	Pau D'Arco	Yes	3.46288e-06	3.32859e-05	1.6899e-06	3.43289e-05
TO	Pedro Afonso	Yes	3.02576e-05	7.54677e-05	1.01394e-05	6.61849e-05
TO	Peixe	Yes	1.52139e-05	6.388e-05	2.02788e-05	0.000149534
TO	Pequizeiro	Yes	4.71178e-06	3.11522e-05	1.01394e-05	6.64758e-05
TO	Colméia	Yes	1.44192e-05	7.32683e-05	3.37979e-06	4.14565e-05
TO	Pindorama do Tocantins	Yes	2.89519e-06	2.85917e-05	3.80227e-06	4.36384e-05
TO	Piraquê	Yes	1.30567e-06	2.21906e-05	8.44949e-07	2.37102e-05
TO	Pium	Yes	4.88209e-06	4.12627e-05	1.98563e-05	8.69858e-05
TO	Ponte Alta do Bom Jesus	Yes	1.30567e-06	2.29784e-05	1.09843e-05	8.32038e-05
TO	Ponte Alta do Tocantins	Yes	6.3013e-06	3.14804e-05	3.2108e-05	0.00012786
TO	Porto Alegre do Tocantins	Yes	1.24891e-06	1.91377e-05	2.11237e-06	1.80372e-05
TO	Porto Nacional	Yes	0.000139367	0.00030732	8.9987e-05	0.00025383
TO	Praia Norte	Yes	3.00873e-06	3.08567e-05	4.64722e-06	0.000121169
TO	Presidente Kennedy	Yes	5.84715e-06	2.74756e-05	2.53485e-06	1.891e-05
TO	Pugmil	Yes	1.24891e-06	1.95973e-05	1.6899e-06	1.36734e-05
TO	Recursolândia	Yes	3.97379e-07	1.29007e-05	5.06969e-06	7.15669e-05
TO	Riachinho	Yes	1.81659e-06	3.02659e-05	2.53485e-06	2.77831e-05
TO	Rio da Conceição	Yes	1.64629e-06	9.78224e-06	3.37979e-06	1.71644e-05
TO	Rio dos Bois	Yes	2.38427e-06	1.64788e-05	5.49217e-06	3.34561e-05
TO	Rio Sono	Yes	4.48471e-06	1.68071e-05	2.19687e-05	0.000150261
TO	Sampaio	Yes	3.51964e-06	2.35365e-05	1.26742e-06	3.14196e-05
TO	Sandolândia	Yes	4.59824e-06	2.52763e-05	1.26742e-05	3.49107e-05
TO	Santa Fé do Araguaia	Yes	8.6288e-06	4.04092e-05	2.95732e-06	6.38575e-05
TO	Santa Maria do Tocantins	Yes	6.81221e-07	1.76277e-05	6.33711e-06	3.69472e-05
TO	Santa Rita do Tocantins	Yes	1.64629e-06	1.61834e-05	1.6899e-06	2.00737e-05
TO	Santa Rosa do Tocantins	Yes	4.03056e-06	2.99048e-05	9.29443e-06	4.82931e-05
TO	Santa Tereza do Tocantins	Yes	1.13537e-06	1.56582e-05	4.22474e-06	2.19647e-05
TO	Santa Terezinha do Tocantins	Yes	1.53275e-06	1.28351e-05	3.80227e-06	3.72381e-05
TO	São Bento do Tocantins	Yes	1.30567e-06	2.45541e-05	4.64722e-06	5.49844e-05
TO	São Félix do Tocantins	Yes	6.24453e-07	4.95677e-06	9.71691e-06	2.32738e-05
TO	São Miguel do Tocantins	Yes	5.393e-06	5.83324e-05	5.91464e-06	0.000123206
TO	São Salvador do Tocantins	Yes	2.10043e-06	1.41481e-05	1.18293e-05	4.81477e-05
TO	São Sebastião do Tocantins	Yes	1.30567e-06	2.02867e-05	5.49217e-06	6.1821e-05
TO	São Valério da Natividade	Yes	3.12226e-06	3.16117e-05	1.56315e-05	4.20383e-05
TO	Silvanópolis	Yes	6.18776e-06	2.91169e-05	3.63328e-05	6.69122e-05
TO	Sítio Novo do Tocantins	Yes	6.58514e-06	4.79592e-05	2.95732e-06	0.000121024
TO	Sucupira	Yes	1.64629e-06	1.17846e-05	5.91464e-06	2.15283e-05
TO	Taguatinga	Yes	2.57161e-05	9.11258e-05	3.12631e-05	0.000150843
TO	Taipas do Tocantins	Yes	3.40611e-07	9.06006e-06	5.49217e-06	3.3747e-05
TO	Talismã	Yes	3.74672e-06	1.76277e-05	2.95732e-06	2.83649e-05
TO	Palmas	Yes	0.00136029	0.00137457	0.000207857	0.000342707
TO	Tocantínia	Yes	7.03929e-06	2.29784e-05	9.29443e-06	0.000118115
TO	Tocantinópolis	Yes	4.39388e-05	0.00013531	2.53485e-05	0.00018139
TO	Tupirama	Yes	1.75982e-06	1.24412e-05	0	9.74591e-06
TO	Tupiratins	Yes	5.10916e-07	1.38199e-05	2.95732e-06	3.02559e-05
TO	Wanderlândia	Yes	1.02751e-05	6.40113e-05	2.11237e-06	0.000113314
TO	Xambioá	Yes	1.81659e-05	7.33668e-05	2.02788e-05	8.56767e-05
MA	Açailândia	Yes	0.0002252	0.000584046	0.000166455	0.000773709
MA	Afonso Cunha	No	6.81221e-07	1.33603e-05	6.75959e-06	0.000125824
MA	Água Doce do Maranhão	No	1.41921e-06	1.74636e-05	0.000111533	0.000277686
MA	Alcântara	Yes	1.14105e-05	6.69657e-05	7.68903e-05	0.000532534
MA	Aldeias Altas	No	2.32751e-06	6.73268e-05	1.77439e-05	0.000532534
MA	Altamira do Maranhão	Yes	3.91702e-06	4.96334e-05	1.98563e-05	0.000146043
MA	Alto Alegre do Maranhão	Yes	9.31003e-06	0.000104552	1.18293e-05	0.000358853
MA	Alto Alegre do Pindaré	Yes	7.03929e-06	6.17463e-05	9.37893e-05	0.000735452
MA	Alto Parnaíba	Yes	8.17466e-06	2.0418e-05	9.42118e-05	0.000241029
MA	Amapá do Maranhão	Yes	1.93013e-06	1.92362e-05	8.02701e-06	0.000125679
MA	Amarante do Maranhão	Yes	7.43667e-06	8.36414e-05	8.11151e-05	0.00093037
MA	Anajatuba	Yes	7.94758e-06	0.000120702	4.81621e-05	0.000374126
MA	Anapurus	No	6.01746e-06	4.63508e-05	1.81664e-05	0.00025703
MA	Apicum-Açu	Yes	3.74672e-06	6.30922e-05	7.60454e-06	0.000198409
MA	Araguanã	Yes	4.20087e-06	4.17879e-05	1.39417e-05	0.00024292
MA	Araioses	No	1.45895e-05	0.00010488	0.00012801	0.000943607
MA	Arame	Yes	5.50654e-06	6.841e-05	2.74608e-05	0.000685995
MA	Arari	Yes	1.06725e-05	0.000138166	0.00012125	0.00032467
MA	Axixá	Yes	3.51964e-06	4.74997e-05	1.64765e-05	0.000144589
MA	Bacabal	Yes	0.00015458	0.00046807	0.00025264	0.00125606
MA	Bacabeira	Yes	3.34934e-06	7.99977e-05	1.81664e-05	0.000162917
MA	Bacuri	No	3.74672e-06	7.19881e-05	2.19687e-05	0.000275358
MA	Bacurituba	Yes	9.65064e-07	2.71145e-05	0	8.0731e-05
MA	Balsas	Yes	0.000147371	0.000418339	0.000297422	0.000765999
MA	Barão de Grajaú	No	1.17511e-05	7.78312e-05	4.01351e-05	0.000299941
MA	Barra do Corda	Yes	8.64584e-05	0.000295306	0.000201098	0.00154203
MA	Barreirinhas	No	1.70305e-05	0.000230671	4.56272e-05	0.000687595
MA	Belágua	No	7.94758e-07	2.30769e-05	0	7.94219e-05
MA	Bela Vista do Maranhão	Yes	3.29257e-06	4.09672e-05	1.22518e-05	0.000239138
MA	Benedito Leite	Yes	2.66812e-06	1.61834e-05	1.77439e-05	0.000122478
MA	Bequimão	Yes	5.16593e-06	8.23284e-05	2.99957e-05	0.000432747
MA	Bernardo do Mearim	Yes	1.81659e-06	2.01882e-05	2.4081e-05	0.000114914
MA	Boa Vista do Gurupi	Yes	1.47598e-06	2.61626e-05	4.64722e-06	0.000142261
MA	Bom Jardim	Yes	2.4524e-05	0.000140398	5.06969e-06	0.00071116
MA	Bom Jesus das Selvas	Yes	1.37947e-05	8.64645e-05	3.37979e-05	0.00047464
MA	Bom Lugar	Yes	9.65064e-07	5.41634e-05	1.77439e-05	0.000262558
MA	Brejo	No	1.28297e-05	0.000112955	3.67553e-05	0.000610792
MA	Brejo de Areia	Yes	1.58952e-06	2.05493e-05	6.33711e-06	8.84405e-05
MA	Buriti	No	5.56331e-06	6.40441e-05	3.50654e-05	0.000569045
MA	Buriti Bravo	Yes	5.50654e-06	9.77239e-05	7.05532e-05	0.00035798
MA	Buriticupu	Yes	2.57729e-05	0.000237794	5.74565e-05	0.00103772
MA	Buritirana	Yes	1.0786e-06	4.88456e-05	4.64722e-05	0.000314487
MA	Cachoeira Grande	Yes	0	1.85797e-05	1.6054e-05	0.00016859
MA	Cajapió	Yes	2.72489e-06	4.28383e-05	8.87196e-06	0.000177608
MA	Cajari	Yes	1.93013e-06	6.0663e-05	2.66159e-05	0.000343434
MA	Campestre do Maranhão	Yes	9.99125e-06	7.8816e-05	2.19687e-05	0.000130915
MA	Cândido Mendes	Yes	4.71178e-06	3.14476e-05	7.35105e-05	0.000430711
MA	Cantanhede	Yes	5.67685e-06	7.98664e-05	1.39417e-05	0.000312451
MA	Capinzal do Norte	Yes	4.37117e-06	5.15373e-05	7.60454e-06	0.000177317
MA	Carolina	Yes	3.0655e-05	0.000102549	9.75916e-05	0.000347362
MA	Carutapera	Yes	2.72489e-06	7.31042e-05	4.43598e-05	0.000392455
MA	Caxias	No	0.000185803	0.000633679	0.000618925	0.00234629
MA	Cedral	Yes	3.34934e-06	4.9896e-05	2.99957e-05	0.000135715
MA	Central do Maranhão	Yes	1.70305e-07	2.35036e-05	1.73214e-05	0.000178045
MA	Centro do Guilherme	Yes	7.94758e-07	4.10329e-05	2.95732e-06	0.000192445
MA	Centro Novo do Maranhão	Yes	1.53275e-06	3.4402e-05	1.6054e-05	0.000412819
MA	Chapadinha	No	4.85938e-05	0.00031441	0.000100971	0.00101605
MA	Cidelândia	Yes	7.94758e-06	5.29488e-05	1.47866e-05	0.000251212
MA	Codó	Yes	0.000105022	0.000424937	0.000346851	0.0020334
MA	Coelho Neto	No	1.46463e-05	0.000176835	0.000115758	0.000755089
MA	Colinas	Yes	3.38908e-05	0.000152281	3.67553e-05	0.00065923
MA	Conceição do Lago-Açu	Yes	1.81659e-06	5.48528e-05	6.33711e-06	0.000235502
MA	Coroatá	Yes	3.24716e-05	0.0002266	7.94252e-05	0.00120253
MA	Cururupu	Yes	1.73144e-05	0.00013508	0.000118293	0.000540825
MA	Davinópolis	Yes	1.16375e-05	7.72731e-05	1.09843e-05	0.000107787
MA	Dom Pedro	Yes	2.82139e-05	0.000119455	5.40767e-05	0.000282922
MA	Duque Bacelar	No	1.58952e-06	2.62611e-05	2.53485e-06	0.000225901
MA	Esperantinópolis	Yes	1.03886e-05	6.2928e-05	5.02744e-05	0.000376454
MA	Estreito	Yes	6.53973e-05	0.000188554	2.4926e-05	0.000314487
MA	Feira Nova do Maranhão	Yes	0	1.63803e-05	1.43641e-05	0.000211792
MA	Fernando Falcão	Yes	1.19214e-06	6.17135e-06	1.09843e-05	0.00023972
MA	Formosa da Serra Negra	Yes	1.70305e-06	3.14804e-05	2.23911e-05	0.000413401
MA	Fortaleza dos Nogueiras	Yes	5.10916e-06	2.31426e-05	7.56229e-05	0.000272885
MA	Fortuna	Yes	8.85588e-06	7.17583e-05	4.26699e-05	0.000215719
MA	Godofredo Viana	Yes	5.10916e-07	2.8165e-05	2.87283e-05	0.000223429
MA	Gonçalves Dias	Yes	7.49344e-06	4.49392e-05	3.25305e-05	0.000433475
MA	Governador Archer	Yes	4.37117e-06	3.78487e-05	2.02788e-05	0.000189682
MA	Governador Edison Lobão	Yes	6.58514e-06	9.94637e-05	1.85889e-05	0.000153025
MA	Governador Eugênio Barros	Yes	6.18776e-06	3.37126e-05	5.53441e-05	0.000411074
MA	Governador Luiz Rocha	Yes	2.27074e-06	2.21249e-05	2.15462e-05	0.000163789
MA	Governador Newton Bello	Yes	1.24891e-06	3.66342e-05	5.91464e-06	0.000244084
MA	Governador Nunes Freire	Yes	7.20959e-06	9.03708e-05	3.50654e-05	0.000415874
MA	Graça Aranha	Yes	2.38427e-06	2.39304e-05	1.98563e-05	0.000127715
MA	Grajaú	Yes	3.6275e-05	0.000217409	0.000128432	0.00106856
MA	Guimarães	Yes	2.49781e-06	3.7619e-05	9.0832e-05	0.000278995
MA	Humberto de Campos	No	2.44104e-06	9.71002e-05	4.05575e-05	0.000370635
MA	Icatu	Yes	1.0786e-06	6.54885e-05	1.18293e-05	0.000544025
MA	Igarapé do Meio	Yes	2.89519e-06	5.36382e-05	3.37979e-06	0.000193318
MA	Igarapé Grande	Yes	6.81221e-06	3.63387e-05	4.35149e-05	0.000221538
MA	Imperatriz	Yes	0.00107009	0.00133958	0.000630332	0.00107438
MA	Itaipava do Grajaú	Yes	2.83842e-07	2.71802e-05	1.22518e-05	0.000353471
MA	Itapecuru Mirim	Yes	4.21222e-05	0.000263431	0.000109843	0.000971972
MA	Itinga do Maranhão	Yes	2.96331e-05	0.000144337	0	0.000244666
MA	Jatobá	Yes	1.9869e-06	2.31097e-05	5.06969e-06	0.0002019
MA	Jenipapo dos Vieiras	Yes	1.70305e-06	1.76606e-05	7.18206e-06	0.000443802
MA	João Lisboa	Yes	2.27074e-05	0.000121556	2.36586e-05	0.000181536
MA	Joselândia	Yes	7.66374e-06	3.86366e-05	4.39373e-05	0.000363071
MA	Junco do Maranhão	Yes	5.10916e-07	1.76934e-05	7.60454e-06	6.12392e-05
MA	Lago da Pedra	Yes	2.6965e-05	0.000199157	4.94295e-05	0.000698796
MA	Lago do Junco	Yes	3.80349e-06	3.74548e-05	2.45035e-05	0.000193173
MA	Lago Verde	Yes	4.3144e-06	6.07287e-05	3.80227e-06	0.000254266
MA	Lagoa do Mato	No	2.49781e-06	2.90513e-05	1.09843e-05	0.000251793
MA	Lago dos Rodrigues	Yes	2.78165e-06	3.30561e-05	2.15462e-05	0.00013877
MA	Lagoa Grande do Maranhão	Yes	2.83842e-06	1.61505e-05	1.98563e-05	0.000264449
MA	Lajeado Novo	Yes	3.97379e-06	2.70161e-05	1.85889e-05	0.00012917
MA	Lima Campos	Yes	7.5502e-06	4.73027e-05	2.23911e-05	0.000226483
MA	Loreto	Yes	3.57641e-06	1.88751e-05	5.06969e-05	0.000278122
MA	Luís Domingues	Yes	5.10916e-07	1.94332e-05	2.02788e-05	0.000136152
MA	Magalhães de Almeida	No	4.1441e-06	4.71714e-05	3.54878e-05	0.000354926
MA	Maracaçumé	Yes	7.77728e-06	0.00010035	1.14068e-05	0.000201318
MA	Marajá do Sena	Yes	1.75982e-06	5.38352e-06	3.80227e-06	0.000226338
MA	Maranhãozinho	Yes	2.72489e-06	6.10569e-05	1.30967e-05	0.000167862
MA	Mata Roma	No	4.37117e-06	4.48079e-05	9.29443e-06	0.000301687
MA	Matinha	Yes	5.393e-06	0.000114958	3.04181e-05	0.000277831
MA	Matões	No	2.55458e-06	7.51723e-05	2.07012e-05	0.00075829
MA	Matões do Norte	Yes	2.61135e-06	3.6667e-05	2.11237e-06	0.000196518
MA	Milagres do Maranhão	No	1.64629e-06	1.43451e-05	5.91464e-06	0.000192154
MA	Mirador	Yes	4.20087e-06	5.19969e-05	3.12631e-05	0.000459803
MA	Miranda do Norte	Yes	1.70873e-05	0.000106751	4.39373e-05	0.00022401
MA	Mirinzal	Yes	6.58514e-06	7.00514e-05	4.14025e-05	0.000173535
MA	Monção	Yes	4.59824e-06	0.000125265	3.80227e-06	0.000518424
MA	Montes Altos	Yes	3.2358e-06	3.68968e-05	1.64765e-05	0.000168735
MA	Morros	Yes	4.88209e-06	5.65926e-05	2.4926e-05	0.000277104
MA	Nina Rodrigues	Yes	2.1572e-06	3.83411e-05	2.11237e-06	0.000193463
MA	Nova Colinas	Yes	5.67685e-07	1.10296e-05	1.35192e-05	0.000117387
MA	Nova Iorque	Yes	1.0786e-06	1.47718e-05	2.23911e-05	9.87682e-05
MA	Nova Olinda do Maranhão	Yes	1.45895e-05	8.32804e-05	8.02701e-06	0.000249466
MA	Olho d'Água das Cunhãs	Yes	1.14105e-05	7.92099e-05	5.57666e-05	0.000306923
MA	Olinda Nova do Maranhão	Yes	2.10043e-06	5.19969e-05	2.61934e-05	0.000229974
MA	Paço do Lumiar	Yes	0.000240982	0.000634697	0.000273341	0.000416456
MA	Palmeirândia	Yes	1.64629e-06	6.992e-05	1.73214e-05	0.000399873
MA	Paraibano	Yes	1.16943e-05	7.68792e-05	8.11151e-05	0.000370926
MA	Parnarama	No	8.23143e-06	6.75894e-05	7.18206e-05	0.000913497
MA	Passagem Franca	No	7.26636e-06	4.84188e-05	7.13982e-05	0.000405837
MA	Pastos Bons	Yes	3.80349e-06	6.03348e-05	4.68946e-05	0.0003894
MA	Paulino Neves	No	0	3.28591e-05	1.94338e-05	0.000273613
MA	Paulo Ramos	Yes	1.06725e-05	5.6691e-05	3.50654e-05	0.000399728
MA	Pedreiras	Yes	7.02226e-05	0.000193445	0.000127165	0.000465331
MA	Pedro do Rosário	Yes	1.19214e-06	5.10449e-05	1.09843e-05	0.000536898
MA	Penalva	Yes	7.43667e-06	8.77447e-05	6.16812e-05	0.000718579
MA	Peri Mirim	Yes	2.55458e-06	5.24893e-05	1.47866e-05	0.000279577
MA	Peritoró	Yes	7.03929e-06	8.00306e-05	2.07012e-05	0.00043362
MA	Pindaré-Mirim	Yes	2.29345e-05	0.000143517	7.30881e-05	0.000407582
MA	Pinheiro	Yes	6.48863e-05	0.000374515	0.000121673	0.000967899
MA	Pio XII	Yes	8.96942e-06	0.000102418	1.64765e-05	0.000302996
MA	Pirapemas	Yes	3.63318e-06	4.52347e-05	2.07012e-05	0.0003878
MA	Poção de Pedras	Yes	8.51527e-06	6.20746e-05	2.4081e-05	0.000467076
MA	Porto Franco	Yes	4.09868e-05	0.000120407	4.43598e-05	0.000166117
MA	Porto Rico do Maranhão	Yes	1.81659e-06	2.60969e-05	7.18206e-06	0.000104587
MA	Presidente Dutra	Yes	5.78471e-05	0.000209924	0.000163075	0.000599591
MA	Presidente Juscelino	Yes	1.70305e-07	2.62939e-05	1.05619e-05	0.000242338
MA	Presidente Médici	Yes	3.74672e-06	2.46526e-05	8.02701e-06	9.23679e-05
MA	Presidente Sarney	Yes	2.83842e-07	2.4193e-05	5.44992e-05	0.000455294
MA	Presidente Vargas	Yes	1.53275e-06	3.00689e-05	1.09843e-05	0.000224592
MA	Primeira Cruz	No	1.70305e-07	4.25429e-05	1.64765e-05	0.000238993
MA	Raposa	Yes	8.4585e-06	0.000164	2.87283e-05	0.000195645
MA	Riachão	Yes	1.30567e-05	5.62971e-05	6.08363e-05	0.000463731
MA	Ribamar Fiquene	Yes	1.30567e-06	4.22803e-05	1.94338e-05	7.884e-05
MA	Rosário	Yes	3.07685e-05	0.000187602	0.000145754	0.000413837
MA	Sambaíba	Yes	1.58952e-06	9.4868e-06	2.99957e-05	0.000142843
MA	Santa Filomena do Maranhão	Yes	1.13537e-07	1.46077e-05	5.06969e-06	0.000188081
MA	Santa Helena	Yes	9.31003e-06	0.000155498	4.22474e-06	0.000568608
MA	Santa Inês	Yes	0.000137323	0.000422146	0.000196873	0.000657194
MA	Santa Luzia	Yes	3.00305e-05	0.000189441	0.000132234	0.00157869
MA	Santa Luzia do Paruá	Yes	2.03231e-05	0.00011696	3.2108e-05	0.000202773
MA	Santa Quitéria do Maranhão	No	7.5502e-06	8.24925e-05	7.01307e-05	0.000516678
MA	Santa Rita	Yes	1.52707e-05	0.000164657	2.53485e-05	0.000369908
MA	Santana do Maranhão	No	9.65064e-07	1.80873e-05	4.64722e-06	0.000279577
MA	Santo Amaro do Maranhão	No	0	3.60433e-05	3.33755e-05	0.000205391
MA	Santo Antônio dos Lopes	Yes	5.2227e-06	4.56286e-05	5.99913e-05	0.000303432
MA	São Benedito do Rio Preto	No	4.82532e-06	5.92515e-05	2.61934e-05	0.000285831
MA	São Bento	Yes	2.00393e-05	0.000187438	7.35105e-05	0.000497623
MA	São Bernardo	No	5.79038e-06	7.82251e-05	6.5906e-05	0.000530643
MA	São Domingos do Azeitão	Yes	2.04366e-06	2.10088e-05	2.74608e-05	0.000136297
MA	São Domingos do Maranhão	Yes	1.48733e-05	0.000135244	9.54792e-05	0.000617483
MA	São Félix de Balsas	Yes	0	8.43636e-06	1.47866e-05	0.000134115
MA	São Francisco do Brejão	Yes	6.86898e-06	3.90961e-05	3.84452e-05	0.000184445
MA	São Francisco do Maranhão	No	3.40611e-06	3.51898e-05	7.60454e-06	0.000311142
MA	São João Batista	Yes	3.86025e-06	9.72972e-05	1.05619e-05	0.000292668
MA	São João do Carú	Yes	2.83842e-07	2.14684e-05	2.53485e-05	0.000275504
MA	São João do Paraíso	Yes	5.27947e-06	3.97527e-05	2.28136e-05	0.000220956
MA	São João do Soter	Yes	2.83842e-07	2.85589e-05	2.99957e-05	0.000483368
MA	São João dos Patos	No	2.34454e-05	0.000121851	0.000167722	0.000361471
MA	São José de Ribamar	Yes	0.000346231	0.000987908	0.000544147	0.000741998
MA	São José dos Basílios	Yes	8.51527e-07	1.98599e-05	1.43641e-05	0.000176881
MA	São Luís	Yes	0.00438712	0.00558953	0.0034533	0.00306909
MA	São Luís Gonzaga do Maranhão	Yes	1.19781e-05	5.54765e-05	2.66159e-05	0.000475949
MA	São Mateus do Maranhão	Yes	2.5262e-05	0.00019489	7.30881e-05	0.000474495
MA	São Pedro da Água Branca	Yes	6.35807e-06	6.388e-05	1.18293e-05	0.000135279
MA	São Pedro dos Crentes	Yes	9.65064e-07	1.29336e-05	1.22518e-05	9.67317e-05
MA	São Raimundo das Mangabeiras	Yes	1.28297e-05	3.21698e-05	0.000182086	0.000408164
MA	São Raimundo do Doca Bezerra	Yes	1.13537e-06	9.25702e-06	1.14068e-05	0.000155207
MA	São Roberto	Yes	0	1.26381e-05	3.37979e-06	0.000134406
MA	São Vicente Ferrer	Yes	5.10916e-06	9.87416e-05	8.44949e-06	0.000292814
MA	Satubinha	Yes	7.3799e-07	2.97078e-05	1.26742e-06	0.000228374
MA	Senador Alexandre Costa	Yes	3.57641e-06	2.11073e-05	2.4926e-05	0.000263139
MA	Senador La Rocque	Yes	1.1524e-05	7.58288e-05	3.04181e-05	0.000282922
MA	Serrano do Maranhão	Yes	7.3799e-07	2.83619e-05	4.64722e-06	0.000268376
MA	Sítio Novo	Yes	5.393e-06	3.52555e-05	2.91507e-05	0.000416019
MA	Sucupira do Norte	Yes	4.71178e-06	2.90841e-05	4.01351e-05	0.000237393
MA	Sucupira do Riachão	No	1.53275e-06	1.24083e-05	2.02788e-05	0.000110551
MA	Tasso Fragoso	Yes	1.13537e-06	1.5494e-05	2.36586e-05	0.0002019
MA	Timbiras	Yes	1.06157e-05	5.77087e-05	2.45035e-05	0.000661267
MA	Timon	No	0.000211917	0.000867665	0.000520488	0.00132079
MA	Trizidela do Vale	Yes	1.44192e-05	9.21106e-05	4.43598e-05	0.000281613
MA	Tufilândia	Yes	9.65064e-07	2.26173e-05	1.26742e-06	9.65863e-05
MA	Tuntum	Yes	1.71441e-05	0.000146143	8.196e-05	0.000798873
MA	Turiaçu	Yes	6.18776e-06	9.89713e-05	2.53485e-05	0.000669413
MA	Turilândia	Yes	9.65064e-07	7.34653e-05	3.80227e-06	0.000426783
MA	Tutóia	No	2.29345e-05	0.000151887	0.000139839	0.000870149
MA	Urbano Santos	No	9.08295e-06	8.5053e-05	1.81664e-05	0.000354926
MA	Vargem Grande	Yes	1.71441e-05	0.000161276	3.25305e-05	0.000844839
MA	Viana	Yes	1.69738e-05	0.000231294	4.01351e-05	0.000713778
MA	Vila Nova dos Martírios	Yes	3.00873e-06	4.71386e-05	5.91464e-06	0.00017819
MA	Vitória do Mearim	Yes	1.55546e-05	0.000152839	4.22474e-05	0.000366126
MA	Vitorino Freire	Yes	2.10043e-05	0.000106751	0.000112801	0.000630138
MA	Zé Doca	Yes	4.71746e-05	0.000213207	4.52047e-05	0.000647885
PI	Acauã	No	2.32751e-06	3.52883e-05	1.6899e-06	0.00011026
PI	Agricolândia	No	2.1572e-06	3.41065e-05	1.35192e-05	6.1821e-05
PI	Água Branca	No	2.03799e-05	0.000111872	2.91507e-05	0.000129606
PI	Alagoinha do Piauí	No	2.21397e-06	4.32979e-05	1.22518e-05	0.000129606
PI	Alegrete do Piauí	No	3.0655e-06	2.85261e-05	1.73214e-05	7.59308e-05
PI	Alto Longá	No	2.27074e-06	7.01827e-05	2.53485e-05	0.000251212
PI	Altos(*)	No	3.02576e-05	0.00025726	8.15375e-05	0.000410928
PI	Alvorada do Gurguéia	No	1.36244e-06	8.33788e-06	2.4081e-05	0.000138625
PI	Amarante	No	1.15808e-05	9.07648e-05	4.56272e-05	0.000259503
PI	Angical do Piauí	No	7.5502e-06	4.45453e-05	2.4926e-05	7.68036e-05
PI	Anísio de Abreu	No	2.95196e-06	3.50585e-05	2.95732e-05	0.000199573
PI	Antônio Almeida	No	0	1.40168e-05	6.33711e-06	6.19665e-05
PI	Aroazes	No	6.81221e-07	3.27607e-05	8.87196e-06	8.40766e-05
PI	Arraial	No	2.32751e-06	1.59536e-05	1.26742e-05	0.00010095
PI	Assunção do Piauí	No	2.83842e-06	2.19936e-05	2.19687e-05	0.000162335
PI	Avelino Lopes	No	3.51964e-06	4.98303e-05	3.08406e-05	0.000210482
PI	Baixa Grande do Ribeiro	No	4.48471e-06	2.78367e-05	1.56315e-05	0.000225465
PI	Barra D'Alcântara	No	1.13537e-06	2.23875e-05	5.06969e-06	6.79304e-05
PI	Barras	No	2.03231e-05	0.00021278	5.53441e-05	0.000629265
PI	Barreiras do Piauí	No	2.27074e-07	9.71659e-06	7.60454e-06	6.95305e-05
PI	Barro Duro	No	3.97379e-06	4.63836e-05	1.01394e-05	4.90204e-05
PI	Batalha	No	1.2262e-05	0.000152248	8.44949e-06	0.000297905
PI	Bela Vista do Piauí	No	1.0786e-06	2.63267e-05	0	1.6728e-05
PI	Belém do Piauí	No	1.19214e-06	1.58223e-05	2.11237e-06	6.16756e-05
PI	Beneditinos	No	4.65501e-06	5.45573e-05	2.45035e-05	0.000139934
PI	Bertolínia	No	1.41921e-06	2.18952e-05	3.63328e-05	9.87682e-05
PI	Betânia do Piauí	No	4.20087e-06	2.18295e-05	1.26742e-06	0.000121897
PI	Boa Hora	No	6.81221e-07	3.03643e-05	6.75959e-06	8.32038e-05
PI	Bocaina	No	2.61135e-06	2.09104e-05	2.32361e-05	9.41134e-05
PI	Bom Jesus	No	3.53667e-05	0.000121129	2.95732e-05	0.000193318
PI	Bom Princípio do Piauí	No	2.27074e-07	1.96958e-05	8.44949e-06	0.000105023
PI	Bonfim do Piauí	No	4.54148e-07	2.12386e-05	1.09843e-05	0.000121751
PI	Boqueirão do Piauí	No	1.58952e-06	3.33187e-05	1.18293e-05	7.84036e-05
PI	Brasileira	No	5.16593e-06	5.10449e-05	1.26742e-06	7.6949e-05
PI	Brejo do Piauí	No	4.54148e-07	1.66101e-05	5.06969e-06	9.13497e-05
PI	Buriti dos Lopes	No	1.11834e-05	9.72315e-05	5.49217e-05	0.000227211
PI	Buriti dos Montes	No	2.44104e-06	2.84932e-05	1.05619e-05	0.000163208
PI	Cabeceiras do Piauí	No	2.1572e-06	4.67447e-05	3.80227e-06	0.000161026
PI	Cajazeiras do Piauí	No	2.27074e-07	1.58223e-05	5.06969e-06	6.32757e-05
PI	Cajueiro da Praia	No	3.2358e-06	3.03972e-05	2.78833e-05	0.000112151
PI	Caldeirão Grande do Piauí	No	2.32751e-06	2.67863e-05	2.95732e-06	9.81864e-05
PI	Campinas do Piauí	No	2.21397e-06	2.99704e-05	2.61934e-05	9.13497e-05
PI	Campo Alegre do Fidalgo	No	8.51527e-07	2.06806e-05	0	8.85859e-05
PI	Campo Grande do Piauí	No	2.1572e-06	3.20385e-05	1.26742e-06	8.68404e-05
PI	Campo Largo do Piauí	No	2.83842e-07	1.81858e-05	4.64722e-06	0.000162044
PI	Campo Maior	No	7.22662e-05	0.000298785	9.20994e-05	0.000344307
PI	Canavieira	No	1.70305e-07	1.41153e-05	1.35192e-05	9.10588e-05
PI	Canto do Buriti	No	1.35677e-05	0.000114761	6.46386e-05	0.000285686
PI	Capitão de Campos	No	9.76417e-06	6.45694e-05	2.78833e-05	0.00010895
PI	Capitão Gervásio Oliveira	No	5.10916e-07	1.61834e-05	3.80227e-06	9.25134e-05
PI	Caracol	No	1.58952e-06	4.12955e-05	2.4926e-05	0.000196664
PI	Caraúbas do Piauí	No	7.94758e-07	2.25845e-05	3.37979e-06	0.000107787
PI	Caridade do Piauí	No	1.41921e-06	1.89408e-05	2.11237e-06	8.87314e-05
PI	Castelo do Piauí	No	1.23755e-05	0.000112726	2.4081e-05	0.000198555
PI	Caxingó	No	0	2.61626e-05	0	6.83668e-05
PI	Cocal	No	1.23188e-05	0.000134555	2.87283e-05	0.000339507
PI	Cocal de Telha	No	2.72489e-06	3.07583e-05	6.33711e-06	4.78568e-05
PI	Cocal dos Alves	No	2.32751e-06	2.97735e-05	5.91464e-06	8.55312e-05
PI	Coivaras	No	5.67685e-07	2.52763e-05	2.95732e-06	3.3747e-05
PI	Colônia do Gurguéia	No	3.74672e-06	2.91498e-05	5.15419e-05	9.0186e-05
PI	Colônia do Piauí	No	2.1572e-06	4.02451e-05	2.11237e-05	0.000101532
PI	Conceição do Canindé	No	3.0655e-06	1.87767e-05	3.12631e-05	8.42221e-05
PI	Coronel José Dias	No	0	7.94397e-06	9.29443e-06	0.000154334
PI	Corrente	No	3.25283e-05	0.000118076	5.32318e-05	0.000345761
PI	Cristalândia do Piauí	No	1.13537e-06	2.21906e-05	1.35192e-05	0.000187791
PI	Cristino Castro	No	9.13972e-06	1.44108e-05	0.000136037	0.000246702
PI	Curimatá	No	5.27947e-06	4.18864e-05	5.19643e-05	0.000208446
PI	Currais	No	0	6.53244e-06	7.60454e-06	0.000133243
PI	Curralinhos	No	7.94758e-07	2.05164e-05	1.6899e-06	6.66213e-05
PI	Curral Novo do Piauí	No	5.10916e-07	1.33275e-05	3.37979e-06	0.000109532
PI	Demerval Lobão	No	8.00435e-06	9.49009e-05	1.6899e-05	0.000104441
PI	Dirceu Arcoverde	No	1.47598e-06	1.76934e-05	1.30967e-05	0.000184736
PI	Dom Expedito Lopes	No	5.27947e-06	2.97078e-05	5.15419e-05	0.000117242
PI	Domingos Mourão	No	7.94758e-07	1.74964e-05	1.09843e-05	7.6949e-05
PI	Dom Inocêncio	No	2.21397e-06	2.07791e-05	1.47866e-05	0.000268812
PI	Elesbão Veloso	No	8.00435e-06	0.000101565	3.71777e-05	0.000146043
PI	Eliseu Martins	No	3.97379e-06	2.02867e-05	4.73171e-05	7.62217e-05
PI	Esperantina	No	3.6275e-05	0.000210187	5.15419e-05	0.000431584
PI	Fartura do Piauí	No	1.02183e-06	1.24083e-05	3.80227e-06	0.000133097
PI	Flores do Piauí	No	3.12226e-06	1.21786e-05	2.11237e-05	0.000120151
PI	Floresta do Piauí	No	8.51527e-07	1.12923e-05	1.26742e-06	5.54207e-05
PI	Floriano	No	0.000151004	0.000325604	0.000231938	0.000434056
PI	Francinópolis	No	2.04366e-06	2.61297e-05	1.39417e-05	9.67317e-05
PI	Francisco Ayres	No	5.10916e-07	1.72995e-05	2.36586e-05	0.000106187
PI	Francisco Macedo	No	1.70305e-06	1.47718e-05	3.37979e-06	4.36384e-05
PI	Francisco Santos	No	6.24453e-06	4.02122e-05	3.08406e-05	0.000155934
PI	Fronteiras	No	1.08428e-05	7.12988e-05	1.14068e-05	0.000100368
PI	Geminiano	No	4.54148e-07	3.07254e-05	7.60454e-06	8.88768e-05
PI	Gilbués	No	3.80349e-06	3.31546e-05	4.73171e-05	0.0001987
PI	Guadalupe	No	1.3738e-05	6.29937e-05	7.60454e-06	8.33493e-05
PI	Guaribas	No	2.27074e-07	1.32618e-05	0	9.67317e-05
PI	Hugo Napoleão	No	1.36244e-06	2.2683e-05	1.05619e-05	4.96023e-05
PI	Ilha Grande	No	5.33623e-06	4.07375e-05	3.33755e-05	0.00011346
PI	Inhuma	No	1.39083e-05	7.4844e-05	3.63328e-05	0.000227647
PI	Ipiranga do Piauí	No	5.10916e-06	4.99288e-05	4.01351e-05	0.00012306
PI	Isaías Coelho	No	2.32751e-06	2.43571e-05	1.09843e-05	0.000201464
PI	Itainópolis	No	4.1441e-06	4.0639e-05	3.54878e-05	0.000290923
PI	Itaueira	No	6.92575e-06	3.47302e-05	3.2953e-05	0.000267212
PI	Jacobina do Piauí	No	1.9869e-06	2.72787e-05	6.33711e-06	0.000103568
PI	Jaicós	No	1.1524e-05	9.52948e-05	2.02788e-05	0.000275795
PI	Jardim do Mulato	No	1.36244e-06	2.24532e-05	7.60454e-06	7.41852e-05
PI	Jatobá do Piauí	No	1.58952e-06	2.58015e-05	3.80227e-06	6.88032e-05
PI	Jerumenha	No	1.30567e-06	1.81201e-05	1.6054e-05	9.00405e-05
PI	João Costa	No	1.70305e-07	1.2474e-05	2.11237e-06	6.19665e-05
PI	Joaquim Pires	No	1.19214e-06	4.93051e-05	1.26742e-05	0.000268958
PI	Joca Marques	No	4.54148e-07	2.08447e-05	2.53485e-06	8.98951e-05
PI	José de Freitas	No	2.03231e-05	0.000217474	5.23868e-05	0.000306487
PI	Juazeiro do Piauí	No	1.53275e-06	1.77262e-05	2.53485e-06	9.60044e-05
PI	Júlio Borges	No	7.94758e-07	9.4868e-06	2.02788e-05	0.000146916
PI	Jurema	No	2.27074e-07	1.41153e-05	4.22474e-06	0.000119278
PI	Lagoinha do Piauí	No	1.30567e-06	1.72995e-05	8.87196e-06	2.98196e-05
PI	Lagoa Alegre	No	9.65064e-07	3.71594e-05	1.01394e-05	0.000113169
PI	Lagoa do Barro do Piauí	No	2.38427e-06	1.51658e-05	5.06969e-06	9.42589e-05
PI	Lagoa de São Francisco	No	2.04366e-06	2.78039e-05	3.80227e-06	0.000111423
PI	Lagoa do Piauí	No	7.3799e-07	2.27486e-05	8.44949e-07	5.09114e-05
PI	Lagoa do Sítio	No	1.70305e-07	1.44436e-05	1.30967e-05	0.000143716
PI	Landri Sales	No	1.13537e-06	2.22891e-05	3.92901e-05	0.000113896
PI	Luís Correia	No	1.11834e-05	0.000122738	3.46429e-05	0.000437257
PI	Luzilândia	No	1.65196e-05	0.000118634	4.47823e-05	0.000361908
PI	Madeiro	No	1.02183e-06	2.12058e-05	5.49217e-06	0.000167426
PI	Manoel Emídio	No	4.88209e-06	1.86782e-05	2.4926e-05	9.81864e-05
PI	Marcolândia	No	5.56331e-06	4.91082e-05	4.22474e-06	8.61131e-05
PI	Marcos Parente	No	1.36244e-06	2.1173e-05	3.08406e-05	7.46216e-05
PI	Massapê do Piauí	No	1.13537e-06	2.48167e-05	5.06969e-06	0.000123788
PI	Matias Olímpio	No	3.57641e-06	4.12627e-05	1.64765e-05	0.000193754
PI	Miguel Alves	No	1.16375e-05	9.04037e-05	3.16856e-05	0.000678722
PI	Miguel Leão	No	8.51527e-07	6.76222e-06	2.53485e-06	1.55644e-05
PI	Milton Brandão	No	2.04366e-06	1.91377e-05	1.01394e-05	0.000155644
PI	Monsenhor Gil	No	5.05239e-06	3.29248e-05	5.83015e-05	0.000236665
PI	Monsenhor Hipólito	No	4.42794e-06	2.94124e-05	2.87283e-05	0.000159716
PI	Monte Alegre do Piauí	No	3.57641e-06	2.59328e-05	2.70384e-05	0.000220665
PI	Morro Cabeça no Tempo	No	7.3799e-07	9.91355e-06	2.11237e-06	9.60044e-05
PI	Morro do Chapéu do Piauí	No	5.10916e-07	2.87887e-05	1.26742e-06	0.000113896
PI	Murici dos Portelas	No	4.54148e-07	3.17759e-05	5.49217e-06	0.000156225
PI	Nazaré do Piauí	No	4.99562e-06	2.49152e-05	2.53485e-05	0.000173826
PI	Nossa Senhora de Nazaré	No	9.08295e-07	2.66221e-05	1.56315e-05	5.33843e-05
PI	Nossa Senhora dos Remédios	No	5.67685e-07	2.40289e-05	7.60454e-06	0.000189972
PI	Novo Oriente do Piauí	No	1.93013e-06	3.14148e-05	3.04181e-05	0.00012626
PI	Novo Santo Antônio	No	1.30567e-06	1.74964e-05	0	5.20751e-05
PI	Oeiras	No	5.20567e-05	0.000168727	0.00012125	0.000593482
PI	Olho D'Água do Piauí	No	9.08295e-07	1.71025e-05	4.64722e-06	3.02559e-05
PI	Padre Marcos	No	2.95196e-06	3.05613e-05	1.81664e-05	0.000142116
PI	Paes Landim	No	2.32751e-06	1.35573e-05	1.73214e-05	8.50948e-05
PI	Pajeú do Piauí	No	1.19214e-06	1.40825e-05	1.77439e-05	7.81127e-05
PI	Palmeira do Piauí	No	3.40611e-07	1.20473e-05	1.6899e-05	0.000130479
PI	Palmeirais	No	2.1572e-06	3.97855e-05	3.63328e-05	0.000355216
PI	Paquetá	No	0	1.90721e-05	0	8.53858e-05
PI	Parnaguá	No	1.0786e-06	3.34828e-05	1.90113e-05	0.000201027
PI	Parnaíba	No	0.00037206	0.000829455	0.000544992	0.000809056
PI	Passagem Franca do Piauí	No	1.41921e-06	2.45541e-05	5.91464e-06	4.65476e-05
PI	Patos do Piauí	No	1.0786e-06	1.5691e-05	2.19687e-05	0.000185609
PI	Paulistana	No	3.07685e-05	0.000105832	2.83058e-05	0.000244084
PI	Pavussu	No	0	1.40168e-05	1.01394e-05	8.84405e-05
PI	Pedro II	No	2.92358e-05	0.000186125	8.11151e-05	0.000495441
PI	Pedro Laurentino	No	6.24453e-07	9.81507e-06	4.64722e-06	4.85841e-05
PI	Nova Santa Rita	No	5.67685e-07	1.83171e-05	8.44949e-07	8.23311e-05
PI	Picos(*)	No	0.000196476	0.000446175	0.000264891	0.000604537
PI	Pimenteiras	No	6.18776e-06	3.06598e-05	2.66159e-05	0.000302269
PI	Pio IX	No	1.3738e-05	7.62884e-05	1.94338e-05	0.000331361
PI	Piracuruca	No	2.98602e-05	0.000167644	3.88676e-05	0.000289904
PI	Piripiri	No	8.78776e-05	0.000374023	0.00016054	0.000534861
PI	Porto	No	3.29257e-06	4.47423e-05	2.15462e-05	0.000190554
PI	Porto Alegre do Piauí	No	5.67685e-07	8.76463e-06	5.91464e-06	5.51298e-05
PI	Prata do Piauí	No	2.83842e-07	1.66429e-05	1.98563e-05	4.80022e-05
PI	Queimada Nova	No	2.61135e-06	3.59448e-05	4.64722e-06	0.000151425
PI	Redenção do Gurguéia	No	5.67685e-07	3.43363e-05	1.98563e-05	0.000136734
PI	Regeneração	No	8.6288e-06	9.94309e-05	3.25305e-05	0.000243357
PI	Riacho Frio	No	9.08295e-07	1.04059e-05	5.06969e-06	0.000112587
PI	Ribeira do Piauí	No	6.81221e-07	1.10625e-05	9.71691e-06	0.000122769
PI	Ribeiro Gonçalves	No	3.34934e-06	2.16325e-05	1.77439e-05	0.000128297
PI	Rio Grande do Piauí	No	3.29257e-06	2.64908e-05	2.87283e-05	0.000134988
PI	Santa Cruz do Piauí	No	7.77728e-06	3.29248e-05	3.80227e-06	7.73854e-05
PI	Santa Cruz dos Milagres	No	2.83842e-07	1.94988e-05	9.29443e-06	6.2112e-05
PI	Santa Filomena	No	3.51964e-06	1.11609e-05	2.74608e-05	0.000154916
PI	Santa Luz	No	2.38427e-06	2.07134e-05	9.71691e-06	0.000111132
PI	Santana do Piauí	No	9.65064e-07	2.10417e-05	7.18206e-06	0.000108078
PI	Santa Rosa do Piauí	No	1.64629e-06	3.42707e-05	9.71691e-06	6.53121e-05
PI	Santo Antônio de Lisboa	No	3.86025e-06	3.30561e-05	2.36586e-05	9.36771e-05
PI	Santo Antônio dos Milagres	No	2.27074e-07	1.17518e-05	0	2.47284e-05
PI	Santo Inácio do Piauí	No	1.53275e-06	2.15997e-05	1.6054e-05	5.84754e-05
PI	São Braz do Piauí	No	1.70305e-07	1.49031e-05	1.56315e-05	0.000106769
PI	São Félix do Piauí	No	5.67685e-07	1.9269e-05	1.6899e-05	4.62567e-05
PI	São Francisco de Assis do Piauí	No	4.54148e-07	2.12058e-05	3.80227e-06	0.000121315
PI	São Francisco do Piauí	No	2.04366e-06	1.54284e-05	3.2108e-05	0.000178045
PI	São Gonçalo do Gurguéia	No	5.10916e-07	6.07287e-06	3.37979e-06	7.52035e-05
PI	São Gonçalo do Piauí	No	6.24453e-06	2.86245e-05	7.60454e-06	4.85841e-05
PI	São João da Canabrava	No	1.53275e-06	1.63475e-05	2.99957e-05	0.00011346
PI	São João da Fronteira	No	9.65064e-07	2.92482e-05	1.35192e-05	8.32038e-05
PI	São João da Serra	No	2.66812e-06	3.13163e-05	2.02788e-05	0.000107059
PI	São João da Varjota	No	1.41921e-06	1.75949e-05	1.26742e-05	9.84773e-05
PI	São João do Arraial	No	3.17903e-06	2.82306e-05	1.22518e-05	0.000142261
PI	São João do Piauí	No	3.08253e-05	0.000102746	6.25262e-05	0.000222847
PI	São José do Divino	No	3.68995e-06	2.69176e-05	3.80227e-06	7.1276e-05
PI	São José do Peixe	No	3.40611e-07	1.20801e-05	2.45035e-05	9.17861e-05
PI	São José do Piauí	No	7.3799e-07	2.45541e-05	2.95732e-05	0.000160007
PI	São Julião	No	3.91702e-06	3.32202e-05	1.94338e-05	8.75677e-05
PI	São Lourenço do Piauí	No	0	1.3229e-05	1.14068e-05	0.000126406
PI	São Luis do Piauí	No	2.27074e-07	1.02418e-05	3.80227e-06	6.08028e-05
PI	São Miguel da Baixa Grande	No	3.40611e-07	1.3426e-05	1.05619e-05	2.6474e-05
PI	São Miguel do Fidalgo	No	1.13537e-07	1.25068e-05	4.22474e-06	6.1821e-05
PI	São Miguel do Tapuio	No	1.51572e-05	5.30473e-05	7.52004e-05	0.000424456
PI	São Pedro do Piauí	No	7.49344e-06	6.53572e-05	6.29487e-05	0.000215574
PI	São Raimundo Nonato	No	4.831e-05	0.000183236	4.26699e-05	0.000402346
PI	Sebastião Barros	No	1.70305e-07	4.66134e-06	5.91464e-06	0.000106914
PI	Sebastião Leal	No	3.40611e-07	1.39512e-05	0	0.000101823
PI	Sigefredo Pacheco	No	3.97379e-06	4.45125e-05	4.64722e-06	0.000191427
PI	Simões	No	1.0048e-05	5.13404e-05	3.12631e-05	0.000268522
PI	Simplício Mendes	No	1.55546e-05	7.86518e-05	3.04181e-05	9.45498e-05
PI	Socorro do Piauí	No	1.70305e-07	1.3426e-05	2.07012e-05	0.000119133
PI	Sussuapara	No	1.64629e-06	3.16117e-05	1.6054e-05	0.000113751
PI	Tamboril do Piauí	No	1.24891e-06	8.46919e-06	2.11237e-06	6.86577e-05
PI	Tanque do Piauí	No	1.0786e-06	1.3426e-05	7.60454e-06	5.12024e-05
PI	Teresina(*)	No	0.00341729	0.00462066	0.00237346	0.00260899
PI	União	No	1.62358e-05	0.000202407	6.42161e-05	0.000617192
PI	Uruçuí	No	2.56026e-05	9.46054e-05	5.06969e-05	0.000261103
PI	Valença do Piauí	No	2.39563e-05	0.000140332	6.16812e-05	0.000190409
PI	Várzea Branca	No	1.70305e-07	1.45749e-05	2.95732e-06	0.000119715
PI	Várzea Grande	No	4.59824e-06	2.33067e-05	2.07012e-05	7.89855e-05
PI	Vera Mendes	No	4.54148e-07	1.31634e-05	8.44949e-07	7.47671e-05
PI	Vila Nova do Piauí	No	1.02183e-06	1.58551e-05	7.60454e-06	6.00755e-05
PI	Wall Ferraz	No	9.65064e-07	1.79232e-05	2.95732e-06	8.4513e-05
CE	Abaiara	No	4.54148e-06	6.34533e-05	1.14068e-05	0.000106623
CE	Acarape	No	5.67685e-06	0.000101597	2.53485e-06	0.000143279
CE	Acaraú	No	4.831e-05	0.000233855	7.30881e-05	0.000942589
CE	Acopiara	No	3.44017e-05	0.00028398	5.99913e-05	0.000820693
CE	Aiuaba	No	4.82532e-06	5.19641e-05	6.33711e-05	0.000378927
CE	Alcântaras	No	4.03056e-06	4.78608e-05	2.83058e-05	0.000183718
CE	Altaneira	No	4.42794e-06	3.62403e-05	2.87283e-05	0.000121897
CE	Alto Santo	No	1.26594e-05	0.000108754	4.01351e-05	0.000142261
CE	Amontada	No	1.60655e-05	0.000130025	3.59103e-05	0.000796982
CE	Antonina do Norte	No	7.43667e-06	3.1382e-05	4.64722e-05	0.000117096
CE	Apuiarés	No	1.04454e-05	6.74581e-05	4.1825e-05	0.000225465
CE	Aquiraz	No	9.91745e-05	0.000492723	0.000104351	0.000386782
CE	Aracati	No	0.000118192	0.000421194	8.9987e-05	0.000674649
CE	Aracoiaba	No	1.74847e-05	0.000143746	1.18293e-05	0.000335579
CE	Ararendá	No	7.66374e-06	4.07375e-05	5.87239e-05	0.00022561
CE	Araripe	No	1.46463e-05	5.15045e-05	6.12588e-05	0.000519442
CE	Aratuba	No	3.97379e-06	6.95918e-05	0	0.000106041
CE	Arneiroz	No	2.04366e-06	3.99168e-05	2.07012e-05	0.000116224
CE	Assaré	No	1.66332e-05	0.000124149	3.08406e-05	0.000328597
CE	Aurora	No	2.24235e-05	0.000151789	2.28136e-05	0.000295723
CE	Baixio	No	1.09563e-05	3.58135e-05	1.64765e-05	5.70208e-05
CE	Banabuiú	No	1.53275e-05	0.000100711	5.91464e-06	0.000177608
CE	Barbalha	No	0.000102297	0.000333023	8.78747e-05	0.000371072
CE	Barreira	No	8.34496e-06	0.000124937	2.78833e-05	0.000221101
CE	Barro	No	1.79956e-05	0.000145191	1.47866e-05	0.000194191
CE	Barroquinha	No	9.82094e-06	4.9141e-05	4.26699e-05	0.000281613
CE	Baturité	No	4.23493e-05	0.00020825	3.2108e-05	0.000289468
CE	Beberibe	No	4.86506e-05	0.000335912	4.35149e-05	0.000418928
CE	Bela Cruz	No	3.48558e-05	0.000127727	4.01351e-05	0.000497623
CE	Boa Viagem	No	4.43362e-05	0.000263103	0.000115335	0.000883968
CE	Brejo Santo	No	6.56811e-05	0.000261724	3.84452e-05	0.000420529
CE	Camocim	No	6.55108e-05	0.00029025	9.04095e-05	0.00079611
CE	Campos Sales	No	2.43537e-05	0.000142302	6.12588e-05	0.000393909
CE	Canindé	No	8.88994e-05	0.000388171	8.36499e-05	0.00092717
CE	Capistrano	No	9.36679e-06	0.000104421	9.71691e-06	0.000177317
CE	Caridade	No	6.3013e-06	0.00013101	9.29443e-06	0.000163062
CE	Cariré	No	2.20262e-05	9.07976e-05	5.36542e-05	0.000265903
CE	Caririaçu	No	1.92445e-05	0.000151034	3.76002e-05	0.00029805
CE	Cariús	No	8.6288e-06	0.000111544	1.6899e-05	0.000281613
CE	Carnaubal	No	1.5441e-05	7.94069e-05	4.22474e-05	0.000257757
CE	Cascavel	No	7.9192e-05	0.000461341	3.76002e-05	0.000475367
CE	Catarina	No	9.36679e-06	0.000118831	2.19687e-05	0.000172372
CE	Catunda	No	6.58514e-06	4.12627e-05	2.70384e-05	0.000190263
CE	Caucaia	No	0.000700693	0.00209599	0.000718629	0.00164211
CE	Cedro	No	3.30392e-05	0.000154152	4.098e-05	0.000266485
CE	Chaval	No	6.41484e-06	5.82011e-05	1.39417e-05	0.000187791
CE	Choró	No	4.48471e-06	7.07407e-05	1.01394e-05	0.000147643
CE	Chorozinho	No	1.20917e-05	0.000133702	8.87196e-06	0.000168153
CE	Coreaú	No	1.57816e-05	0.000104256	5.36542e-05	0.000343434
CE	Crateús	No	0.000119441	0.000442499	0.000221799	0.000815747
CE	Crato	No	0.000343392	0.000711412	0.00024757	0.000822874
CE	Croatá	No	1.05022e-05	7.09048e-05	4.52047e-05	0.000346489
CE	Cruz	No	4.70043e-05	0.000119816	2.70384e-05	0.000236375
CE	Deputado Irapuan Pinheiro	No	6.52837e-06	4.35933e-05	2.07012e-05	0.000184154
CE	Ererê	No	6.24453e-06	3.91946e-05	5.06969e-06	8.29129e-05
CE	Eusébio	No	0.000107463	0.00031313	8.11151e-05	0.000156807
CE	Farias Brito	No	1.31703e-05	0.000113054	2.70384e-05	0.000241029
CE	Forquilha	No	2.82139e-05	0.000122081	5.49217e-05	0.000262849
CE	Fortaleza	No	0.0121445	0.0141725	0.00703504	0.00692774
CE	Fortim	No	1.43056e-05	9.76583e-05	2.28136e-05	0.000124806
CE	Frecheirinha	No	1.57816e-05	6.25341e-05	2.78833e-05	0.000218483
CE	General Sampaio	No	1.64629e-06	2.36021e-05	1.64765e-05	0.000111569
CE	Graça	No	9.02618e-06	7.8061e-05	4.9852e-05	0.000235065
CE	Granja	No	3.24716e-05	0.000131305	7.30881e-05	0.00123162
CE	Granjeiro	No	1.93013e-06	2.77382e-05	2.11237e-06	4.23292e-05
CE	Groaíras	No	1.73711e-05	5.82011e-05	5.32318e-05	0.000116369
CE	Guaiúba	No	1.60655e-05	0.000130714	4.64722e-06	0.000308523
CE	Guaraciaba do Norte	No	4.2179e-05	0.000176179	7.43555e-05	0.000571954
CE	Guaramiranga	No	3.29257e-06	2.89528e-05	5.49217e-06	1.55644e-05
CE	Hidrolândia	No	2.53187e-05	0.000115647	7.43555e-05	0.000213246
CE	Horizonte	No	5.72226e-05	0.000412594	3.67553e-05	0.00029325
CE	Ibaretama	No	4.03056e-06	4.50049e-05	1.85889e-05	0.000285831
CE	Ibiapina	No	1.91877e-05	0.000142926	2.15462e-05	0.000249612
CE	Ibicuitinga	No	7.60697e-06	6.81803e-05	5.49217e-06	0.000143134
CE	Icapuí	No	1.68035e-05	0.000114859	2.19687e-05	0.0002003
CE	Icó	No	5.99475e-05	0.000351964	0.000147866	0.000888332
CE	Iguatu	No	0.000188698	0.000651176	0.000194338	0.000754362
CE	Independência	No	1.4703e-05	0.000168891	4.01351e-05	0.000289322
CE	Ipaporanga	No	4.54148e-06	5.64284e-05	5.06969e-05	0.000227647
CE	Ipaumirim	No	1.61222e-05	7.97351e-05	1.09843e-05	0.000115642
CE	Ipu	No	4.26331e-05	0.000217409	7.22431e-05	0.000544898
CE	Ipueiras	No	3.55371e-05	0.000154087	0.000169835	0.000761199
CE	Iracema	No	1.86768e-05	9.01411e-05	4.64722e-05	0.000117242
CE	Irauçuba	No	1.24891e-05	8.71867e-05	4.35149e-05	0.000379363
CE	Itaiçaba	No	7.94758e-06	5.04212e-05	2.4926e-05	8.00037e-05
CE	Itaitinga	No	2.95764e-05	0.00023392	4.56272e-05	0.000220374
CE	Itapagé	No	5.16593e-05	0.000257654	8.49173e-05	0.000575154
CE	Itapipoca	No	0.000128013	0.000574526	0.000130122	0.00143308
CE	Itapiúna	No	9.36679e-06	9.21435e-05	8.87196e-06	0.000282777
CE	Itarema	No	1.21484e-05	0.000144272	3.2108e-05	0.00061021
CE	Itatira	No	9.93448e-06	3.345e-05	7.30881e-05	0.000497623
CE	Jaguaretama	No	1.79956e-05	0.000113382	1.81664e-05	0.000196082
CE	Jaguaribara	No	1.52139e-05	6.84757e-05	7.60454e-06	6.1821e-05
CE	Jaguaribe	No	4.88776e-05	0.000213108	0.000133079	0.00036118
CE	Jaguaruana	No	2.5262e-05	0.000207429	2.70384e-05	0.0004006
CE	Jardim	No	2.19126e-05	0.000101138	6.37936e-05	0.000469404
CE	Jati	No	4.99562e-06	4.72699e-05	1.35192e-05	9.03315e-05
CE	Jijoca de Jericoacoara	No	2.9917e-05	9.83476e-05	1.26742e-05	0.000169026
CE	Juazeiro do Norte	No	0.000583296	0.00154983	0.000560201	0.00150261
CE	Jucás	No	1.73711e-05	0.000138921	3.54878e-05	0.000310705
CE	Lavras da Mangabeira	No	3.54803e-05	0.00016295	9.42118e-05	0.000412383
CE	Limoeiro do Norte	No	0.000145498	0.000389944	4.22474e-05	0.000378345
CE	Madalena	No	1.43056e-05	9.08304e-05	2.45035e-05	0.000250193
CE	Maracanaú	No	0.000406803	0.00143737	0.000461342	0.000850948
CE	Maranguape	No	0.000140105	0.000659678	0.000222644	0.000858803
CE	Marco	No	2.21397e-05	9.56559e-05	2.74608e-05	0.000373545
CE	Martinópole	No	8.28819e-06	5.17014e-05	1.18293e-05	0.000139934
CE	Massapê	No	4.13842e-05	0.000155794	4.098e-05	0.000532097
CE	Mauriti	No	3.03144e-05	0.000232148	4.85845e-05	0.000569481
CE	Meruoca	No	1.41353e-05	6.77535e-05	1.6899e-05	0.000163353
CE	Milagres	No	3.17336e-05	0.00018304	2.45035e-05	0.00023972
CE	Milhã	No	1.82794e-05	6.53244e-05	3.71777e-05	0.000210482
CE	Miraíma	No	6.98252e-06	4.10329e-05	3.88676e-05	0.000257466
CE	Missão Velha	No	2.67379e-05	0.000178083	4.098e-05	0.000447584
CE	Mombaça	No	2.90087e-05	0.000223022	4.68946e-05	0.000661703
CE	Monsenhor Tabosa	No	1.02751e-05	4.46438e-05	0.000158005	0.000414128
CE	Morada Nova	No	7.0847e-05	0.000378881	5.95689e-05	0.000769636
CE	Moraújo	No	2.61135e-06	3.47302e-05	2.53485e-06	0.000145898
CE	Morrinhos	No	2.12314e-05	8.2394e-05	4.39373e-05	0.000342998
CE	Mucambo	No	1.61222e-05	7.66166e-05	6.63285e-05	0.000210919
CE	Mulungu	No	4.59824e-06	6.83444e-05	1.09843e-05	0.000107496
CE	Nova Olinda	No	9.87771e-06	8.96815e-05	3.80227e-06	0.00015608
CE	Nova Russas	No	5.10916e-05	0.000194496	0.00012632	0.000314196
CE	Novo Oriente	No	1.7655e-05	0.000183959	1.22518e-05	0.000297905
CE	Ocara	No	7.20959e-06	0.000137706	8.02701e-06	0.000352162
CE	Orós	No	1.3965e-05	0.000150837	6.21037e-05	0.000226629
CE	Pacajus	No	7.6978e-05	0.000453988	3.37979e-05	0.000341689
CE	Pacatuba	No	0.000106157	0.000479133	0.000133924	0.000282631
CE	Pacoti	No	8.06112e-06	6.45694e-05	8.02701e-06	0.000134843
CE	Pacujá	No	6.69868e-06	2.90513e-05	2.57709e-05	9.97864e-05
CE	Palhano	No	5.67685e-06	5.80697e-05	4.22474e-06	0.000106332
CE	Palmácia	No	6.64191e-06	6.00065e-05	1.94338e-05	0.00015928
CE	Paracuru	No	3.19606e-05	0.000217835	2.11237e-05	0.000213828
CE	Paraipaba	No	1.52139e-05	0.000208119	2.32361e-05	0.000220374
CE	Parambu	No	1.06725e-05	0.000185009	2.70384e-05	0.000449039
CE	Paramoti	No	3.68995e-06	5.47543e-05	1.43641e-05	0.000180954
CE	Pedra Branca	No	3.36637e-05	0.000193413	0.000130545	0.000744762
CE	Penaforte	No	7.15282e-06	5.28175e-05	5.91464e-06	7.97128e-05
CE	Pentecoste	No	3.11091e-05	0.000223055	1.94338e-05	0.000357398
CE	Pereiro	No	1.45895e-05	8.79745e-05	1.56315e-05	0.000199718
CE	Pindoretama	No	1.68602e-05	0.000138396	2.11237e-05	0.00011506
CE	Piquet Carneiro	No	7.49344e-06	9.76583e-05	4.94295e-05	0.000177754
CE	Pires Ferreira	No	6.52837e-06	6.17791e-05	1.85889e-05	0.000108805
CE	Poranga	No	1.04454e-05	2.98719e-05	7.43555e-05	0.000309251
CE	Porteiras	No	8.96942e-06	7.99649e-05	1.85889e-05	0.000219792
CE	Potengi	No	6.18776e-06	4.37903e-05	3.2953e-05	0.000188372
CE	Potiretama	No	3.74672e-06	3.74876e-05	3.80227e-06	7.1276e-05
CE	Quiterianópolis	No	7.83405e-06	8.19673e-05	5.28093e-05	0.000431002
CE	Quixadá	No	0.000157135	0.000469449	0.000120405	0.000692105
CE	Quixelô	No	9.70741e-06	0.000102451	1.64765e-05	0.000191863
CE	Quixeramobim	No	9.36679e-05	0.000402286	0.000106886	0.000915679
CE	Quixeré	No	2.14017e-05	0.000104585	1.6899e-05	0.000331361
CE	Redenção	No	1.27729e-05	0.000171879	3.50654e-05	0.000269103
CE	Reriutaba	No	2.92358e-05	0.000113021	6.97083e-05	0.000211646
CE	Russas	No	0.000117511	0.000461341	0.000101394	0.000586354
CE	Saboeiro	No	6.69868e-06	5.64284e-05	7.52004e-05	0.000361471
CE	Salitre	No	3.91702e-06	7.96695e-05	9.71691e-06	0.000205391
CE	Santana do Acaraú	No	2.29345e-05	0.000142401	2.32361e-05	0.0003958
CE	Santana do Cariri	No	9.5371e-06	9.15198e-05	1.39417e-05	0.000221538
CE	Santa Quitéria	No	4.32576e-05	0.000195251	0.000119983	0.000705633
CE	São Benedito	No	4.45632e-05	0.000229719	8.53398e-05	0.000599882
CE	São Gonçalo do Amarante	No	6.25588e-05	0.0002978	2.11237e-05	0.000258339
CE	São João do Jaguaribe	No	1.21484e-05	6.38144e-05	7.18206e-06	5.86209e-05
CE	São Luís do Curu	No	9.65064e-06	8.51515e-05	3.80227e-06	0.000117242
CE	Senador Pompeu	No	3.41746e-05	0.000146668	5.32318e-05	0.000403219
CE	Senador Sá	No	5.50654e-06	2.88543e-05	8.02701e-06	0.000120442
CE	Sobral	No	0.000530785	0.000896651	0.000481621	0.00183878
CE	Solonópole	No	1.62925e-05	8.78104e-05	6.80184e-05	0.000318124
CE	Tabuleiro do Norte	No	5.84715e-05	0.000200733	2.02788e-05	0.000281177
CE	Tamboril	No	1.53275e-05	0.000113087	0.000179552	0.000403073
CE	Tarrafas	No	2.89519e-06	4.03764e-05	4.64722e-06	0.000174117
CE	Tauá	No	6.14802e-05	0.000303446	0.00016392	0.000804692
CE	Tejuçuoca	No	4.59824e-06	5.83324e-05	1.94338e-05	0.000347507
CE	Tianguá	No	8.43012e-05	0.000384035	8.196e-05	0.000702432
CE	Trairi	No	2.07773e-05	0.000282077	7.35105e-05	0.000611519
CE	Tururu	No	5.67685e-06	7.6354e-05	7.60454e-06	0.000198991
CE	Ubajara	No	3.56506e-05	0.000186552	5.83015e-05	0.000332961
CE	Umari	No	5.73361e-06	4.5366e-05	1.09843e-05	9.42589e-05
CE	Umirim	No	7.03929e-06	0.000100514	3.80227e-06	0.000226629
CE	Uruburetama	No	1.33406e-05	9.46383e-05	2.36586e-05	0.000296596
CE	Uruoca	No	5.96069e-06	6.04989e-05	2.95732e-05	0.000222701
CE	Varjota	No	2.9917e-05	9.45726e-05	3.80227e-05	0.000201173
CE	Várzea Alegre	No	3.26419e-05	0.000263628	6.16812e-05	0.000404382
CE	Viçosa do Ceará	No	1.77685e-05	0.000223744	2.83058e-05	0.000926006
RN	Acari	No	2.71921e-05	8.02932e-05	6.75959e-06	5.04751e-05
RN	Açu	No	0.000141581	0.000340113	2.91507e-05	0.000278267
RN	Afonso Bezerra	No	1.08428e-05	7.05109e-05	4.22474e-06	8.52403e-05
RN	Água Nova	No	2.72489e-06	1.42794e-05	8.44949e-07	4.52385e-05
RN	Alexandria	No	2.24235e-05	8.29849e-05	4.01351e-05	0.000133533
RN	Almino Afonso	No	7.03929e-06	3.49929e-05	2.95732e-06	3.47652e-05
RN	Alto do Rodrigues	No	3.29825e-05	8.48888e-05	1.01394e-05	5.52753e-05
RN	Angicos	No	2.72489e-05	7.5599e-05	8.87196e-06	6.5603e-05
RN	Antônio Martins	No	9.70741e-06	4.24116e-05	5.91464e-06	8.84405e-05
RN	Apodi	No	8.41876e-05	0.000212222	2.4926e-05	0.000292377
RN	Areia Branca	No	7.97597e-05	0.000145814	5.02744e-05	0.000185609
RN	Arês	No	7.72051e-06	7.72403e-05	3.67553e-05	0.000126115
RN	Augusto Severo	No	9.42356e-06	6.05974e-05	4.64722e-06	8.46585e-05
RN	Baía Formosa	No	1.2262e-05	4.90097e-05	9.71691e-06	6.25483e-05
RN	Baraúna	No	2.11746e-05	0.000167513	0	0.000181972
RN	Barcelona	No	3.0655e-06	2.70489e-05	3.37979e-06	3.60744e-05
RN	Bento Fernandes	No	1.9869e-06	3.24981e-05	3.80227e-06	3.81109e-05
RN	Bodó	No	3.29257e-06	1.36557e-05	2.95732e-06	3.09833e-05
RN	Bom Jesus	No	8.23143e-06	5.62315e-05	2.15462e-05	0.000110405
RN	Brejinho	No	9.99125e-06	8.00962e-05	1.56315e-05	9.2077e-05
RN	Caiçara do Norte	No	4.76855e-06	3.83083e-05	6.33711e-06	5.01841e-05
RN	Caiçara do Rio do Vento	No	2.55458e-06	2.16654e-05	8.02701e-06	2.4292e-05
RN	Caicó	No	0.000249781	0.000410624	0.000105196	0.000212083
RN	Campo Redondo	No	7.89081e-06	6.92635e-05	2.11237e-06	9.06224e-05
RN	Canguaretama	No	3.0882e-05	0.000177196	2.45035e-05	0.000248157
RN	Caraúbas	No	4.76855e-05	0.000125987	1.6899e-05	0.000166262
RN	Carnaúba dos Dantas	No	1.70305e-05	5.39008e-05	1.81664e-05	3.78199e-05
RN	Carnaubais	No	9.70741e-06	7.26118e-05	3.80227e-06	5.46934e-05
RN	Ceará-Mirim	No	8.44715e-05	0.000403632	9.0832e-05	0.000479149
RN	Cerro Corá	No	1.2262e-05	5.02243e-05	1.47866e-05	0.000185463
RN	Coronel Ezequiel	No	4.08733e-06	3.44676e-05	1.01394e-05	6.24029e-05
RN	Coronel João Pessoa	No	5.44977e-06	2.1928e-05	9.71691e-06	7.04033e-05
RN	Cruzeta	No	1.68602e-05	5.89561e-05	1.47866e-05	4.62567e-05
RN	Currais Novos	No	0.000142091	0.000263661	9.8859e-05	0.000244084
RN	Doutor Severiano	No	6.75545e-06	3.42707e-05	1.18293e-05	8.34948e-05
RN	Parnamirim	No	0.00131487	0.00111468	0.000316433	0.000360162
RN	Encanto	No	8.00435e-06	2.80665e-05	1.05619e-05	6.66213e-05
RN	Equador	No	9.31003e-06	3.9884e-05	2.11237e-06	5.01841e-05
RN	Espírito Santo	No	4.54148e-06	6.56526e-05	6.33711e-06	0.000123351
RN	Extremoz	No	4.14977e-05	0.000155039	6.37936e-05	0.00013237
RN	Felipe Guerra	No	1.1524e-05	3.65685e-05	1.26742e-06	5.10569e-05
RN	Fernando Pedroza	No	5.56331e-06	2.06478e-05	0	1.80372e-05
RN	Florânia	No	1.49869e-05	5.21282e-05	2.4926e-05	9.25134e-05
RN	Francisco Dantas	No	4.65501e-06	1.63147e-05	1.30967e-05	3.27288e-05
RN	Frutuoso Gomes	No	8.91265e-06	2.892e-05	9.29443e-06	3.44743e-05
RN	Galinhos	No	1.87336e-06	1.24083e-05	8.44949e-07	2.2401e-05
RN	Goianinha	No	2.6965e-05	0.000146011	1.35192e-05	9.36771e-05
RN	Governador Dix-Sept Rosado	No	1.82227e-05	7.73716e-05	1.22518e-05	0.00011026
RN	Grossos	No	1.96987e-05	6.10241e-05	1.22518e-05	8.46585e-05
RN	Guamaré	No	1.85633e-05	7.47127e-05	1.35192e-05	0.000101387
RN	Ielmo Marinho	No	1.30567e-06	7.57631e-05	6.33711e-06	0.000145752
RN	Ipanguaçu	No	1.49869e-05	9.22748e-05	6.33711e-06	0.000101968
RN	Ipueira	No	4.1441e-06	1.48703e-05	1.6899e-06	1.62917e-05
RN	Itajá	No	8.51527e-06	4.7434e-05	1.26742e-06	4.08746e-05
RN	Itaú	No	1.26594e-05	2.24532e-05	3.08406e-05	0.000100368
RN	Jaçanã	No	1.34541e-05	5.03884e-05	5.49217e-06	7.81127e-05
RN	Jandaíra	No	2.38427e-06	4.52347e-05	2.95732e-06	6.2112e-05
RN	Janduís	No	8.00435e-06	3.53868e-05	3.80227e-06	4.07292e-05
RN	Januário Cicco	No	1.19214e-06	4.78608e-05	8.87196e-06	0.000138479
RN	Japi	No	3.86025e-06	3.84396e-05	2.53485e-06	5.14933e-05
RN	Jardim de Angicos	No	1.58952e-06	1.76277e-05	0	2.38556e-05
RN	Jardim de Piranhas	No	2.35589e-05	9.49994e-05	9.71691e-06	7.62217e-05
RN	Jardim do Seridó	No	3.24148e-05	9.31611e-05	1.43641e-05	5.8039e-05
RN	João Câmara	No	4.02488e-05	0.000182678	4.1825e-05	0.000316815
RN	João Dias	No	3.0655e-06	1.25068e-05	1.26742e-06	4.58203e-05
RN	José da Penha	No	8.91265e-06	4.17551e-05	1.18293e-05	5.06205e-05
RN	Jucurutu	No	2.80436e-05	0.000126316	2.11237e-06	0.000131352
RN	Lagoa d'Anta	No	5.67685e-06	3.65029e-05	9.71691e-06	6.47303e-05
RN	Lagoa de Pedras	No	3.91702e-06	3.72579e-05	1.09843e-05	0.000106187
RN	Lagoa de Velhos	No	2.1572e-06	1.71025e-05	5.49217e-06	2.44375e-05
RN	Lagoa Nova	No	1.3e-05	5.88904e-05	3.08406e-05	0.000230993
RN	Lagoa Salgada	No	3.74672e-06	4.95021e-05	6.75959e-06	7.17124e-05
RN	Lajes	No	1.23755e-05	6.98872e-05	3.37979e-06	8.21856e-05
RN	Lajes Pintadas	No	4.54148e-06	2.87559e-05	1.05619e-05	4.84386e-05
RN	Lucrécia	No	8.85588e-06	2.29456e-05	7.18206e-06	2.76376e-05
RN	Luís Gomes	No	1.19781e-05	5.12747e-05	2.23911e-05	0.000113169
RN	Macaíba	No	0.000110244	0.000472042	0.000110266	0.000421401
RN	Macau	No	6.79518e-05	0.000188784	0.000104774	0.000190118
RN	Major Sales	No	6.86898e-06	2.26502e-05	5.49217e-06	2.60376e-05
RN	Marcelino Vieira	No	9.02618e-06	5.26534e-05	6.75959e-06	8.85859e-05
RN	Martins	No	2.35589e-05	4.82219e-05	4.47823e-05	6.0221e-05
RN	Maxaranguape	No	8.17466e-06	6.29609e-05	1.94338e-05	7.20033e-05
RN	Messias Targino	No	3.80349e-06	2.96422e-05	1.26742e-06	2.96741e-05
RN	Montanhas	No	1.41921e-05	6.25013e-05	3.71777e-05	0.00012466
RN	Monte Alegre	No	1.19214e-05	0.000127333	3.67553e-05	0.000222701
RN	Monte das Gameleiras	No	2.38427e-06	1.02746e-05	8.87196e-06	4.02928e-05
RN	Mossoró	No	0.00108025	0.001519	0.000466412	0.00101023
RN	Natal	No	0.00473494	0.00445374	0.00224587	0.00162611
RN	Nísia Floresta	No	2.97467e-05	0.000164	3.08406e-05	0.000113605
RN	Nova Cruz	No	4.52445e-05	0.000207134	7.43555e-05	0.000362053
RN	Olho-d'Água do Borges	No	5.05239e-06	2.95437e-05	2.95732e-06	4.17474e-05
RN	Ouro Branco	No	1.44192e-05	2.70817e-05	2.19687e-05	3.76745e-05
RN	Paraná	No	3.86025e-06	2.23547e-05	1.81664e-05	4.81477e-05
RN	Paraú	No	4.59824e-06	2.73443e-05	3.80227e-06	2.54557e-05
RN	Parazinho	No	1.81659e-06	2.78367e-05	5.91464e-06	4.68385e-05
RN	Parelhas	No	5.65414e-05	0.000126217	4.9007e-05	0.000160444
RN	Rio do Fogo	No	5.96069e-06	5.67239e-05	1.56315e-05	0.000101677
RN	Passa e Fica	No	1.02183e-05	6.62107e-05	1.56315e-05	0.000119278
RN	Passagem	No	1.81659e-06	1.76606e-05	6.33711e-06	3.78199e-05
RN	Patu	No	2.43537e-05	7.98008e-05	2.4081e-05	0.000104587
RN	Santa Maria	No	3.57641e-06	3.39424e-05	5.49217e-06	2.85104e-05
RN	Pau dos Ferros	No	0.00010207	0.000169712	5.95689e-05	0.000132806
RN	Pedra Grande	No	1.70305e-06	1.91377e-05	0	4.29111e-05
RN	Pedra Preta	No	8.51527e-07	1.63147e-05	8.44949e-07	2.13828e-05
RN	Pedro Avelino	No	3.34934e-06	5.14717e-05	8.87196e-06	5.01841e-05
RN	Pedro Velho	No	1.03886e-05	7.41218e-05	3.67553e-05	0.0001859
RN	Pendências	No	1.6917e-05	9.582e-05	1.77439e-05	8.8295e-05
RN	Pilões	No	5.05239e-06	2.31097e-05	2.95732e-06	2.32738e-05
RN	Poço Branco	No	6.75545e-06	7.75358e-05	5.06969e-06	0.000125242
RN	Portalegre	No	9.08295e-06	4.55629e-05	1.30967e-05	7.89855e-05
RN	Porto do Mangue	No	2.95196e-06	3.23011e-05	4.64722e-06	5.77481e-05
RN	Presidente Juscelino	No	6.4716e-06	5.37367e-05	4.64722e-06	8.08765e-05
RN	Pureza	No	2.1572e-06	4.65477e-05	1.35192e-05	9.61499e-05
RN	Rafael Fernandes	No	6.18776e-06	3.03972e-05	8.87196e-06	4.27656e-05
RN	Rafael Godeiro	No	6.52837e-06	2.13699e-05	4.64722e-06	2.50193e-05
RN	Riacho da Cruz	No	4.03056e-06	2.12386e-05	1.26742e-06	2.70558e-05
RN	Riacho de Santana	No	3.57641e-06	2.18295e-05	1.35192e-05	6.7785e-05
RN	Riachuelo	No	5.56331e-06	4.73355e-05	3.80227e-06	4.37838e-05
RN	Rodolfo Fernandes	No	4.03056e-06	2.69832e-05	1.6899e-05	4.55294e-05
RN	Tibau	No	6.35807e-06	2.60313e-05	0	1.61462e-05
RN	Ruy Barbosa	No	3.17903e-06	2.1928e-05	7.18206e-06	3.30197e-05
RN	Santa Cruz	No	8.27116e-05	0.00021278	3.16856e-05	0.000275067
RN	Santana do Matos	No	1.08995e-05	9.62468e-05	4.64722e-06	0.000132515
RN	Santana do Seridó	No	4.48471e-06	1.37542e-05	1.22518e-05	2.89468e-05
RN	Santo Antônio	No	2.45807e-05	0.000147587	1.35192e-05	0.000209173
RN	São Bento do Norte	No	1.93013e-06	1.78575e-05	0	3.06923e-05
RN	São Bento do Trairí	No	4.48471e-06	2.19936e-05	2.95732e-06	3.942e-05
RN	São Fernando	No	5.62008e-06	2.14356e-05	2.53485e-06	3.54926e-05
RN	São Francisco do Oeste	No	7.5502e-06	2.19936e-05	8.02701e-06	4.85841e-05
RN	São Gonçalo do Amarante	No	0.000193637	0.000596815	0.000162653	0.00036118
RN	São João do Sabugi	No	1.60087e-05	3.798e-05	1.98563e-05	5.17842e-05
RN	São José de Mipibu	No	4.89912e-05	0.000255093	4.81621e-05	0.000296305
RN	São José do Campestre	No	1.5441e-05	7.62555e-05	7.18206e-06	0.000121897
RN	São José do Seridó	No	1.10131e-05	2.67534e-05	6.75959e-06	3.01105e-05
RN	São Miguel	No	3.61615e-05	0.00014332	3.59103e-05	0.000161462
RN	São Miguel do Gostoso	No	6.69868e-06	4.72699e-05	0	9.35316e-05
RN	São Paulo do Potengi	No	2.3786e-05	0.000114268	2.36586e-05	8.52403e-05
RN	São Pedro	No	6.13099e-06	4.11642e-05	1.47866e-05	4.82931e-05
RN	São Rafael	No	1.10131e-05	6.16806e-05	7.18206e-06	4.62567e-05
RN	São Tomé	No	1.0786e-05	7.27431e-05	8.87196e-06	0.000100223
RN	São Vicente	No	1.23188e-05	3.56166e-05	1.39417e-05	6.92396e-05
RN	Senador Elói de Souza	No	3.86025e-06	3.0988e-05	1.6054e-05	7.20033e-05
RN	Senador Georgino Avelino	No	2.66812e-06	2.15669e-05	5.91464e-06	4.6984e-05
RN	Serra de São Bento	No	3.40611e-06	2.78039e-05	2.32361e-05	9.07678e-05
RN	Serra do Mel	No	5.16593e-06	7.15942e-05	1.56315e-05	6.83668e-05
RN	Serra Negra do Norte	No	7.49344e-06	4.37903e-05	1.64765e-05	9.30952e-05
RN	Serrinha	No	3.0655e-06	4.11642e-05	7.60454e-06	6.7494e-05
RN	Serrinha dos Pintos	No	8.40173e-06	3.02987e-05	5.91464e-06	4.16019e-05
RN	Severiano Melo	No	8.17466e-06	3.31874e-05	1.81664e-05	7.57853e-05
RN	Sítio Novo	No	1.64629e-06	3.07583e-05	7.60454e-06	6.44393e-05
RN	Taboleiro Grande	No	2.95196e-06	1.64788e-05	2.11237e-06	1.891e-05
RN	Taipu	No	2.72489e-06	7.65181e-05	4.64722e-06	9.62954e-05
RN	Tangará	No	1.23755e-05	9.05021e-05	8.44949e-06	0.000132224
RN	Tenente Ananias	No	1.70305e-05	5.40321e-05	1.94338e-05	9.74591e-05
RN	Tenente Laurentino Cruz	No	6.07422e-06	3.58792e-05	1.26742e-06	4.8875e-05
RN	Tibau do Sul	No	2.24235e-05	7.21851e-05	2.45035e-05	8.30584e-05
RN	Timbaúba dos Batistas	No	4.88209e-06	1.43779e-05	4.22474e-06	2.0801e-05
RN	Touros	No	2.40698e-05	0.000154645	6.42161e-05	0.000377908
RN	Triunfo Potiguar	No	3.12226e-06	2.18295e-05	8.44949e-07	2.82195e-05
RN	Umarizal	No	2.08908e-05	7.3334e-05	1.05619e-05	7.18579e-05
RN	Upanema	No	1.12402e-05	7.55662e-05	1.35192e-05	0.000171208
RN	Várzea(*)	No	2.49781e-06	4.90753e-05	3.25305e-05	0.000139352
RN	Venha-Ver	No	1.87336e-06	1.8711e-05	2.53485e-06	4.68385e-05
RN	Vera Cruz	No	5.90392e-06	5.05525e-05	4.14025e-05	0.000149534
RN	Viçosa	No	2.27074e-06	1.14892e-05	3.37979e-06	1.20733e-05
RN	Vila Flor	No	9.08295e-07	1.76277e-05	1.26742e-06	1.94918e-05
PB	Água Branca	No	6.81221e-06	5.02899e-05	4.64722e-06	0.00013077
PB	Aguiar	No	4.3144e-06	3.16117e-05	3.08406e-05	7.89855e-05
PB	Alagoa Grande	No	3.59344e-05	0.000150771	8.78747e-05	0.000375145
PB	Alagoa Nova	No	2.71921e-05	9.74613e-05	5.19643e-05	0.00027114
PB	Alagoinha	No	1.38515e-05	7.83892e-05	1.18293e-05	0.000149825
PB	Alcantil	No	2.27074e-06	2.59656e-05	1.09843e-05	0.000102987
PB	Algodão de Jandaíra	No	1.70305e-07	1.48375e-05	3.80227e-06	3.01105e-05
PB	Alhandra	No	1.35109e-05	0.000120768	1.64765e-05	0.000153462
PB	São João do Rio do Peixe	No	2.87248e-05	0.000112496	4.35149e-05	0.000193609
PB	Amparo	No	1.75982e-06	1.3229e-05	1.6899e-06	2.86559e-05
PB	Aparecida	No	5.96069e-06	4.38888e-05	5.36542e-05	9.26588e-05
PB	Araçagi	No	1.4703e-05	9.24389e-05	3.25305e-05	0.000271285
PB	Arara	No	1.27729e-05	8.24269e-05	5.40767e-05	0.000152734
PB	Araruna	No	1.45895e-05	0.000111774	2.28136e-05	0.000218919
PB	Areia	No	4.29737e-05	0.000126677	3.46429e-05	0.000241029
PB	Areia de Baraúnas	No	7.3799e-07	1.07999e-05	2.95732e-06	2.02191e-05
PB	Areial	No	7.43667e-06	4.2904e-05	2.4081e-05	6.66213e-05
PB	Aroeiras	No	1.3965e-05	0.000111445	2.32361e-05	0.000250775
PB	Assunção	No	2.78165e-06	2.27158e-05	7.18206e-06	4.11655e-05
PB	Baía da Traição	No	8.11789e-06	4.15253e-05	6.33711e-06	9.76045e-05
PB	Bananeiras	No	2.53755e-05	0.000113382	3.16856e-05	0.000285831
PB	Baraúna	No	4.20087e-06	2.7213e-05	1.01394e-05	5.42571e-05
PB	Barra de Santana	No	1.13537e-06	4.25101e-05	1.6899e-05	0.000155207
PB	Barra de Santa Rosa	No	1.43624e-05	9.40146e-05	2.70384e-05	0.000145898
PB	Barra de São Miguel	No	1.70305e-06	3.32859e-05	9.71691e-06	8.23311e-05
PB	Bayeux	No	0.00021027	0.000690994	0.000225601	0.000384891
PB	Belém	No	2.80436e-05	0.000105471	3.16856e-05	0.000198846
PB	Belém do Brejo do Cruz	No	9.5371e-06	4.5924e-05	0	5.76027e-05
PB	Bernardino Batista	No	1.70305e-06	1.34588e-05	1.6054e-05	4.75658e-05
PB	Boa Ventura	No	5.67685e-06	3.36141e-05	9.29443e-06	5.06205e-05
PB	Boa Vista	No	1.34541e-05	3.76518e-05	2.19687e-05	4.29111e-05
PB	Bom Jesus	No	2.27074e-06	1.31962e-05	5.49217e-06	3.54926e-05
PB	Bom Sucesso	No	5.62008e-06	3.08567e-05	1.56315e-05	6.34211e-05
PB	Bonito de Santa Fé	No	1.27729e-05	5.18327e-05	2.91507e-05	0.000134261
PB	Boqueirão	No	2.41266e-05	0.00011417	2.07012e-05	0.000131061
PB	Igaracy	No	6.3013e-06	3.80785e-05	1.09843e-05	6.34211e-05
PB	Borborema	No	5.33623e-06	2.60969e-05	1.18293e-05	6.98214e-05
PB	Brejo do Cruz	No	1.73711e-05	8.70226e-05	1.47866e-05	9.23679e-05
PB	Brejo dos Santos	No	5.62008e-06	3.647e-05	9.71691e-06	8.62585e-05
PB	Caaporã	No	1.49869e-05	0.000119783	5.49217e-06	0.000220519
PB	Cabaceiras	No	7.60697e-06	2.97406e-05	2.4926e-05	5.89118e-05
PB	Cabedelo	No	0.000286737	0.000339096	9.0832e-05	0.000207428
PB	Cachoeira dos Índios	No	7.94758e-06	4.55957e-05	1.30967e-05	0.000151716
PB	Cacimba de Areia	No	3.00873e-06	2.40289e-05	2.95732e-06	3.46198e-05
PB	Cacimba de Dentro	No	1.41921e-05	7.8816e-05	7.35105e-05	0.000257757
PB	Cacimbas	No	1.93013e-06	2.41273e-05	1.35192e-05	0.000146334
PB	Caiçara	No	8.34496e-06	4.55629e-05	1.30967e-05	7.73854e-05
PB	Cajazeiras	No	0.000190856	0.000331808	0.000179552	0.000497623
PB	Cajazeirinhas	No	1.36244e-06	1.99584e-05	1.6899e-06	2.74922e-05
PB	Caldas Brandão	No	6.01746e-06	3.76846e-05	1.05619e-05	6.1821e-05
PB	Camalaú	No	3.57641e-06	2.53091e-05	1.81664e-05	0.000142116
PB	Campina Grande	No	0.00201256	0.00208381	0.00116349	0.00147309
PB	Capim	No	2.89519e-06	2.72787e-05	6.33711e-06	8.20402e-05
PB	Caraúbas	No	3.17903e-06	1.35244e-05	1.18293e-05	0.000101096
PB	Carrapateira	No	1.93013e-06	7.38592e-06	0	4.85841e-05
PB	Casserengue	No	5.16593e-06	3.71266e-05	2.11237e-05	9.78954e-05
PB	Catingueira	No	4.25763e-06	2.47839e-05	1.01394e-05	6.60394e-05
PB	Catolé do Rocha	No	6.71003e-05	0.000178739	4.14025e-05	0.000219792
PB	Caturité	No	5.10916e-06	3.01346e-05	1.6899e-06	4.61112e-05
PB	Conceição	No	2.53755e-05	0.000110395	3.42204e-05	0.000177463
PB	Condado	No	7.03929e-06	4.3856e-05	2.07012e-05	5.54207e-05
PB	Conde	No	2.29912e-05	0.000150377	0	0.000113896
PB	Congo	No	5.16593e-06	2.69504e-05	1.22518e-05	7.79672e-05
PB	Coremas	No	1.77685e-05	0.000104814	3.08406e-05	0.000110987
PB	Coxixola	No	1.81659e-06	1.03731e-05	1.52091e-05	2.95286e-05
PB	Cruz do Espírito Santo	No	4.82532e-06	9.61483e-05	1.39417e-05	0.000168881
PB	Cubati	No	8.91265e-06	4.8944e-05	8.44949e-06	5.19297e-05
PB	Cuité	No	3.84322e-05	0.000124182	4.39373e-05	0.0001907
PB	Cuitegi	No	5.67685e-06	4.09672e-05	1.35192e-05	7.44762e-05
PB	Cuité de Mamanguape	No	3.63318e-06	3.03972e-05	2.32361e-05	9.935e-05
PB	Curral de Cima	No	2.95196e-06	2.7968e-05	7.18206e-06	7.91309e-05
PB	Curral Velho	No	2.83842e-07	1.26053e-05	1.6899e-06	3.70926e-05
PB	Damião	No	3.17903e-06	2.59984e-05	6.33711e-06	7.49126e-05
PB	Desterro	No	9.65064e-06	3.90305e-05	6.92858e-05	0.00011506
PB	Vista Serrana	No	3.29257e-06	1.95317e-05	9.29443e-06	3.46198e-05
PB	Diamante	No	5.96069e-06	3.496e-05	3.37979e-06	8.50948e-05
PB	Dona Inês	No	1.14105e-05	5.4426e-05	2.4081e-05	0.00015128
PB	Duas Estradas	No	6.58514e-06	2.24532e-05	4.64722e-06	3.79654e-05
PB	Emas	No	2.49781e-06	1.55268e-05	1.05619e-05	3.92745e-05
PB	Esperança	No	4.69475e-05	0.000204212	8.23825e-05	0.000269249
PB	Fagundes	No	9.25326e-06	6.68672e-05	3.04181e-05	0.000142552
PB	Frei Martinho	No	3.68995e-06	1.88095e-05	1.01394e-05	4.27656e-05
PB	Gado Bravo	No	2.04366e-06	4.63508e-05	4.22474e-06	0.000112151
PB	Guarabira	No	0.00016003	0.000343363	0.000151246	0.000379945
PB	Gurinhém	No	1.23188e-05	8.67928e-05	1.30967e-05	0.000142552
PB	Gurjão	No	6.92575e-06	1.87438e-05	1.56315e-05	3.09833e-05
PB	Ibiara	No	7.03929e-06	3.59448e-05	1.85889e-05	7.27306e-05
PB	Imaculada	No	7.83405e-06	5.65926e-05	9.29443e-06	0.000148807
PB	Ingá	No	1.97554e-05	0.000115778	5.7879e-05	0.000178917
PB	Itabaiana	No	5.91527e-05	0.000147686	3.46429e-05	0.000267067
PB	Itaporanga	No	4.20087e-05	0.000144895	2.07012e-05	0.000174408
PB	Itapororoca	No	1.29432e-05	0.000100547	4.35149e-05	0.000203355
PB	Itatuba	No	5.62008e-06	6.539e-05	2.11237e-05	0.000101096
PB	Jacaraú	No	1.74279e-05	7.47127e-05	5.7034e-05	0.000194045
PB	Jericó	No	8.79911e-06	4.98632e-05	8.44949e-06	6.05119e-05
PB	João Pessoa	No	0.00461272	0.00391946	0.0014643	0.00131206
PB	Juarez Távora	No	6.18776e-06	4.75982e-05	8.87196e-06	8.85859e-05
PB	Juazeirinho	No	1.51572e-05	8.62676e-05	4.22474e-05	0.000217756
PB	Junco do Seridó	No	6.75545e-06	3.66013e-05	9.29443e-06	9.30952e-05
PB	Juripiranga	No	1.09563e-05	5.60345e-05	2.11237e-05	0.000139643
PB	Juru	No	1.20917e-05	5.61658e-05	8.02701e-06	0.000111714
PB	Lagoa	No	3.86025e-06	2.99048e-05	1.01394e-05	4.53839e-05
PB	Lagoa de Dentro	No	5.79038e-06	4.97647e-05	2.66159e-05	7.11306e-05
PB	Lagoa Seca	No	3.37772e-05	0.000167808	4.73171e-05	0.000197391
PB	Lastro	No	2.10043e-06	1.35573e-05	0	3.98564e-05
PB	Livramento	No	6.3013e-06	3.79144e-05	2.4926e-05	0.000105023
PB	Logradouro	No	2.49781e-06	2.69504e-05	4.64722e-06	3.30197e-05
PB	Lucena	No	1.66899e-05	6.7852e-05	1.14068e-05	0.000104732
PB	Mãe d'Água	No	2.1572e-06	1.91377e-05	1.18293e-05	7.6949e-05
PB	Malta	No	6.86898e-06	3.50913e-05	3.33755e-05	5.46934e-05
PB	Mamanguape	No	4.6096e-05	0.000258934	6.88633e-05	0.000395218
PB	Manaíra	No	5.33623e-06	4.87471e-05	2.91507e-05	0.000186627
PB	Marcação	No	2.61135e-06	3.12835e-05	1.77439e-05	0.00014517
PB	Mari	No	2.82139e-05	0.000121096	2.53485e-05	0.000302123
PB	Marizópolis	No	8.79911e-06	3.27935e-05	3.2108e-05	7.62217e-05
PB	Massaranduba	No	1.11834e-05	7.4844e-05	4.77396e-05	0.000172808
PB	Mataraca	No	2.72489e-06	4.4414e-05	8.02701e-06	7.72399e-05
PB	Matinhas	No	1.41921e-06	2.32739e-05	8.02701e-06	5.57117e-05
PB	Mato Grosso	No	2.55458e-06	1.73651e-05	5.49217e-06	1.92009e-05
PB	Maturéia	No	7.09606e-06	3.39096e-05	5.49217e-06	7.30216e-05
PB	Mogeiro	No	9.87771e-06	7.37279e-05	1.22518e-05	0.000170044
PB	Montadas	No	1.93013e-06	3.32859e-05	1.85889e-05	5.01841e-05
PB	Monte Horebe	No	3.00873e-06	2.28799e-05	1.26742e-05	7.70945e-05
PB	Monteiro	No	5.52357e-05	0.000203293	6.46386e-05	0.000355944
PB	Mulungu	No	4.42794e-06	6.08928e-05	3.46429e-05	0.000106187
PB	Natuba	No	4.76855e-06	4.48407e-05	2.57709e-05	0.000194627
PB	Nazarezinho	No	6.64191e-06	3.92603e-05	1.52091e-05	0.000110696
PB	Nova Floresta	No	1.57249e-05	6.3125e-05	2.53485e-05	0.000131642
PB	Nova Olinda	No	6.92575e-06	3.30889e-05	1.81664e-05	7.20033e-05
PB	Nova Palmeira	No	4.03056e-06	3.03643e-05	5.49217e-06	4.42202e-05
PB	Olho d'Água	No	4.71178e-06	2.8165e-05	1.43641e-05	0.00012757
PB	Olivedos	No	3.57641e-06	2.44884e-05	1.05619e-05	3.30197e-05
PB	Ouro Velho	No	2.55458e-06	2.1731e-05	4.64722e-06	3.24379e-05
PB	Parari	No	1.13537e-06	8.99441e-06	2.53485e-06	1.49825e-05
PB	Passagem	No	2.1572e-06	1.48703e-05	1.6899e-06	2.56012e-05
PB	Patos	No	0.000284523	0.000649567	0.0001673	0.000539807
PB	Paulista	No	1.25458e-05	8.14093e-05	1.39417e-05	8.21856e-05
PB	Pedra Branca	No	1.81659e-06	1.98271e-05	7.60454e-06	4.94568e-05
PB	Pedra Lavrada	No	9.5371e-06	5.36054e-05	6.33711e-06	6.16756e-05
PB	Pedras de Fogo	No	3.12226e-05	0.000156778	1.73214e-05	0.00029165
PB	Piancó	No	3.33231e-05	0.000106423	1.6054e-05	0.000108369
PB	Picuí	No	3.09956e-05	0.00011975	3.42204e-05	0.000169171
PB	Pilar	No	1.11266e-05	7.32355e-05	1.09843e-05	0.000105459
PB	Pilões	No	8.34496e-06	3.14148e-05	1.18293e-05	8.58222e-05
PB	Pilõezinhos	No	2.10043e-06	2.66221e-05	9.29443e-06	8.01492e-05
PB	Pirpirituba	No	1.1524e-05	5.99737e-05	2.66159e-05	0.000124078
PB	Pitimbu	No	8.00435e-06	9.15198e-05	1.47866e-05	0.000252084
PB	Pocinhos	No	1.35109e-05	7.70762e-05	0.000100549	0.000284668
PB	Poço Dantas	No	7.94758e-07	1.64788e-05	3.80227e-06	6.80759e-05
PB	Poço de José de Moura	No	4.3144e-06	2.67206e-05	1.64765e-05	3.76745e-05
PB	Pombal	No	7.28907e-05	0.000212386	7.18206e-05	0.000198409
PB	Prata	No	6.35807e-06	2.39304e-05	1.22518e-05	3.95655e-05
PB	Princesa Isabel	No	3.3834e-05	0.0001338	3.33755e-05	0.000180954
PB	Puxinanã	No	1.27161e-05	8.00962e-05	3.97126e-05	0.000132952
PB	Queimadas	No	7.23798e-05	0.000283816	9.50567e-05	0.000270703
PB	Quixabá	No	1.36244e-06	1.05372e-05	0	1.25097e-05
PB	Remígio	No	3.0882e-05	0.000104224	5.15419e-05	0.00016699
PB	Pedro Régis	No	2.55458e-06	3.69296e-05	9.29443e-06	7.75309e-05
PB	Riachão	No	1.64629e-06	1.98599e-05	8.87196e-06	4.01473e-05
PB	Riachão do Bacamarte	No	4.71178e-06	2.97406e-05	5.06969e-06	4.04382e-05
PB	Riachão do Poço	No	7.94758e-07	2.81322e-05	0	4.34929e-05
PB	Riacho de Santo Antônio	No	9.08295e-07	9.65094e-06	1.26742e-06	2.34193e-05
PB	Riacho dos Cavalos	No	7.72051e-06	5.18656e-05	4.22474e-06	7.27306e-05
PB	Rio Tinto	No	3.78078e-05	0.000129631	7.60454e-05	0.000267794
PB	Salgadinho	No	1.41921e-06	1.59208e-05	1.6899e-06	6.47303e-05
PB	Salgado de São Félix	No	7.20959e-06	5.95469e-05	3.92901e-05	0.000216592
PB	Santa Cecília	No	1.13537e-06	3.1743e-05	3.80227e-06	0.000118842
PB	Santa Cruz	No	1.02183e-05	3.48944e-05	3.80227e-05	8.14583e-05
PB	Santa Helena	No	7.89081e-06	3.56822e-05	1.73214e-05	5.77481e-05
PB	Santa Inês	No	1.53275e-06	1.80216e-05	4.22474e-06	4.8875e-05
PB	Santa Luzia	No	3.89999e-05	9.11915e-05	2.57709e-05	0.000120151
PB	Santana de Mangueira	No	3.68995e-06	2.19608e-05	1.35192e-05	9.38225e-05
PB	Santana dos Garrotes	No	5.05239e-06	4.25101e-05	8.44949e-06	8.74222e-05
PB	Santarém	No	2.21397e-06	1.49688e-05	5.06969e-06	3.57835e-05
PB	Santa Rita	No	0.000214982	0.00081209	0.000214617	0.000653267
PB	Santa Teresinha	No	3.12226e-06	2.69504e-05	8.87196e-06	5.35297e-05
PB	Santo André	No	9.08295e-07	1.97614e-05	4.22474e-06	2.4292e-05
PB	São Bento	No	5.55763e-05	0.000194299	2.45035e-05	0.000217028
PB	São Bentinho	No	1.93013e-06	3.0627e-05	3.37979e-06	3.22924e-05
PB	São Domingos do Cariri	No	2.72489e-06	1.3426e-05	1.01394e-05	3.43289e-05
PB	São Domingos	No	2.27074e-07	1.9663e-05	9.71691e-06	2.85104e-05
PB	São Francisco	No	1.87336e-06	2.18295e-05	2.45035e-05	3.5638e-05
PB	São João do Cariri	No	5.79038e-06	2.60313e-05	2.15462e-05	5.39661e-05
PB	São João do Tigre	No	2.55458e-06	1.33603e-05	1.14068e-05	0.000140952
PB	São José da Lagoa Tapada	No	6.24453e-06	4.01794e-05	1.22518e-05	0.000125533
PB	São José de Caiana	No	1.9869e-06	2.83291e-05	1.26742e-05	7.70945e-05
PB	São José de Espinharas	No	3.12226e-06	2.80665e-05	5.49217e-06	5.41116e-05
PB	São José dos Ramos	No	2.27074e-06	3.70609e-05	4.22474e-06	5.09114e-05
PB	São José de Piranhas	No	2.07205e-05	0.000105405	4.52047e-05	0.000245248
PB	São José de Princesa	No	5.10916e-07	2.28143e-05	6.75959e-06	5.54207e-05
PB	São José do Bonfim	No	2.32751e-06	2.16325e-05	1.6899e-06	2.57466e-05
PB	São José do Brejo do Cruz	No	1.13537e-06	1.0964e-05	0	1.00368e-05
PB	São José do Sabugi	No	4.42794e-06	2.16325e-05	2.95732e-06	5.68754e-05
PB	São José dos Cordeiros	No	2.72489e-06	2.66878e-05	6.75959e-06	5.52753e-05
PB	São Mamede	No	9.70741e-06	5.89561e-05	1.64765e-05	4.93114e-05
PB	São Miguel de Taipu	No	2.55458e-06	4.13612e-05	8.44949e-06	6.53121e-05
PB	São Sebastião de Lagoa de Roça	No	1.85065e-05	6.69657e-05	9.71691e-06	0.00010866
PB	São Sebastião do Umbuzeiro	No	4.54148e-06	1.59864e-05	8.87196e-06	6.66213e-05
PB	Sapé	No	6.55108e-05	0.000302757	0.000121673	0.000492095
PB	Seridó	No	5.50654e-06	6.71298e-05	2.95732e-06	6.88032e-05
PB	Serra Branca	No	1.98122e-05	8.77119e-05	6.97083e-05	0.000133097
PB	Serra da Raiz	No	3.17903e-06	2.06149e-05	1.09843e-05	2.63285e-05
PB	Serra Grande	No	2.04366e-06	1.70369e-05	7.18206e-06	4.18928e-05
PB	Serra Redonda	No	6.35807e-06	4.56286e-05	2.61934e-05	9.2077e-05
PB	Serraria	No	3.46288e-06	3.27607e-05	1.64765e-05	8.71313e-05
PB	Sertãozinho	No	5.79038e-06	2.94124e-05	1.18293e-05	3.79654e-05
PB	Sobrado	No	2.21397e-06	5.1209e-05	0	6.22574e-05
PB	Solânea	No	4.97859e-05	0.000155236	0.000116603	0.000260521
PB	Soledade	No	2.91222e-05	8.97143e-05	1.94338e-05	9.46953e-05
PB	Sossêgo	No	3.2358e-06	2.03523e-05	0	3.52016e-05
PB	Sousa	No	0.000170703	0.000372808	0.000211237	0.000566135
PB	Sumé	No	2.86681e-05	0.000114498	5.7034e-05	0.000171644
PB	Campo de Santana	No	4.25763e-06	4.83203e-05	1.6899e-05	0.000145461
PB	Taperoá	No	2.04366e-05	8.98128e-05	3.33755e-05	0.000154625
PB	Tavares	No	1.08428e-05	8.26895e-05	1.43641e-05	0.000153753
PB	Teixeira	No	2.23668e-05	9.17824e-05	4.64722e-06	0.000116224
PB	Tenório	No	1.9869e-06	1.82514e-05	0	2.51648e-05
PB	Triunfo	No	7.09606e-06	5.24236e-05	3.2108e-05	0.00010895
PB	Uiraúna	No	3.14497e-05	8.41995e-05	4.73171e-05	0.000147789
PB	Umbuzeiro	No	1.01616e-05	3.82098e-05	3.16856e-05	0.000173244
PB	Várzea	No	5.67685e-06	1.61505e-05	8.87196e-06	2.6474e-05
PB	Vieirópolis	No	3.63318e-06	2.2683e-05	3.37979e-05	8.46585e-05
PB	Zabelê	No	1.47598e-06	1.09312e-05	5.91464e-06	4.3202e-05
PE	Abreu e Lima	No	0.000323296	0.000643133	0.000282213	0.000319287
PE	Afogados da Ingazeira	No	8.41876e-05	0.000222004	6.63285e-05	0.000358417
PE	Afrânio	No	1.31703e-05	9.7527e-05	2.66159e-05	0.000212955
PE	Agrestina	No	2.81572e-05	0.000161341	1.39417e-05	0.000209173
PE	Água Preta	No	1.36812e-05	0.000161046	2.19687e-05	0.000370053
PE	Águas Belas	No	2.81004e-05	0.000165674	5.19643e-05	0.00075058
PE	Alagoinha	No	1.63493e-05	7.54349e-05	4.35149e-05	0.00020641
PE	Aliança	No	3.97379e-05	0.000228143	3.63328e-05	0.000372381
PE	Altinho	No	2.32183e-05	0.000142598	1.47866e-05	0.000331215
PE	Amaraji	No	1.38515e-05	0.000141646	4.64722e-06	0.000235502
PE	Angelim	No	1.3227e-05	5.40649e-05	2.53485e-05	0.000153753
PE	Araçoiaba	No	1.16375e-05	0.00011719	8.87196e-06	0.000150261
PE	Araripina	No	9.09998e-05	0.000371692	0.000132657	0.00107496
PE	Arcoverde	No	0.000215436	0.000404913	0.000231516	0.000502569
PE	Barra de Guabiraba	No	8.51527e-06	8.04573e-05	3.80227e-06	0.000106914
PE	Barreiros	No	5.33056e-05	0.000233198	3.2108e-05	0.000331652
PE	Belém de Maria	No	8.79911e-06	5.30801e-05	2.32361e-05	0.000174263
PE	Belém de São Francisco	No	2.57729e-05	0.000102943	3.63328e-05	0.000199282
PE	Belo Jardim	No	0.000157873	0.00039838	0.00016561	0.00100252
PE	Betânia	No	6.07422e-06	3.25965e-05	1.94338e-05	0.000315069
PE	Bezerros	No	0.000148109	0.000392898	8.49173e-05	0.000654285
PE	Bodocó	No	2.44672e-05	0.000171911	2.87283e-05	0.000464603
PE	Bom Conselho	No	4.43929e-05	0.000218886	7.56229e-05	0.000726434
PE	Bom Jardim	No	3.55371e-05	0.000242783	4.94295e-05	0.000404528
PE	Bonito	No	3.56506e-05	0.000228668	1.6899e-05	0.000464894
PE	Brejão	No	4.25763e-06	5.02899e-05	5.06969e-06	0.000119278
PE	Brejinho	No	7.66374e-06	4.08359e-05	1.81664e-05	0.000103132
PE	Brejo da Madre de Deus	No	4.50742e-05	0.000301149	4.56272e-05	0.000461549
PE	Buenos Aires	No	6.01746e-06	8.13436e-05	8.87196e-06	0.000138625
PE	Buíque	No	2.90087e-05	0.000225648	6.04138e-05	0.000811528
PE	Cabo de Santo Agostinho	No	0.000601405	0.00125712	0.000264891	0.000554062
PE	Cabrobó	No	2.57729e-05	0.000191509	1.73214e-05	0.000270267
PE	Cachoeirinha	No	2.42401e-05	0.000114334	2.07012e-05	0.000277831
PE	Caetés	No	7.83405e-06	0.000147128	0	0.000342998
PE	Calçado	No	6.81221e-06	6.388e-05	8.87196e-06	0.000150843
PE	Calumbi	No	5.90392e-06	3.02987e-05	8.02701e-06	8.8295e-05
PE	Camaragibe	No	0.000485711	0.000975664	0.000431769	0.000433475
PE	Camocim de São Félix	No	2.49214e-05	0.000114367	1.81664e-05	0.00017979
PE	Camutanga	No	1.3e-05	4.91082e-05	1.01394e-05	7.49126e-05
PE	Canhotinho	No	2.06637e-05	0.000113415	7.60454e-06	0.000410346
PE	Capoeiras	No	9.70741e-06	0.000117485	4.64722e-06	0.000198264
PE	Carnaíba	No	1.87336e-05	9.51635e-05	1.77439e-05	0.000307214
PE	Carnaubeira da Penha	No	4.82532e-06	2.9675e-05	3.80227e-06	0.000234484
PE	Carpina	No	0.000200222	0.000485665	0.000120405	0.000410492
PE	Caruaru	No	0.0012686	0.0020029	0.000760454	0.0016216
PE	Casinhas	No	4.42794e-06	8.22299e-05	2.19687e-05	0.000146334
PE	Catende	No	4.32576e-05	0.000206674	2.70384e-05	0.000411074
PE	Cedro	No	8.96942e-06	5.34412e-05	2.87283e-05	0.000131642
PE	Chã de Alegria	No	1.61222e-05	8.31819e-05	8.87196e-06	9.10588e-05
PE	Chã Grande	No	1.94148e-05	0.000144075	9.71691e-06	0.000168299
PE	Condado	No	4.11571e-05	0.000147883	3.92901e-05	0.000200009
PE	Correntes	No	1.24323e-05	7.31042e-05	3.59103e-05	0.000266194
PE	Cortês	No	1.53275e-05	7.50738e-05	3.80227e-06	0.000110841
PE	Cumaru	No	1.27729e-05	9.54917e-05	3.92901e-05	0.000270413
PE	Cupira	No	4.61528e-05	0.000142138	7.35105e-05	0.000276085
PE	Custódia	No	5.19431e-05	0.000183466	3.46429e-05	0.000517988
PE	Dormentes	No	1.24891e-05	5.92843e-05	4.39373e-05	0.000366708
PE	Escada	No	9.59955e-05	0.00044565	2.61934e-05	0.000409183
PE	Exu	No	2.40131e-05	0.000138461	4.1825e-05	0.000499369
PE	Feira Nova	No	2.18559e-05	0.000138002	3.71777e-05	0.000226047
PE	Fernando de Noronha	No	1.39083e-05	1.05372e-05	2.11237e-06	1.891e-06
PE	Ferreiros	No	1.16375e-05	7.44173e-05	1.26742e-05	8.8295e-05
PE	Flores	No	1.79956e-05	0.000116927	5.66116e-05	0.000394055
PE	Floresta	No	3.82052e-05	0.000148178	3.04181e-05	0.000284522
PE	Frei Miguelinho	No	9.59387e-06	9.78224e-05	2.57709e-05	0.000185463
PE	Gameleira	No	1.67467e-05	0.0001597	1.77439e-05	0.000252084
PE	Garanhuns	No	0.000467942	0.000736622	0.000262779	0.000883823
PE	Glória do Goitá	No	2.38427e-05	0.000178969	3.76002e-05	0.000332234
PE	Goiana	No	0.000189209	0.000478115	6.75959e-05	0.000496314
PE	Granito	No	6.3013e-06	3.25309e-05	6.75959e-06	9.55681e-05
PE	Gravatá	No	0.00018041	0.00053648	8.11151e-05	0.000531806
PE	Iati	No	1.3738e-05	7.34981e-05	1.77439e-05	0.000330924
PE	Ibimirim	No	1.42489e-05	0.000125495	5.95689e-05	0.000401182
PE	Ibirajuba	No	5.16593e-06	3.69953e-05	2.83058e-05	0.000145461
PE	Igarassu	No	0.000209192	0.000736557	0.000128855	0.000475367
PE	Iguaraci	No	1.0048e-05	5.94156e-05	2.66159e-05	0.000228229
PE	Inajá	No	7.89081e-06	6.02691e-05	7.60454e-06	0.000315651
PE	Ingazeira	No	5.393e-06	2.70817e-05	6.75959e-06	5.19297e-05
PE	Ipojuca	No	0.000147314	0.000556866	1.81664e-05	0.000353035
PE	Ipubi	No	1.57816e-05	0.000102878	5.49217e-05	0.000536461
PE	Itacuruba	No	6.92575e-06	2.50465e-05	1.26742e-06	3.66562e-05
PE	Itaíba	No	1.2262e-05	0.000108885	9.12544e-05	0.000476677
PE	Ilha de Itamaracá	No	3.33798e-05	0.000136393	2.19687e-05	8.72768e-05
PE	Itambé	No	3.98515e-05	0.000201586	3.37979e-05	0.000368453
PE	Itapetim	No	2.3048e-05	8.49217e-05	5.83015e-05	0.000196518
PE	Itapissuma	No	2.84978e-05	0.000155334	5.49217e-05	0.000160298
PE	Itaquitinga	No	1.56113e-05	9.88072e-05	1.22518e-05	0.000144879
PE	Jaboatão dos Guararapes	No	0.00311006	0.00408435	0.00179974	0.00198962
PE	Jaqueira	No	1.05022e-05	6.20746e-05	9.71691e-06	0.000120296
PE	Jataúba	No	7.83405e-06	7.06094e-05	1.6054e-05	0.000337616
PE	Jatobá	No	2.96899e-05	5.05525e-05	8.196e-05	0.000228956
PE	João Alfredo	No	2.70786e-05	0.000216686	2.61934e-05	0.000311578
PE	Joaquim Nabuco	No	2.01528e-05	9.85118e-05	7.18206e-06	0.000117242
PE	Jucati	No	3.86025e-06	6.54557e-05	1.90113e-05	0.000128151
PE	Jupi	No	1.79388e-05	7.65181e-05	1.98563e-05	0.000185754
PE	Jurema	No	8.51527e-06	6.37487e-05	5.19643e-05	0.000282049
PE	Lagoa do Carro	No	1.4703e-05	0.000111183	1.85889e-05	0.000134988
PE	Lagoa do Itaenga	No	2.1572e-05	0.000142007	2.4081e-05	0.000152589
PE	Lagoa do Ouro	No	4.93886e-06	6.70642e-05	9.29443e-06	0.000180081
PE	Lagoa dos Gatos	No	1.17511e-05	8.84997e-05	2.74608e-05	0.000247284
PE	Lagoa Grande	No	1.79956e-05	0.000142794	2.11237e-05	0.000193754
PE	Lajedo	No	5.70523e-05	0.000221413	5.74565e-05	0.000451075
PE	Limoeiro	No	0.00012648	0.000371561	9.42118e-05	0.000381109
PE	Macaparana	No	2.71921e-05	0.000131995	7.22431e-05	0.000290195
PE	Machados	No	1.39083e-05	7.07079e-05	1.85889e-05	0.000167426
PE	Manari	No	3.00873e-06	5.13075e-05	1.47866e-05	0.000362926
PE	Maraial	No	6.98252e-06	6.06302e-05	1.26742e-05	0.000155207
PE	Mirandiba	No	8.6288e-06	4.09016e-05	6.80184e-05	0.000294414
PE	Moreno	No	0.000117284	0.000387416	0.000143219	0.000324524
PE	Nazaré da Mata	No	5.99475e-05	0.000203195	3.33755e-05	0.000195645
PE	Olinda	No	0.00186944	0.00225963	0.00150866	0.00113838
PE	Orobó	No	2.24235e-05	0.00013183	1.77439e-05	0.000276522
PE	Orocó	No	4.59824e-06	7.5796e-05	2.11237e-06	0.000143716
PE	Ouricuri	No	7.0109e-05	0.000326687	6.37936e-05	0.000760035
PE	Palmares	No	0.000112912	0.000350257	6.84408e-05	0.000373835
PE	Palmeirina	No	4.76855e-06	4.57271e-05	1.6899e-05	0.000118987
PE	Panelas	No	2.33886e-05	0.000128942	6.54835e-05	0.000404819
PE	Paranatama	No	8.40173e-06	5.83324e-05	5.91464e-06	0.000171644
PE	Parnamirim	No	1.43056e-05	8.8828e-05	1.98563e-05	0.000300959
PE	Passira	No	2.46943e-05	0.000201652	2.19687e-05	0.000287722
PE	Paudalho	No	8.44147e-05	0.000335748	3.67553e-05	0.000342561
PE	Paulista	No	0.00146587	0.00189349	0.000951835	0.000707669
PE	Pedra	No	1.77118e-05	0.000109147	4.9007e-05	0.000315215
PE	Pesqueira	No	0.000117284	0.000299277	0.000258132	0.000960626
PE	Petrolândia	No	4.39955e-05	0.000185009	3.37979e-05	0.000304887
PE	Petrolina	No	0.00105709	0.00166469	0.000397126	0.00146596
PE	Poção	No	1.10131e-05	5.44917e-05	2.74608e-05	0.000210046
PE	Pombos	No	3.05414e-05	0.000174111	3.08406e-05	0.000188081
PE	Primavera	No	1.16375e-05	8.45934e-05	2.11237e-06	0.000130624
PE	Quipapá	No	1.81659e-05	0.000110099	3.46429e-05	0.000365108
PE	Quixaba	No	4.3144e-06	3.28263e-05	1.64765e-05	0.000100368
PE	Recife	No	0.01033	0.00808699	0.00612461	0.00408383
PE	Riacho das Almas	No	2.10611e-05	0.000118109	2.23911e-05	0.000290632
PE	Ribeirão	No	5.75064e-05	0.000291137	4.73171e-05	0.000279722
PE	Rio Formoso	No	1.44192e-05	0.000142204	0	0.000130624
PE	Sairé	No	1.43056e-05	8.42323e-05	4.64722e-06	0.000104732
PE	Salgadinho	No	2.04366e-06	5.17999e-05	2.11237e-06	9.46953e-05
PE	Salgueiro	No	0.000164401	0.000310931	0.000112801	0.000348816
PE	Saloá	No	1.22052e-05	8.34117e-05	1.05619e-05	0.000248302
PE	Sanharó	No	2.32751e-05	0.000111774	2.70384e-05	0.000306051
PE	Santa Cruz	No	5.10916e-06	4.82547e-05	1.73214e-05	0.000292232
PE	Santa Cruz da Baixa Verde	No	1.03319e-05	7.21851e-05	3.33755e-05	0.000126842
PE	Santa Cruz do Capibaribe	No	0.000246489	0.000598522	0.000132657	0.000437838
PE	Santa Filomena	No	6.35807e-06	2.87887e-05	3.46429e-05	0.000369472
PE	Santa Maria da Boa Vista	No	3.41746e-05	0.000192165	1.35192e-05	0.000483804
PE	Santa Maria do Cambucá	No	3.97379e-06	8.29849e-05	2.19687e-05	0.000165099
PE	Santa Terezinha	No	1.53843e-05	6.78192e-05	1.73214e-05	9.26588e-05
PE	São Benedito do Sul	No	3.2358e-06	5.19969e-05	1.09843e-05	0.000220083
PE	São Bento do Una	No	4.24628e-05	0.000291071	0.000136459	0.000692105
PE	São Caitano	No	4.66069e-05	0.000228734	5.06969e-05	0.000399437
PE	São João	No	1.66899e-05	0.00011394	2.99957e-05	0.000287722
PE	São Joaquim do Monte	No	2.28209e-05	0.000126119	3.2108e-05	0.000269394
PE	São José da Coroa Grande	No	2.59432e-05	0.000120407	3.80227e-06	0.000111423
PE	São José do Belmonte	No	3.58777e-05	0.000151067	7.13982e-05	0.000496314
PE	São José do Egito	No	5.77335e-05	0.000204048	7.18206e-05	0.000387218
PE	São Lourenço da Mata	No	0.000238938	0.00070314	0.000324883	0.000573554
PE	São Vicente Ferrer	No	2.07205e-05	6.94277e-05	4.43598e-05	0.00029965
PE	Serra Talhada	No	0.000198122	0.000474767	0.000114068	0.000701414
PE	Serrita	No	6.3013e-06	7.29401e-05	2.19687e-05	0.000295723
PE	Sertânia	No	5.10348e-05	0.000219477	5.32318e-05	0.00029325
PE	Sirinhaém	No	4.04759e-05	0.000248495	2.02788e-05	0.000245684
PE	Moreilândia	No	7.72051e-06	4.62523e-05	1.94338e-05	0.000195209
PE	Solidão	No	3.0655e-06	2.74428e-05	1.52091e-05	9.03315e-05
PE	Surubim	No	0.000128921	0.000398019	0.000103084	0.000418492
PE	Tabira	No	5.34759e-05	0.000161998	5.40767e-05	0.000283795
PE	Tacaimbó	No	6.3013e-06	8.99441e-05	2.23911e-05	0.000146916
PE	Tacaratu	No	4.65501e-06	8.28536e-05	0.000101394	0.000413837
PE	Tamandaré	No	2.40131e-05	0.000127694	1.18293e-05	0.000146625
PE	Taquaritinga do Norte	No	3.96244e-05	0.000175096	3.2953e-05	0.000182699
PE	Terezinha	No	4.93886e-06	3.68968e-05	6.75959e-06	8.90223e-05
PE	Terra Nova	No	4.88209e-06	5.60673e-05	5.49217e-06	9.0186e-05
PE	Timbaúba	No	0.000108314	0.000327738	9.75916e-05	0.000441911
PE	Toritama	No	6.51702e-05	0.000252861	3.42204e-05	0.000179063
PE	Tracunhaém	No	8.6288e-06	9.28e-05	1.18293e-05	9.25134e-05
PE	Trindade	No	3.17336e-05	0.000140431	1.30967e-05	0.000293395
PE	Triunfo	No	2.83842e-05	9.40802e-05	4.098e-05	0.000128297
PE	Tupanatinga	No	1.04454e-05	7.86847e-05	4.30924e-05	0.00050446
PE	Tuparetama	No	1.63493e-05	3.49272e-05	7.3933e-05	0.000154334
PE	Venturosa	No	1.73144e-05	0.000103403	1.22518e-05	0.000148807
PE	Verdejante	No	7.89081e-06	3.44348e-05	3.76002e-05	0.000165535
PE	Vertente do Lério	No	3.40611e-06	4.69088e-05	9.71691e-06	0.000116078
PE	Vertentes	No	1.71441e-05	0.000131699	2.70384e-05	0.000161026
PE	Vicência	No	3.91135e-05	0.00016771	7.18206e-06	0.000328742
PE	Vitória de Santo Antão	No	0.000373877	0.000874526	0.000185889	0.000842803
PE	Xexéu	No	1.52707e-05	7.5041e-05	1.85889e-05	0.000155789
AL	Água Branca	No	1.12969e-05	8.81058e-05	3.59103e-05	0.000254412
AL	Anadia	No	1.28297e-05	0.000100941	1.56315e-05	0.000192009
AL	Arapiraca	No	0.000542479	0.00124333	0.000333755	0.00146247
AL	Atalaia	No	4.04191e-05	0.000235923	3.71777e-05	0.000421838
AL	Barra de Santo Antônio	No	1.34541e-05	8.51843e-05	2.11237e-06	9.76045e-05
AL	Barra de São Miguel	No	1.7655e-05	4.7434e-05	7.18206e-06	2.9965e-05
AL	Batalha	No	2.36157e-05	8.7318e-05	1.64765e-05	0.000176154
AL	Belém	No	3.12226e-06	2.98391e-05	4.64722e-06	4.6984e-05
AL	Belo Monte	No	3.63318e-06	2.46197e-05	1.73214e-05	0.000139643
AL	Boca da Mata	No	4.66637e-05	0.000146274	8.87196e-06	0.000191863
AL	Branquinha	No	4.48471e-06	5.6691e-05	2.11237e-06	9.57135e-05
AL	Cacimbinhas	No	9.08295e-06	5.94156e-05	1.6054e-05	0.00012757
AL	Cajueiro	No	1.33974e-05	0.000110034	1.18293e-05	0.000180663
AL	Campestre	No	4.88209e-06	3.58792e-05	5.49217e-06	6.86577e-05
AL	Campo Alegre	No	4.73449e-05	0.000242389	2.23911e-05	0.000387509
AL	Campo Grande	No	3.68995e-06	4.63836e-05	6.75959e-06	0.000127279
AL	Canapi	No	9.99125e-06	6.12867e-05	2.53485e-05	0.000345907
AL	Capela	No	2.3048e-05	8.4298e-05	2.36586e-05	0.000158407
AL	Carneiros	No	3.80349e-06	4.01138e-05	1.6899e-06	0.000106623
AL	Chã Preta	No	4.93886e-06	3.54852e-05	5.49217e-06	9.97864e-05
AL	Coité do Nóia	No	5.67685e-06	5.60345e-05	1.85889e-05	0.000163353
AL	Colônia Leopoldina	No	2.00393e-05	0.00010058	2.57709e-05	0.000258921
AL	Coqueiro Seco	No	7.72051e-06	3.28591e-05	1.6054e-05	5.04751e-05
AL	Coruripe(*)	No	6.28994e-05	0.000393489	5.40767e-05	0.00045093
AL	Craíbas	No	9.48033e-06	0.000125528	4.64722e-06	0.00027434
AL	Delmiro Gouveia	No	8.78776e-05	0.000250169	0.000187579	0.000519442
AL	Dois Riachos	No	6.69868e-06	5.50497e-05	2.66159e-05	0.000156807
AL	Estrela de Alagoas	No	7.20959e-06	9.27015e-05	2.78833e-05	0.000287431
AL	Feira Grande	No	1.1524e-05	9.63124e-05	2.15462e-05	0.000359289
AL	Feliz Deserto	No	2.89519e-06	2.93139e-05	0	3.76745e-05
AL	Flexeiras	No	1.14672e-05	7.48112e-05	3.37979e-06	0.000101241
AL	Girau do Ponciano	No	1.85065e-05	0.000173323	2.02788e-05	0.000489914
AL	Ibateguara	No	1.45327e-05	7.25133e-05	2.07012e-05	0.000237102
AL	Igaci	No	1.6917e-05	0.000148309	2.4926e-05	0.00032467
AL	Igreja Nova	No	1.07292e-05	9.95622e-05	8.40724e-05	0.000413255
AL	Inhapi	No	1.4703e-05	4.49392e-05	6.97083e-05	0.000378345
AL	Jacaré dos Homens	No	4.71178e-06	2.61954e-05	4.22474e-06	7.14215e-05
AL	Jacuípe	No	5.44977e-06	3.61418e-05	3.80227e-06	7.05487e-05
AL	Japaratinga	No	5.2227e-06	4.73027e-05	1.26742e-06	6.69122e-05
AL	Jaramataia	No	4.25763e-06	2.91826e-05	1.26742e-06	6.12392e-05
AL	Joaquim Gomes	No	7.09606e-06	0.000113678	4.64722e-06	0.000277976
AL	Jundiá	No	5.16593e-06	2.38976e-05	8.44949e-07	4.40748e-05
AL	Junqueiro	No	2.41834e-05	0.000149951	1.90113e-05	0.000193463
AL	Lagoa da Canoa	No	1.43056e-05	9.34237e-05	7.18206e-06	0.000245393
AL	Limoeiro de Anadia	No	1.55546e-05	0.000126545	3.54878e-05	0.000373399
AL	Maceió	No	0.00473846	0.00545042	0.00231178	0.00275562
AL	Major Isidoro	No	2.22532e-05	0.000112857	1.73214e-05	0.000182263
AL	Maragogi	No	2.83842e-05	0.00016272	3.80227e-06	0.000275358
AL	Maravilha	No	8.51527e-06	4.1952e-05	2.4081e-05	0.000174699
AL	Marechal Deodoro	No	8.11221e-05	0.000294025	4.26699e-05	0.000256739
AL	Maribondo	No	1.72576e-05	8.40682e-05	1.77439e-05	0.00013397
AL	Mar Vermelho	No	2.66812e-06	2.58015e-05	0	2.9965e-05
AL	Mata Grande	No	1.19214e-05	4.21162e-05	0.000125052	0.000650066
AL	Matriz de Camaragibe	No	1.99825e-05	0.000140431	1.81664e-05	0.000178917
AL	Messias	No	2.02096e-05	9.44741e-05	6.33711e-06	9.38225e-05
AL	Minador do Negrão	No	3.97379e-06	3.39424e-05	3.37979e-06	5.20751e-05
AL	Monteirópolis	No	2.78165e-06	3.77174e-05	1.26742e-06	7.22943e-05
AL	Murici	No	3.61047e-05	0.000130944	5.49217e-06	0.000217028
AL	Novo Lino	No	5.56331e-06	7.66166e-05	5.06969e-06	0.000114623
AL	Olho d'Água das Flores	No	2.31615e-05	0.000120768	0	0.000201755
AL	Olho d'Água do Casado	No	4.42794e-06	4.40857e-05	1.6899e-05	9.5859e-05
AL	Olho d'Água Grande	No	2.55458e-06	2.46526e-05	7.18206e-06	7.1276e-05
AL	Olivença	No	8.06112e-06	5.56406e-05	2.11237e-06	0.000154189
AL	Ouro Branco	No	6.01746e-06	5.58376e-05	1.6054e-05	0.000161898
AL	Palestina	No	2.55458e-06	2.33723e-05	2.53485e-06	7.44762e-05
AL	Palmeira dos Índios	No	0.000150891	0.000433767	0.000132657	0.000606137
AL	Pão de Açúcar	No	3.25851e-05	0.00010813	4.05575e-05	0.000306632
AL	Pariconha	No	5.79038e-06	3.81113e-05	1.94338e-05	0.000188081
AL	Paripueira	No	1.36812e-05	7.21522e-05	1.05619e-05	5.41116e-05
AL	Passo de Camaragibe	No	6.3013e-06	5.66582e-05	2.66159e-05	0.000267067
AL	Paulo Jacinto	No	7.72051e-06	4.04748e-05	1.05619e-05	0.000102987
AL	Penedo	No	0.000105476	0.000340704	0.000126742	0.000555517
AL	Piaçabuçu	No	2.16855e-05	8.93532e-05	2.28136e-05	0.000216737
AL	Pilar	No	4.47335e-05	0.000210679	1.85889e-05	0.00023012
AL	Pindoba	No	1.81659e-06	1.8711e-05	0	2.25465e-05
AL	Piranhas	No	3.05414e-05	8.95174e-05	6.21037e-05	0.000338634
AL	Poço das Trincheiras	No	5.73361e-06	5.03227e-05	1.98563e-05	0.000240157
AL	Porto Calvo	No	2.231e-05	0.000161309	1.30967e-05	0.00015928
AL	Porto de Pedras	No	5.33623e-06	4.93051e-05	9.29443e-06	8.81495e-05
AL	Porto Real do Colégio	No	1.24323e-05	0.000100941	1.56315e-05	0.000257176
AL	Quebrangulo	No	8.06112e-06	5.86934e-05	5.49217e-06	0.000154771
AL	Rio Largo	No	0.000166275	0.000424411	0.0001297	0.000331361
AL	Roteiro	No	1.24891e-06	3.00361e-05	2.53485e-06	0.000104005
AL	Santa Luzia do Norte	No	9.65064e-06	4.25101e-05	1.43641e-05	5.42571e-05
AL	Santana do Ipanema	No	7.89649e-05	0.000235529	3.2953e-05	0.000482495
AL	Santana do Mundaú	No	5.44977e-06	5.42619e-05	1.90113e-05	0.000144734
AL	São Brás	No	5.90392e-06	2.69832e-05	1.52091e-05	0.000125533
AL	São José da Laje	No	3.58209e-05	0.000128646	7.18206e-06	0.000194336
AL	São José da Tapera	No	1.86201e-05	0.00011998	1.22518e-05	0.000451657
AL	São Luís do Quitunde	No	2.5262e-05	0.000174111	3.80227e-06	0.000289468
AL	São Miguel dos Campos	No	0.000128013	0.000324422	1.81664e-05	0.000268376
AL	São Miguel dos Milagres	No	8.17466e-06	4.54973e-05	4.22474e-06	6.13847e-05
AL	São Sebastião	No	2.20262e-05	0.000184779	1.18293e-05	0.000354053
AL	Satuba	No	3.92838e-05	7.51723e-05	3.08406e-05	0.000111714
AL	Senador Rui Palmeira	No	4.76855e-06	4.51034e-05	1.01394e-05	0.000225756
AL	Tanque d'Arca	No	2.10043e-06	3.46646e-05	9.29443e-06	9.30952e-05
AL	Taquarana	No	1.07292e-05	6.8804e-05	9.33668e-05	0.00040991
AL	Teotônio Vilela	No	4.11571e-05	0.000248988	3.37979e-06	0.00028845
AL	Traipu	No	1.48166e-05	9.36535e-05	3.04181e-05	0.000457039
AL	União dos Palmares	No	0.000117908	0.000329675	6.04138e-05	0.000539516
AL	Viçosa	No	3.39475e-05	0.000150345	1.64765e-05	0.000213246
SE	Amparo de São Francisco	No	2.72489e-06	1.07342e-05	1.43641e-05	3.97109e-05
SE	Aquidabã	No	2.08908e-05	0.000141646	2.45035e-05	0.000178045
SE	Aracaju	No	0.00387944	0.00289551	0.0020245	0.00119991
SE	Arauá	No	9.25326e-06	7.48768e-05	2.95732e-06	7.54944e-05
SE	Areia Branca	No	1.50436e-05	0.000115089	1.47866e-05	0.000115642
SE	Barra dos Coqueiros	No	5.83012e-05	0.000160521	7.26656e-05	0.00010866
SE	Boquim	No	4.94453e-05	0.000166725	2.61934e-05	0.000175426
SE	Brejo Grande	No	3.34934e-06	3.3647e-05	2.4081e-05	0.000129751
SE	Campo do Brito	No	2.94061e-05	0.00011893	6.12588e-05	0.000130188
SE	Canhoba	No	2.61135e-06	1.98599e-05	7.18206e-06	5.48389e-05
SE	Canindé de São Francisco	No	3.26986e-05	0.000130189	2.19687e-05	0.000237247
SE	Capela	No	3.19039e-05	0.000201488	3.08406e-05	0.000232302
SE	Carira	No	2.3048e-05	0.000142959	2.53485e-05	0.000160153
SE	Carmópolis	No	2.67379e-05	8.96815e-05	2.53485e-05	6.92396e-05
SE	Cedro de São João	No	1.10698e-05	3.43035e-05	1.09843e-05	6.15301e-05
SE	Cristinápolis	No	1.43056e-05	0.000102779	9.71691e-06	0.000129024
SE	Cumbe	No	3.68995e-06	2.8165e-05	9.71691e-06	3.21469e-05
SE	Divina Pastora	No	4.1441e-06	2.73443e-05	5.49217e-06	3.91291e-05
SE	Estância	No	0.000147428	0.000438166	7.98476e-05	0.000302705
SE	Feira Nova	No	3.80349e-06	3.77831e-05	2.53485e-06	3.82563e-05
SE	Frei Paulo	No	1.64061e-05	9.89057e-05	2.74608e-05	8.74222e-05
SE	Gararu	No	1.01616e-05	7.26775e-05	4.22474e-06	0.00011666
SE	General Maynard	No	3.0655e-06	2.17967e-05	5.49217e-06	2.19647e-05
SE	Gracho Cardoso	No	3.80349e-06	4.04092e-05	6.75959e-06	5.44025e-05
SE	Ilha das Flores	No	5.50654e-06	4.72371e-05	6.33711e-06	9.26588e-05
SE	Indiaroba	No	1.45327e-05	8.71539e-05	1.35192e-05	0.000148661
SE	Itabaiana	No	0.000241834	0.000575019	0.000152936	0.000558426
SE	Itabaianinha	No	4.20087e-05	0.000242389	8.44949e-06	0.000328888
SE	Itabi	No	7.26636e-06	3.798e-05	7.60454e-06	3.91291e-05
SE	Itaporanga d'Ajuda	No	3.21877e-05	0.000196236	2.23911e-05	0.000240011
SE	Japaratuba	No	1.59519e-05	0.000114367	2.78833e-05	0.00010895
SE	Japoatã	No	7.15282e-06	8.4101e-05	1.85889e-05	0.000131497
SE	Lagarto	No	0.000225371	0.000588937	0.000189268	0.000762508
SE	Laranjeiras	No	3.95676e-05	0.000170204	3.67553e-05	0.00013557
SE	Macambira	No	4.76855e-06	4.52347e-05	1.73214e-05	6.41484e-05
SE	Malhada dos Bois	No	4.42794e-06	2.00569e-05	5.06969e-06	3.22924e-05
SE	Malhador	No	1.28297e-05	8.56767e-05	1.30967e-05	0.000100805
SE	Maruim	No	2.31615e-05	0.000106324	2.95732e-05	0.000105459
SE	Moita Bonita	No	1.59519e-05	7.84549e-05	7.18206e-06	0.000113896
SE	Monte Alegre de Sergipe	No	1.60087e-05	8.38056e-05	4.22474e-06	0.000114623
SE	Muribeca	No	7.5502e-06	4.84845e-05	1.52091e-05	6.29847e-05
SE	Neópolis	No	2.27641e-05	0.000106259	4.05575e-05	0.000198409
SE	Nossa Senhora Aparecida	No	8.28819e-06	6.10569e-05	3.37979e-06	8.43675e-05
SE	Nossa Senhora da Glória	No	5.3703e-05	0.000216752	2.95732e-05	0.00023332
SE	Nossa Senhora das Dores	No	3.28689e-05	0.000164361	2.99957e-05	0.000237247
SE	Nossa Senhora de Lourdes	No	6.69868e-06	3.80785e-05	1.47866e-05	6.64758e-05
SE	Nossa Senhora do Socorro	No	0.000337772	0.00113444	0.000361216	0.000578936
SE	Pacatuba	No	3.34934e-06	7.83564e-05	2.19687e-05	0.000150407
SE	Pedra Mole	No	3.2358e-06	2.06478e-05	3.80227e-06	2.58921e-05
SE	Pedrinhas	No	1.41353e-05	5.37038e-05	1.39417e-05	6.98214e-05
SE	Pinhão	No	7.20959e-06	4.12955e-05	1.14068e-05	5.03296e-05
SE	Pirambu	No	5.33623e-06	5.23908e-05	1.98563e-05	7.06942e-05
SE	Poço Redondo	No	1.36812e-05	0.00016121	3.88676e-05	0.000371217
SE	Poço Verde	No	2.5489e-05	0.000132618	3.97126e-05	0.000289468
SE	Porto da Folha	No	2.9917e-05	0.000144863	4.47823e-05	0.000342852
SE	Propriá	No	9.2192e-05	0.000157829	8.57623e-05	0.00021121
SE	Riachão do Dantas	No	6.13099e-06	0.000113218	1.47866e-05	0.000209173
SE	Riachuelo	No	1.11266e-05	5.48528e-05	2.57709e-05	7.02578e-05
SE	Ribeirópolis	No	3.09956e-05	0.000124051	3.42204e-05	0.000137752
SE	Rosário do Catete	No	1.4476e-05	6.23372e-05	6.33711e-06	6.44393e-05
SE	Salgado	No	1.84497e-05	0.000138822	1.52091e-05	0.00013557
SE	Santa Luzia do Itanhy	No	3.86025e-06	8.34773e-05	2.11237e-06	9.9641e-05
SE	Santana do São Francisco	No	7.20959e-06	3.25965e-05	8.02701e-06	0.000102841
SE	Santa Rosa de Lima	No	2.21397e-06	1.90393e-05	1.35192e-05	5.62935e-05
SE	Santo Amaro das Brotas	No	2.03799e-05	7.29729e-05	1.30967e-05	8.02946e-05
SE	São Cristóvão	No	0.000196305	0.000527519	0.000220954	0.00034227
SE	São Domingos	No	1.24891e-05	6.7097e-05	1.98563e-05	0.000114769
SE	São Francisco	No	4.82532e-06	2.31097e-05	4.64722e-06	3.21469e-05
SE	São Miguel do Aleixo	No	1.93013e-06	2.54404e-05	2.11237e-06	3.47652e-05
SE	Simão Dias	No	6.69868e-05	0.00023543	6.54835e-05	0.000425474
SE	Siriri	No	8.85588e-06	5.55749e-05	9.29443e-06	5.93482e-05
SE	Telha	No	3.91702e-06	1.73323e-05	0	3.46198e-05
SE	Tobias Barreto	No	6.95414e-05	0.00027991	6.71734e-05	0.000599737
SE	Tomar do Geru	No	1.33406e-05	7.92099e-05	7.18206e-06	0.000130479
SE	Umbaúba	No	3.12226e-05	0.000154185	0	0.000132224
BA	Abaíra	No	1.08428e-05	2.72787e-05	9.25219e-05	0.000193609
BA	Abaré	No	8.85588e-06	6.60465e-05	5.95689e-05	0.000292668
BA	Acajutiba	No	1.42489e-05	8.98456e-05	5.53441e-05	0.000144298
BA	Adustina	No	2.02096e-05	8.23612e-05	2.53485e-06	0.000238993
BA	Água Fria	No	1.2262e-05	8.76134e-05	3.67553e-05	0.000234774
BA	Érico Cardoso	No	5.16593e-06	2.71474e-05	3.59103e-05	0.000240157
BA	Aiquara	No	6.01746e-06	2.0418e-05	2.28136e-05	8.46585e-05
BA	Alagoinhas	No	0.000606457	0.000771681	0.000538232	0.000898951
BA	Alcobaça	No	2.87248e-05	0.000105307	6.33711e-05	0.000311287
BA	Almadina	No	2.95196e-06	3.72907e-05	2.87283e-05	0.000102114
BA	Amargosa	No	6.80654e-05	0.000207889	0.000109843	0.000376163
BA	Amélia Rodrigues	No	4.32576e-05	0.000164525	9.8859e-05	0.000164662
BA	América Dourada	No	6.3013e-06	7.02155e-05	6.33711e-05	0.000279577
BA	Anagé	No	1.37947e-05	0.000122278	2.28136e-05	0.000465185
BA	Andaraí	No	1.30567e-05	6.13524e-05	1.05619e-05	0.000236084
BA	Andorinha	No	1.56681e-05	8.50202e-05	1.90113e-05	0.000248593
BA	Angical	No	1.14105e-05	5.96126e-05	7.43555e-05	0.000233902
BA	Anguera	No	2.32751e-06	4.46766e-05	5.74565e-05	0.000142698
BA	Antas	No	1.36812e-05	8.5053e-05	6.67509e-05	0.00023812
BA	Antônio Cardoso	No	4.71178e-06	6.70642e-05	1.01394e-05	0.000106332
BA	Antônio Gonçalves	No	1.39083e-05	3.58135e-05	5.74565e-05	0.000232447
BA	Aporá	No	1.46463e-05	9.74613e-05	3.76002e-05	0.000267503
BA	Apuarema	No	5.50654e-06	4.38888e-05	7.60454e-06	9.71681e-05
BA	Aracatu	No	1.19781e-05	6.84429e-05	7.18206e-06	0.0001939
BA	Araças	No	8.57204e-06	6.22715e-05	1.22518e-05	0.000153607
BA	Araci	No	5.8358e-05	0.000223678	9.37893e-05	0.000804837
BA	Aramari	No	1.36812e-05	4.92066e-05	3.80227e-05	0.000122769
BA	Arataca	No	9.82094e-06	3.55181e-05	4.22474e-05	0.000244666
BA	Aratuípe	No	7.72051e-06	4.4972e-05	1.98563e-05	0.000125969
BA	Aurelino Leal	No	1.66332e-05	6.57183e-05	3.08406e-05	0.000224738
BA	Baianópolis	No	6.58514e-06	4.39216e-05	5.99913e-05	0.000324088
BA	Baixa Grande	No	2.24235e-05	0.000126119	2.57709e-05	0.000204955
BA	Banzaê	No	6.18776e-06	4.2149e-05	6.88633e-05	0.000214992
BA	Barra	No	3.63886e-05	0.000144173	0.00012294	0.000884986
BA	Barra da Estiva	No	3.08253e-05	0.00010035	2.45035e-05	0.000285686
BA	Barra do Choça	No	3.20174e-05	0.000185994	7.64678e-05	0.000405982
BA	Barra do Mendes	No	9.93448e-06	5.05525e-05	8.15375e-05	0.000318997
BA	Barra do Rocha	No	6.35807e-06	3.16774e-05	2.78833e-05	9.55681e-05
BA	Barreiras(*)	No	0.000638986	0.00127425	0.000320236	0.000799601
BA	Barro Alto	No	9.82094e-06	4.12298e-05	7.3933e-05	0.000345034
BA	Barro Preto	No	1.0048e-05	3.45661e-05	2.66159e-05	9.64408e-05
BA	Belmonte	No	1.49869e-05	0.000125955	0.000129277	0.000285831
BA	Belo Campo	No	2.56026e-05	7.23492e-05	9.8014e-05	0.000214555
BA	Biritinga	No	1.05589e-05	8.55454e-05	9.29443e-06	0.000188663
BA	Boa Nova	No	1.38515e-05	4.9141e-05	4.60497e-05	0.000344889
BA	Boa Vista do Tupim	No	8.85588e-06	4.28055e-05	8.32274e-05	0.000480895
BA	Bom Jesus da Lapa	No	0.000102183	0.000314968	0.000171947	0.00066054
BA	Bom Jesus da Serra	No	2.55458e-06	3.29576e-05	1.22518e-05	0.000225174
BA	Boninal	No	6.18776e-06	3.11193e-05	5.49217e-05	0.000321178
BA	Bonito	No	1.20917e-05	6.51602e-05	3.50654e-05	0.000245248
BA	Boquira	No	2.41266e-05	0.000112496	5.11194e-05	0.00026634
BA	Botuporã	No	9.99125e-06	3.48615e-05	3.42204e-05	0.000236229
BA	Brejões	No	1.72008e-05	7.47127e-05	2.70384e-05	0.000188372
BA	Brejolândia	No	2.32751e-06	4.90753e-05	4.05575e-05	0.000219356
BA	Brotas de Macaúbas	No	2.38427e-06	1.93675e-05	0.000100971	0.000339216
BA	Brumado	No	0.00019534	0.000330266	0.000321925	0.00061952
BA	Buerarema	No	3.42314e-05	9.92668e-05	3.42204e-05	0.000256885
BA	Buritirama	No	5.2227e-06	3.97198e-05	5.11194e-05	0.000461112
BA	Caatiba	No	1.11266e-05	4.54973e-05	1.39417e-05	0.0001907
BA	Cabaceiras do Paraguaçu	No	8.91265e-06	8.90906e-05	2.66159e-05	0.000200882
BA	Cachoeira	No	6.33536e-05	0.000198698	0.000108153	0.000271285
BA	Caculé	No	5.94933e-05	0.000125101	7.30881e-05	0.000188663
BA	Caém	No	1.15808e-05	3.41394e-05	4.52047e-05	0.000234484
BA	Caetanos	No	6.98252e-06	3.47959e-05	3.92901e-05	0.000281468
BA	Caetité	No	9.09431e-05	0.000219181	9.46342e-05	0.000622429
BA	Cafarnaum	No	1.21484e-05	8.05558e-05	5.28093e-05	0.000281613
BA	Cairu	No	2.27641e-05	0.000100481	4.05575e-05	0.00017019
BA	Caldeirão Grande	No	1.21484e-05	3.86694e-05	5.19643e-05	0.000293686
BA	Camacan	No	5.90392e-05	0.000158485	0.000136459	0.000418783
BA	Camaçari	No	0.00109296	0.00153516	0.000681029	0.000914951
BA	Camamu	No	3.33798e-05	0.000194266	5.7034e-05	0.00040671
BA	Campo Alegre de Lourdes	No	1.22052e-05	0.000101499	4.22474e-05	0.000612974
BA	Campo Formoso	No	9.4633e-05	0.000207265	0.000229826	0.0013749
BA	Canápolis	No	7.43667e-06	3.66013e-05	4.098e-05	0.000176881
BA	Canarana	No	2.16855e-05	0.00010639	0.000116603	0.000445111
BA	Canavieiras	No	6.09125e-05	0.000200634	0.000125052	0.00032467
BA	Candeal	No	5.73361e-06	5.79384e-05	1.56315e-05	9.45498e-05
BA	Candeias	No	0.000324205	0.000508381	0.000468524	0.000380381
BA	Candiba	No	1.38515e-05	6.4635e-05	0.000102661	0.000176881
BA	Cândido Sales	No	4.45065e-05	0.00010035	0.000180397	0.000523661
BA	Cansanção	No	2.20829e-05	0.000174931	5.61891e-05	0.000454566
BA	Canudos	No	1.38515e-05	6.78192e-05	5.23868e-05	0.000262267
BA	Capela do Alto Alegre	No	1.89039e-05	7.21522e-05	5.15419e-05	0.000161462
BA	Capim Grosso	No	5.72226e-05	0.00016748	5.02744e-05	0.000304305
BA	Caraíbas	No	3.0655e-06	5.95141e-05	2.74608e-05	0.000141825
BA	Caravelas	No	3.41746e-05	0.000102451	0.000108998	0.000309687
BA	Cardeal da Silva	No	7.09606e-06	4.51362e-05	2.57709e-05	0.000120442
BA	Carinhanha	No	3.38908e-05	8.76134e-05	0.000103506	0.000550571
BA	Casa Nova	No	4.66069e-05	0.000272951	0.000134347	0.00110711
BA	Castro Alves	No	3.17336e-05	0.000170927	3.63328e-05	0.000198991
BA	Catolândia	No	5.67685e-07	1.74308e-05	5.91464e-06	2.98196e-05
BA	Catu	No	0.000141183	0.000316282	0.000143219	0.000394055
BA	Caturama	No	4.88209e-06	3.798e-05	1.73214e-05	0.000163935
BA	Central	No	1.79388e-05	9.61811e-05	4.60497e-05	0.000229974
BA	Chorrochó	No	5.27947e-06	4.56614e-05	4.35149e-05	0.000166844
BA	Cícero Dantas	No	3.8489e-05	0.00019617	0.000141106	0.000462276
BA	Cipó	No	1.58384e-05	9.78552e-05	4.64722e-05	0.000152152
BA	Coaraci	No	4.46768e-05	0.000113513	0.000138572	0.000277686
BA	Cocos	No	1.67467e-05	5.50497e-05	0.000125897	0.000377327
BA	Conceição da Feira	No	3.89432e-05	0.00012881	4.14025e-05	0.000139352
BA	Conceição do Almeida	No	2.60567e-05	0.00012067	1.6054e-05	0.000134843
BA	Conceição do Coité	No	0.000125629	0.000408097	7.81577e-05	0.00053297
BA	Conceição do Jacuípe	No	8.10086e-05	0.000199387	4.64722e-05	0.000184154
BA	Conde	No	2.21397e-05	0.000110526	5.87239e-05	0.000316378
BA	Condeúba	No	2.11746e-05	5.74789e-05	0.000105619	0.000338052
BA	Contendas do Sincorá	No	5.44977e-06	1.90064e-05	2.23911e-05	8.94587e-05
BA	Coração de Maria	No	1.88471e-05	0.000141744	3.2953e-05	0.000216737
BA	Cordeiros	No	1.19781e-05	4.35277e-05	3.71777e-05	8.55312e-05
BA	Coribe	No	1.27161e-05	5.19641e-05	8.49173e-05	0.000323942
BA	Coronel João Sá	No	9.82094e-06	9.56559e-05	1.98563e-05	0.00025223
BA	Correntina	No	4.29737e-05	0.000115122	5.57666e-05	0.000635375
BA	Cotegipe	No	4.99562e-06	3.99168e-05	9.84365e-05	0.000318851
BA	Cravolândia	No	6.18776e-06	1.28351e-05	1.98563e-05	0.000133533
BA	Crisópolis	No	1.20349e-05	0.00013229	3.67553e-05	0.000246993
BA	Cristópolis	No	8.57204e-06	4.22803e-05	7.81577e-05	0.000305178
BA	Cruz das Almas	No	0.00021538	0.000355214	0.000154203	0.00032336
BA	Curaçá	No	1.89039e-05	0.00014739	9.42118e-05	0.000530061
BA	Dário Meira	No	9.82094e-06	3.43363e-05	3.50654e-05	0.000303723
BA	Dias d'Ávila	No	0.000227074	0.000436688	0.000234051	0.000300668
BA	Dom Basílio	No	8.4585e-06	4.66134e-05	2.66159e-05	0.000193609
BA	Dom Macedo Costa	No	4.1441e-06	2.96422e-05	5.49217e-06	2.76376e-05
BA	Elísio Medrado	No	8.79911e-06	6.04332e-05	1.64765e-05	7.78218e-05
BA	Encruzilhada	No	1.74279e-05	8.20658e-05	8.44949e-05	0.000519442
BA	Entre Rios	No	6.85763e-05	0.000238746	4.30924e-05	0.000364671
BA	Esplanada	No	5.08078e-05	0.000182908	6.63285e-05	0.000289904
BA	Euclides da Cunha	No	7.22095e-05	0.000290972	0.000220532	0.000758871
BA	Eunápolis	No	0.000417645	0.000606959	0.000144909	0.000481622
BA	Fátima	No	1.2262e-05	0.000122015	2.53485e-05	0.000184881
BA	Feira da Mata	No	4.71178e-06	2.13043e-05	1.90113e-05	0.000140079
BA	Feira de Santana	No	0.00268248	0.00309011	0.00237093	0.00229087
BA	Filadélfia	No	1.86768e-05	9.98576e-05	2.87283e-05	0.000197536
BA	Firmino Alves	No	5.90392e-06	2.36349e-05	3.63328e-05	0.000100077
BA	Floresta Azul	No	1.44192e-05	3.90633e-05	0.000106886	0.000193463
BA	Formosa do Rio Preto	No	1.33406e-05	9.733e-05	4.05575e-05	0.000330343
BA	Gandu	No	5.41571e-05	0.000215439	4.14025e-05	0.000233029
BA	Gavião	No	4.59824e-06	2.75413e-05	1.73214e-05	5.70208e-05
BA	Gentio do Ouro	No	8.85588e-06	1.14236e-05	5.15419e-05	0.000342561
BA	Glória	No	1.12402e-05	7.02155e-05	2.36586e-05	0.00027434
BA	Gongogi	No	7.72051e-06	3.16117e-05	3.63328e-05	0.000153898
BA	Governador Mangabeira	No	3.32663e-05	0.000117223	3.12631e-05	0.000169171
BA	Guajeru	No	1.04454e-05	5.62643e-05	1.52091e-05	0.000106332
BA	Guanambi	No	0.000283956	0.000406521	0.000300802	0.000608028
BA	Guaratinga	No	1.1524e-05	9.96279e-05	8.15375e-05	0.000479877
BA	Heliópolis	No	6.98252e-06	8.46591e-05	2.57709e-05	0.00015608
BA	Iaçu	No	3.58777e-05	0.000102188	0.000138149	0.000474931
BA	Ibiassucê	No	1.55546e-05	5.78071e-05	1.90113e-05	0.000104587
BA	Ibicaraí	No	5.16593e-05	0.000126152	0.000195606	0.000343143
BA	Ibicoara	No	1.66899e-05	3.50257e-05	0.000152936	0.000439002
BA	Ibicuí	No	2.49781e-05	8.24925e-05	5.06969e-05	0.000248302
BA	Ibipeba	No	6.58514e-06	6.47335e-05	6.97083e-05	0.000388673
BA	Ibipitanga	No	1.0786e-05	4.09344e-05	6.5061e-05	0.000318997
BA	Ibiquera	No	4.54148e-06	1.29992e-05	1.81664e-05	0.000128151
BA	Ibirapitanga	No	2.17423e-05	9.14213e-05	6.75959e-05	0.00044002
BA	Ibirapuã	No	1.28297e-05	4.78279e-05	3.76002e-05	9.94955e-05
BA	Ibirataia	No	3.95108e-05	9.92011e-05	4.85845e-05	0.000252957
BA	Ibitiara	No	8.74234e-06	2.76726e-05	0.000127165	0.000424165
BA	Ibititá	No	1.21484e-05	8.44293e-05	5.36542e-05	0.000331506
BA	Ibotirama	No	4.97859e-05	0.000134752	8.78747e-05	0.00028554
BA	Ichu	No	8.23143e-06	3.46974e-05	1.47866e-05	4.65476e-05
BA	Igaporã	No	1.59519e-05	5.54436e-05	7.30881e-05	0.00026503
BA	Igrapiúna	No	7.09606e-06	8.18688e-05	1.14068e-05	0.000130479
BA	Iguaí	No	2.31615e-05	0.000112266	6.71734e-05	0.000503732
BA	Ilhéus	No	0.000871112	0.000957576	0.000885929	0.00136952
BA	Inhambupe	No	2.79301e-05	0.00019315	7.98476e-05	0.000521624
BA	Ipecaetá	No	5.2227e-06	7.94397e-05	1.47866e-05	0.000188227
BA	Ipiaú	No	0.000131703	0.000228964	0.000233206	0.000464458
BA	Ipirá	No	5.96069e-05	0.000332301	0.000106041	0.000818802
BA	Ipupiara	No	7.09606e-06	3.23996e-05	7.43555e-05	0.000210628
BA	Irajuba	No	5.73361e-06	2.77382e-05	3.88676e-05	0.000156225
BA	Iramaia	No	1.11266e-05	2.73771e-05	0.000100126	0.000284959
BA	Iraquara	No	2.50917e-05	6.10898e-05	4.26699e-05	0.000539225
BA	Irará	No	3.33231e-05	0.000196859	1.14068e-05	0.000174554
BA	Irecê	No	0.000244899	0.000393358	0.000235741	0.000402491
BA	Itabela	No	3.32095e-05	0.000173684	5.06969e-05	0.000277395
BA	Itaberaba	No	0.000167183	0.000321107	0.000238275	0.000652103
BA	Itabuna	No	0.00119412	0.00105734	0.000929866	0.00110507
BA	Itacaré	No	3.26419e-05	0.000111511	2.78833e-05	0.000384454
BA	Itaeté	No	9.13972e-06	3.43035e-05	9.20994e-05	0.000384745
[truncated: 3,508 more rows]
