# Supplementary material for: Concentration of Access to Information and Communication Technologies in the Municipalities of the Brazilian Legal Amazon
Source: PLoS One. 2016 Apr 1;11(4):e0152655. doi: 10.1371/journal.pone.0152655 (PMC4818081; doi:10.1371/journal.pone.0152655)
Supplement: S4 File — (XLSX) [file pone.0152655.s004.xlsx]

## Sheet: Sheet1
FU	Municipality	Located_in_Amazon	ict [Urban]	ict [Rural]
RO	Alta Floresta D'Oeste	Yes	0.276167	0.290867
RO	Ariquemes	Yes	0.2584	0.2339
RO	Cabixi	Yes	0.291	0.352
RO	Cacoal	Yes	0.261967	0.227233
RO	Cerejeiras	Yes	0.257567	0.325467
RO	Colorado do Oeste	Yes	0.290967	0.272233
RO	Corumbiara	Yes	0.291167	0.314833
RO	Costa Marques	Yes	0.259333	0.5535
RO	Espigão D'Oeste	Yes	0.2614	0.238933
RO	Guajará-Mirim	Yes	0.2641	0.0659
RO	Jaru	Yes	0.2564	0.367367
RO	Ji-Paraná	Yes	0.2738	0.274367
RO	Machadinho D'Oeste	Yes	0.244767	0.145833
RO	Nova Brasilândia D'Oeste	Yes	0.233867	0.1815
RO	Ouro Preto do Oeste	Yes	0.282333	0.399433
RO	Pimenta Bueno	Yes	0.265	0.342233
RO	Porto Velho	Yes	0.292267	0.5303
RO	Presidente Médici	Yes	0.265067	0.268433
RO	Rio Crespo	Yes	0.229167	0.148767
RO	Rolim de Moura	Yes	0.265267	0.381667
RO	Santa Luzia D'Oeste	Yes	0.249367	0.256233
RO	Vilhena	Yes	0.2836	0.338867
RO	São Miguel do Guaporé	Yes	0.220167	0.206267
RO	Nova Mamoré	Yes	0.2667	0.0640333
RO	Alvorada D'Oeste	Yes	0.2608	0.222967
RO	Alto Alegre dos Parecis	Yes	0.235	0.244033
RO	Alto Paraíso	Yes	0.223	0.148667
RO	Buritis	Yes	0.225733	0.259767
RO	Novo Horizonte do Oeste	Yes	0.289333	0.3902
RO	Cacaulândia	Yes	0.2849	0.283533
RO	Campo Novo de Rondônia	Yes	0.264467	0.133667
RO	Candeias do Jamari	Yes	0.372567	0.229367
RO	Castanheiras	Yes	0.226533	0.2438
RO	Chupinguaia	Yes	0.271	0.742733
RO	Cujubim	Yes	0.215133	0.154067
RO	Governador Jorge Teixeira	Yes	0.354767	0.252
RO	Itapuã do Oeste	Yes	0.222233	0.280267
RO	Ministro Andreazza	Yes	0.265133	0.294133
RO	Mirante da Serra	Yes	0.2338	0.320833
RO	Monte Negro	Yes	0.240533	0.159733
RO	Nova União	Yes	0.219933	0.223967
RO	Parecis	Yes	0.1713	0.3379
RO	Pimenteiras do Oeste	Yes	0.238033	0.4659
RO	Primavera de Rondônia	Yes	0.315433	0.414633
RO	São Felipe D'Oeste	Yes	0.2387	0.437133
RO	São Francisco do Guaporé	Yes	0.227167	0.2798
RO	Seringueiras	Yes	0.233667	0.1758
RO	Teixeirópolis	Yes	0.229267	0.308933
RO	Theobroma	Yes	0.272767	0.188933
RO	Urupá	Yes	0.223533	0.215667
RO	Vale do Anari	Yes	0.222067	0.202
RO	Vale do Paraíso	Yes	0.302533	0.3079
AC	Acrelândia	Yes	0.202933	0.180633
AC	Assis Brasil	Yes	0.209567	0.0872
AC	Brasiléia	Yes	0.222567	0.143333
AC	Bujari	Yes	0.2108	0.225867
AC	Capixaba	Yes	0.2088	0.183633
AC	Cruzeiro do Sul	Yes	0.238267	0.16
AC	Epitaciolândia	Yes	0.221667	0.1386
AC	Feijó	Yes	0.195033	0.0434667
AC	Jordão	Yes	0.1557	0.00586667
AC	Mâncio Lima	Yes	0.1959	0.0896333
AC	Manoel Urbano	Yes	0.1876	0.1274
AC	Marechal Thaumaturgo	Yes	0.187767	0.0223
AC	Plácido de Castro	Yes	0.222533	0.263367
AC	Porto Walter	Yes	0.1601	0.0138
AC	Rio Branco	Yes	0.271367	0.356267
AC	Rodrigues Alves	Yes	0.225533	0.0820333
AC	Santa Rosa do Purus	Yes	0.2154	0.000533333
AC	Senador Guiomard	Yes	0.223233	0.186833
AC	Sena Madureira	Yes	0.215933	0.0993333
AC	Tarauacá	Yes	0.201633	0.0564
AC	Xapuri	Yes	0.217533	0.1022
AC	Porto Acre	Yes	0.293	0.8338
AM	Alvarães	Yes	0.2018	0.156667
AM	Amaturá	Yes	0.3136	0.00693333
AM	Anamã	Yes	0.191533	0.0558667
AM	Anori	Yes	0.264733	0.0319
AM	Apuí	Yes	0.222967	0.0557333
AM	Atalaia do Norte	Yes	0.203467	0.1486
AM	Autazes	Yes	0.163133	0.0572333
AM	Barcelos	Yes	0.2666	0.0643667
AM	Barreirinha	Yes	0.181333	0.0865333
AM	Benjamin Constant	Yes	0.170067	0.0593333
AM	Beruri	Yes	0.175033	0.0769667
AM	Boa Vista do Ramos	Yes	0.1811	0.1354
AM	Boca do Acre	Yes	0.1691	0.0916333
AM	Borba	Yes	0.2113	0.141167
AM	Caapiranga	Yes	0.1725	0.1123
AM	Canutama	Yes	0.2147	0.0276333
AM	Carauari	Yes	0.3092	0.0198667
AM	Careiro	Yes	0.200267	0.0905
AM	Careiro da Várzea	Yes	0.298967	0.205733
AM	Coari	Yes	0.206333	0.0273667
AM	Codajás	Yes	0.171133	0.0138333
AM	Eirunepé	Yes	0.222233	0.00376667
AM	Envira	Yes	0.153	0.0086
AM	Fonte Boa	Yes	0.169933	0.00823333
AM	Guajará	Yes	0.155767	0.0356
AM	Humaitá	Yes	0.213533	0.0848333
AM	Ipixuna	Yes	0.133967	0.0199667
AM	Iranduba	Yes	0.179733	0.1859
AM	Itacoatiara	Yes	0.1989	0.174733
AM	Itamarati	Yes	0.123433	0.00156667
AM	Itapiranga	Yes	0.2039	0.0115333
AM	Japurá	Yes	0.2814	0.213033
AM	Juruá	Yes	0.1814	0.00326667
AM	Jutaí	Yes	0.180333	0.0361667
AM	Lábrea	Yes	0.178067	0.0451
AM	Manacapuru	Yes	0.205933	0.126333
AM	Manaquiri	Yes	0.206367	0.160267
AM	Manaus	Yes	0.278167	0.188467
AM	Manicoré	Yes	0.212467	0.103433
AM	Maraã	Yes	0.150667	0.0126
AM	Maués	Yes	0.188767	0.0405
AM	Nhamundá	Yes	0.204833	0.069
AM	Nova Olinda do Norte	Yes	0.1725	0.0290333
AM	Novo Airão	Yes	0.2036	0.0458333
AM	Novo Aripuanã	Yes	0.1969	0.0257333
AM	Parintins	Yes	0.212767	0.063
AM	Pauini	Yes	0.1669	0.0829
AM	Presidente Figueiredo	Yes	0.2083	0.531067
AM	Rio Preto da Eva	Yes	0.2053	0.179667
AM	Santa Isabel do Rio Negro	Yes	0.2938	0.0129667
AM	Santo Antônio do Içá	Yes	0.2631	0.155867
AM	São Gabriel da Cachoeira	Yes	0.2554	0.1554
AM	São Paulo de Olivença	Yes	0.187267	0.00273333
AM	São Sebastião do Uatumã	Yes	0.204167	0.0499
AM	Silves	Yes	0.204033	0.120433
AM	Tabatinga	Yes	0.176333	0.0737667
AM	Tapauá	Yes	0.2254	0.1092
AM	Tefé	Yes	0.2123	0.104333
AM	Tonantins	Yes	0.221067	0.0039
AM	Uarini	Yes	0.103033	0.0581
AM	Urucará	Yes	0.198933	0.149
AM	Urucurituba	Yes	0.185433	0.1612
RR	Amajari	Yes	0.326733	0.135667
RR	Alto Alegre	Yes	0.345567	0.0751667
RR	Boa Vista	Yes	0.254667	0.0984667
RR	Bonfim	Yes	0.258967	0.126133
RR	Cantá	Yes	0.222333	0.268933
RR	Caracaraí	Yes	0.202533	0.232167
RR	Caroebe	Yes	0.256767	0.330667
RR	Iracema	Yes	0.2165	0.210667
RR	Mucajaí	Yes	0.217667	0.1027
RR	Normandia	Yes	0.371933	0.00526667
RR	Pacaraima	Yes	0.197967	0.129833
RR	Rorainópolis	Yes	0.206033	0.268067
RR	São João da Baliza	Yes	0.308233	0.202367
RR	São Luiz	Yes	0.3142	0.4249
RR	Uiramutã	Yes	0.152433	0.0143667
PA	Abaetetuba	Yes	0.1951	0.1271
PA	Abel Figueiredo	Yes	0.194	0.1726
PA	Acará	Yes	0.186067	0.114833
PA	Afuá	Yes	0.199967	0.0437
PA	Água Azul do Norte	Yes	0.199467	0.1914
PA	Alenquer	Yes	0.206567	0.0809
PA	Almeirim	Yes	0.493767	0.1796
PA	Altamira	Yes	0.256533	0.170633
PA	Anajás	Yes	0.153633	0.0350667
PA	Ananindeua	Yes	0.272933	0.141367
PA	Anapu	Yes	0.2026	0.118533
PA	Augusto Corrêa	Yes	0.124467	0.0847333
PA	Aurora do Pará	Yes	0.183067	0.167533
PA	Aveiro	Yes	0.230333	0.3273
PA	Bagre	Yes	0.1742	0.0796667
PA	Baião	Yes	0.154067	0.0534
PA	Bannach	Yes	0.208867	0.1427
PA	Barcarena	Yes	0.211567	0.491467
PA	Belém	Yes	0.301733	0.363633
PA	Belterra	Yes	0.2048	0.1057
PA	Benevides	Yes	0.2096	0.288333
PA	Bom Jesus do Tocantins	Yes	0.206133	0.211333
PA	Bonito	Yes	0.1442	0.1732
PA	Bragança	Yes	0.184467	0.1156
PA	Brasil Novo	Yes	0.196633	0.1387
PA	Brejo Grande do Araguaia	Yes	0.170333	0.175633
PA	Breu Branco	Yes	0.185433	0.186667
PA	Breves	Yes	0.1799	0.047
PA	Bujaru	Yes	0.261233	0.0735
PA	Cachoeira do Piriá	Yes	0.146667	0.0586667
PA	Cachoeira do Arari	Yes	0.1966	0.1724
PA	Cametá	Yes	0.184767	0.108067
PA	Canaã dos Carajás	Yes	0.208367	0.216567
PA	Capanema	Yes	0.216333	0.151433
PA	Capitão Poço	Yes	0.1738	0.0954667
PA	Castanhal	Yes	0.2282	0.153033
PA	Chaves	Yes	0.0780667	0.0776667
PA	Colares	Yes	0.157433	0.2988
PA	Conceição do Araguaia	Yes	0.225567	0.185033
PA	Concórdia do Pará	Yes	0.173167	0.1007
PA	Cumaru do Norte	Yes	0.156833	0.192367
PA	Curionópolis	Yes	0.188567	0.337333
PA	Curralinho	Yes	0.178167	0.108367
PA	Curuá	Yes	0.181467	0.1558
PA	Curuçá	Yes	0.197533	0.1997
PA	Dom Eliseu	Yes	0.186867	0.227
PA	Eldorado dos Carajás	Yes	0.1776	0.1453
PA	Faro	Yes	0.167033	0.0537667
PA	Floresta do Araguaia	Yes	0.1915	0.122533
PA	Garrafão do Norte	Yes	0.154967	0.0325
PA	Goianésia do Pará	Yes	0.1927	0.178333
PA	Gurupá	Yes	0.144033	0.026
PA	Igarapé-Açu	Yes	0.1661	0.178167
PA	Igarapé-Miri	Yes	0.171433	0.118167
PA	Inhangapi	Yes	0.218533	0.155133
PA	Ipixuna do Pará	Yes	0.169833	0.117133
PA	Irituia	Yes	0.1815	0.135633
PA	Itaituba	Yes	0.248233	0.707933
PA	Itupiranga	Yes	0.1651	0.257933
PA	Jacareacanga	Yes	0.1695	0.120767
PA	Jacundá	Yes	0.1972	0.151467
PA	Juruti	Yes	0.208833	0.131033
PA	Limoeiro do Ajuru	Yes	0.200067	0.154733
PA	Mãe do Rio	Yes	0.1837	0.199833
PA	Magalhães Barata	Yes	0.178167	0.145333
PA	Marabá	Yes	0.2262	0.219167
PA	Maracanã	Yes	0.168667	0.1747
PA	Marapanim	Yes	0.1926	0.131533
PA	Marituba	Yes	0.245233	0.3925
PA	Medicilândia	Yes	0.175133	0.158667
PA	Melgaço	Yes	0.156667	0.0382
PA	Mocajuba	Yes	0.162533	0.0799
PA	Moju	Yes	0.169867	0.0878667
PA	Monte Alegre	Yes	0.229233	0.0835667
PA	Muaná	Yes	0.175933	0.161167
PA	Nova Esperança do Piriá	Yes	0.162733	0.0295333
PA	Nova Ipixuna	Yes	0.188633	0.1839
PA	Nova Timboteua	Yes	0.1818	0.142767
PA	Novo Progresso	Yes	0.228367	0.405567
PA	Novo Repartimento	Yes	0.182233	0.0779333
PA	Óbidos	Yes	0.205	0.105467
PA	Oeiras do Pará	Yes	0.193767	0.0738667
PA	Oriximiná	Yes	0.2271	0.3766
PA	Ourém	Yes	0.180933	0.133367
PA	Ourilândia do Norte	Yes	0.203433	0.1817
PA	Pacajá	Yes	0.191733	0.173867
PA	Palestina do Pará	Yes	0.183633	0.1318
PA	Paragominas	Yes	0.196	0.2261
PA	Parauapebas	Yes	0.219433	0.836867
PA	Pau D'Arco	Yes	0.176867	0.134533
PA	Peixe-Boi	Yes	0.1912	0.1585
PA	Piçarra	Yes	0.1796	0.134567
PA	Placas	Yes	0.2474	0.1143
PA	Ponta de Pedras	Yes	0.195967	0.0937667
PA	Portel	Yes	0.1701	0.0835
PA	Porto de Moz	Yes	0.173933	0.0552333
PA	Prainha	Yes	0.181233	0.0886
PA	Primavera	Yes	0.1922	0.0880667
PA	Quatipuru	Yes	0.193633	0.1961
PA	Redenção	Yes	0.223	0.1293
PA	Rio Maria	Yes	0.2053	0.167133
PA	Rondon do Pará	Yes	0.219133	0.0522333
PA	Rurópolis	Yes	0.195133	0.0543
PA	Salinópolis	Yes	0.194	0.346067
PA	Salvaterra	Yes	0.2018	0.144867
PA	Santa Bárbara do Pará	Yes	0.186733	0.307267
PA	Santa Cruz do Arari	Yes	0.213067	0.173
PA	Santa Isabel do Pará	Yes	0.1971	0.209167
PA	Santa Luzia do Pará	Yes	0.189667	0.130933
PA	Santa Maria das Barreiras	Yes	0.202067	0.0715
PA	Santa Maria do Pará	Yes	0.177467	0.191233
PA	Santana do Araguaia	Yes	0.209033	0.258433
PA	Santarém	Yes	0.254767	0.159167
PA	Santarém Novo	Yes	0.181167	0.1429
PA	Santo Antônio do Tauá	Yes	0.197133	0.214533
PA	São Caetano de Odivelas	Yes	0.170667	0.1472
PA	São Domingos do Araguaia	Yes	0.196233	0.113767
PA	São Domingos do Capim	Yes	0.181833	0.141033
PA	São Félix do Xingu	Yes	0.313467	0.155033
PA	São Francisco do Pará	Yes	0.188233	0.166633
PA	São Geraldo do Araguaia	Yes	0.1886	0.119267
PA	São João da Ponta	Yes	0.197	0.125233
PA	São João de Pirabas	Yes	0.1754	0.138467
PA	São João do Araguaia	Yes	0.166833	0.118333
PA	São Miguel do Guamá	Yes	0.166667	0.148267
PA	São Sebastião da Boa Vista	Yes	0.189367	0.121133
PA	Sapucaia	Yes	0.1928	0.322767
PA	Senador José Porfírio	Yes	0.176	0.0922667
PA	Soure	Yes	0.183767	0.232133
PA	Tailândia	Yes	0.190633	0.351433
PA	Terra Alta	Yes	0.1806	0.154567
PA	Terra Santa	Yes	0.203133	0.176467
PA	Tomé-Açu	Yes	0.192133	0.197
PA	Tracuateua	Yes	0.1718	0.1335
PA	Trairão	Yes	0.2115	0.343767
PA	Tucumã	Yes	0.220833	0.158533
PA	Tucuruí	Yes	0.2401	0.168967
PA	Ulianópolis	Yes	0.186933	0.220867
PA	Uruará	Yes	0.212867	0.115733
PA	Vigia	Yes	0.188333	0.159133
PA	Viseu	Yes	0.175067	0.1727
PA	Vitória do Xingu	Yes	0.1937	0.189
PA	Xinguara	Yes	0.2159	0.362633
AP	Serra do Navio	Yes	0.242867	0.485833
AP	Amapá	Yes	0.279033	0.00896667
AP	Pedra Branca do Amapari	Yes	0.185133	0.110567
AP	Calçoene	Yes	0.236767	0.3834
AP	Cutias	Yes	0.206567	0.143033
AP	Ferreira Gomes	Yes	0.1968	0.221833
AP	Itaubal	Yes	0.175733	0.213633
AP	Laranjal do Jari	Yes	0.189733	0.0577
AP	Macapá	Yes	0.249733	0.186033
AP	Mazagão	Yes	0.199533	0.0948
AP	Oiapoque	Yes	0.2146	0.0395333
AP	Porto Grande	Yes	0.2012	0.1498
AP	Pracuúba	Yes	0.169033	0.0956667
AP	Santana	Yes	0.230867	0.114967
AP	Tartarugalzinho	Yes	0.259733	0.101733
AP	Vitória do Jari	Yes	0.190367	0.0642
TO	Abreulândia	Yes	0.207167	0.131733
TO	Aguiarnópolis	Yes	0.202667	0.152033
TO	Aliança do Tocantins	Yes	0.222967	0.2164
TO	Almas	Yes	0.1961	0.204267
TO	Alvorada	Yes	0.243233	0.413
TO	Ananás	Yes	0.191567	0.196067
TO	Angico	Yes	0.221	0.158933
TO	Aparecida do Rio Negro	Yes	0.273667	0.199
TO	Aragominas	Yes	0.218367	0.1268
TO	Araguacema	Yes	0.2305	0.445433
TO	Araguaçu	Yes	0.2333	0.2265
TO	Araguaína	Yes	0.251267	0.3556
TO	Araguanã	Yes	0.189733	0.432467
TO	Araguatins	Yes	0.224133	0.135267
TO	Arapoema	Yes	0.210767	0.2396
TO	Arraias	Yes	0.261767	0.0907667
TO	Augustinópolis	Yes	0.201533	0.157733
TO	Aurora do Tocantins	Yes	0.268267	0.198267
TO	Axixá do Tocantins	Yes	0.2004	0.1001
TO	Babaçulândia	Yes	0.2343	0.1057
TO	Bandeirantes do Tocantins	Yes	0.234	0.205767
TO	Barra do Ouro	Yes	0.182933	0.373867
TO	Barrolândia	Yes	0.196933	0.164
TO	Bernardo Sayão	Yes	0.216033	0.150533
TO	Bom Jesus do Tocantins	Yes	0.2024	0.1197
TO	Brasilândia do Tocantins	Yes	0.221467	0.155767
TO	Brejinho de Nazaré	Yes	0.311433	0.297
TO	Buriti do Tocantins	Yes	0.211967	0.176467
TO	Cachoeirinha	Yes	0.171033	0.2292
TO	Campos Lindos	Yes	0.200933	0.295467
TO	Cariri do Tocantins	Yes	0.236467	0.1975
TO	Carmolândia	Yes	0.190667	0.349267
TO	Carrasco Bonito	Yes	0.160933	0.149433
TO	Caseara	Yes	0.207433	0.1955
TO	Centenário	Yes	0.1716	0.0842667
TO	Chapada de Areia	Yes	0.222833	0.260067
TO	Chapada da Natividade	Yes	0.210667	0.184433
TO	Colinas do Tocantins	Yes	0.238733	0.334433
TO	Combinado	Yes	0.225533	0.261667
TO	Conceição do Tocantins	Yes	0.237333	0.0450333
TO	Couto Magalhães	Yes	0.235133	0.164833
TO	Cristalândia	Yes	0.252833	0.161
TO	Crixás do Tocantins	Yes	0.242067	0.231667
TO	Darcinópolis	Yes	0.204567	0.149333
TO	Dianópolis	Yes	0.2291	0.164067
TO	Divinópolis do Tocantins	Yes	0.262767	0.171167
TO	Dois Irmãos do Tocantins	Yes	0.1704	0.139433
TO	Dueré	Yes	0.2048	0.3439
TO	Esperantina	Yes	0.113667	0.166567
TO	Fátima	Yes	0.264567	0.1827
TO	Figueirópolis	Yes	0.232567	0.293833
TO	Filadélfia	Yes	0.205933	0.4694
TO	Formoso do Araguaia	Yes	0.270533	0.419133
TO	Fortaleza do Tabocão	Yes	0.2418	0.2622
TO	Goianorte	Yes	0.209333	0.140867
TO	Goiatins	Yes	0.207467	0.0985
TO	Guaraí	Yes	0.2636	0.140767
TO	Gurupi	Yes	0.259867	0.122833
TO	Ipueiras	Yes	0.183167	0.111333
TO	Itacajá	Yes	0.277433	0.0531333
TO	Itaguatins	Yes	0.241733	0.0978333
TO	Itapiratins	Yes	0.2108	0.128067
TO	Itaporã do Tocantins	Yes	0.202833	0.296067
TO	Jaú do Tocantins	Yes	0.2532	0.381233
TO	Juarina	Yes	0.335867	0.1813
TO	Lagoa da Confusão	Yes	0.221433	0.1309
TO	Lagoa do Tocantins	Yes	0.201433	0.146533
TO	Lajeado	Yes	0.240133	0.0885333
TO	Lavandeira	Yes	0.202633	0.161933
TO	Lizarda	Yes	0.1775	0.0226667
TO	Luzinópolis	Yes	0.204333	0.175667
TO	Marianópolis do Tocantins	Yes	0.259733	0.502333
TO	Mateiros	Yes	0.2542	0.4308
TO	Maurilândia do Tocantins	Yes	0.200833	0.0682667
TO	Miracema do Tocantins	Yes	0.236333	0.2039
TO	Miranorte	Yes	0.2385	0.217267
TO	Monte do Carmo	Yes	0.344967	0.1401
TO	Monte Santo do Tocantins	Yes	0.270467	0.239533
TO	Palmeiras do Tocantins	Yes	0.233933	0.117233
TO	Muricilândia	Yes	0.2023	0.143933
TO	Natividade	Yes	0.2036	0.1616
TO	Nazaré	Yes	0.242	0.1387
TO	Nova Olinda	Yes	0.201067	0.247167
TO	Nova Rosalândia	Yes	0.250567	0.153033
TO	Novo Acordo	Yes	0.341967	0.3211
TO	Novo Alegre	Yes	0.222833	0.354067
TO	Novo Jardim	Yes	0.218367	0.186867
TO	Oliveira de Fátima	Yes	0.285833	0.220433
TO	Palmeirante	Yes	0.216967	0.1424
TO	Palmeirópolis	Yes	0.237333	0.122833
TO	Paraíso do Tocantins	Yes	0.243533	0.2064
TO	Paranã	Yes	0.2878	0.2694
TO	Pau D'Arco	Yes	0.1925	0.1658
TO	Pedro Afonso	Yes	0.226567	0.158
TO	Peixe	Yes	0.2028	0.313967
TO	Pequizeiro	Yes	0.236333	0.145367
TO	Colméia	Yes	0.2134	0.214733
TO	Pindorama do Tocantins	Yes	0.202433	0.172467
TO	Piraquê	Yes	0.2054	0.2059
TO	Pium	Yes	0.256333	0.177767
TO	Ponte Alta do Bom Jesus	Yes	0.238667	0.0755333
TO	Ponte Alta do Tocantins	Yes	0.298333	0.0814
TO	Porto Alegre do Tocantins	Yes	0.206967	0.163767
TO	Porto Nacional	Yes	0.243767	0.307033
TO	Praia Norte	Yes	0.155967	0.109667
TO	Presidente Kennedy	Yes	0.2134	0.188
TO	Pugmil	Yes	0.1991	0.183467
TO	Recursolândia	Yes	0.188433	0.0477333
TO	Riachinho	Yes	0.215967	0.1677
TO	Rio da Conceição	Yes	0.204867	0.132
TO	Rio dos Bois	Yes	0.284033	0.176267
TO	Rio Sono	Yes	0.266167	0.190667
TO	Sampaio	Yes	0.179933	0.276767
TO	Sandolândia	Yes	0.2117	0.474433
TO	Santa Fé do Araguaia	Yes	0.202133	0.209867
TO	Santa Maria do Tocantins	Yes	0.238167	0.105833
TO	Santa Rita do Tocantins	Yes	0.2321	0.1503
TO	Santa Rosa do Tocantins	Yes	0.2291	0.187667
TO	Santa Tereza do Tocantins	Yes	0.238067	0.1199
TO	Santa Terezinha do Tocantins	Yes	0.2035	0.0883
TO	São Bento do Tocantins	Yes	0.197233	0.180767
TO	São Félix do Tocantins	Yes	0.392267	0.0606667
TO	São Miguel do Tocantins	Yes	0.1535	0.2204
TO	São Salvador do Tocantins	Yes	0.204033	0.509667
TO	São Sebastião do Tocantins	Yes	0.180533	0.0700333
TO	São Valério da Natividade	Yes	0.225567	0.440133
TO	Silvanópolis	Yes	0.320033	0.162433
TO	Sítio Novo do Tocantins	Yes	0.178867	0.126567
TO	Sucupira	Yes	0.2593	0.141933
TO	Taguatinga	Yes	0.235067	0.183967
TO	Taipas do Tocantins	Yes	0.218967	0.0203333
TO	Talismã	Yes	0.2263	0.146467
TO	Palmas	Yes	0.2556	0.530867
TO	Tocantínia	Yes	0.245667	0.0575
TO	Tocantinópolis	Yes	0.2169	0.1203
TO	Tupirama	Yes	0.1999	0.216733
TO	Tupiratins	Yes	0.223167	0.1151
TO	Wanderlândia	Yes	0.1998	0.126133
TO	Xambioá	Yes	0.227833	0.136533
MA	Açailândia	Yes	0.2304	0.313433
MA	Afonso Cunha	No	0.167491	0.008
MA	Água Doce do Maranhão	No	0.223914	0.807333
MA	Alcântara	Yes	0.2499	0.262767
MA	Aldeias Altas	No	0.151806	0.012
MA	Altamira do Maranhão	Yes	0.2253	0.202233
MA	Alto Alegre do Maranhão	Yes	0.146833	0.0850333
MA	Alto Alegre do Pindaré	Yes	0.2521	0.164233
MA	Alto Parnaíba	Yes	0.353033	0.322433
MA	Amapá do Maranhão	Yes	0.145833	0.0354
MA	Amarante do Maranhão	Yes	0.1968	0.114967
MA	Anajatuba	Yes	0.258633	0.198467
MA	Anapurus	No	0.209701	0.065
MA	Apicum-Açu	Yes	0.158967	0.1388
MA	Araguanã	Yes	0.184567	0.119433
MA	Araioses	No	0.250278	0.206667
MA	Arame	Yes	0.198633	0.0100333
MA	Arari	Yes	0.310733	0.113367
MA	Axixá	Yes	0.184733	0.232467
MA	Bacabal	Yes	0.228467	0.158433
MA	Bacabeira	Yes	0.215933	0.218167
MA	Bacuri	No	0.176935	0.156
MA	Bacurituba	Yes	0.159133	0.122133
MA	Balsas	Yes	0.264967	0.174967
MA	Barão de Grajaú	No	0.247362	0.0586667
MA	Barra do Corda	Yes	0.2203	0.130667
MA	Barreirinhas	No	0.222103	0.104333
MA	Belágua	No	0.158444	0.0993333
MA	Bela Vista do Maranhão	Yes	0.146267	0.133433
MA	Benedito Leite	Yes	0.189	0.336067
MA	Bequimão	Yes	0.195733	0.141567
MA	Bernardo do Mearim	Yes	0.242267	0.316267
MA	Boa Vista do Gurupi	Yes	0.129833	0.1072
MA	Bom Jardim	Yes	0.1779	0.0684667
MA	Bom Jesus das Selvas	Yes	0.179367	0.153333
MA	Bom Lugar	Yes	0.186933	0.144567
MA	Brejo	No	0.212037	0.108333
MA	Brejo de Areia	Yes	0.1835	0.127467
MA	Buriti	No	0.230632	0.041
MA	Buriti Bravo	Yes	0.233467	0.0440667
MA	Buriticupu	Yes	0.169067	0.151433
MA	Buritirana	Yes	0.2024	0.262967
MA	Cachoeira Grande	Yes	0.2121	0.0583
MA	Cajapió	Yes	0.171567	0.1031
MA	Cajari	Yes	0.265667	0.0808667
MA	Campestre do Maranhão	Yes	0.194667	0.3438
MA	Cândido Mendes	Yes	0.207133	0.1573
MA	Cantanhede	Yes	0.1738	0.0516
MA	Capinzal do Norte	Yes	0.1722	0.131967
MA	Carolina	Yes	0.276733	0.1929
MA	Carutapera	Yes	0.1757	0.0885
MA	Caxias	No	0.265978	0.102333
MA	Cedral	Yes	0.217333	0.361867
MA	Central do Maranhão	Yes	0.181033	0.113067
MA	Centro do Guilherme	Yes	0.1366	0.0976333
MA	Centro Novo do Maranhão	Yes	0.139267	0.0866333
MA	Chapadinha	No	0.206904	0.0466667
MA	Cidelândia	Yes	0.1759	0.177333
MA	Codó	Yes	0.2305	0.1484
MA	Coelho Neto	No	0.193738	0.059
MA	Colinas	Yes	0.193	0.0299667
MA	Conceição do Lago-Açu	Yes	0.167833	0.0708333
MA	Coroatá	Yes	0.165167	0.0806667
MA	Cururupu	Yes	0.260867	0.068
MA	Davinópolis	Yes	0.1973	0.130367
MA	Dom Pedro	Yes	0.235167	0.154667
MA	Duque Bacelar	No	0.124284	0.029
MA	Esperantinópolis	Yes	0.203933	0.2202
MA	Estreito	Yes	0.211467	0.203533
MA	Feira Nova do Maranhão	Yes	0.1868	0.1243
MA	Fernando Falcão	Yes	0.191833	0.0805333
MA	Formosa da Serra Negra	Yes	0.229433	0.00936667
MA	Fortaleza dos Nogueiras	Yes	0.331733	0.0782333
MA	Fortuna	Yes	0.245033	0.119333
MA	Godofredo Viana	Yes	0.189133	0.0590333
MA	Gonçalves Dias	Yes	0.191633	0.0969333
MA	Governador Archer	Yes	0.203967	0.0262
MA	Governador Edison Lobão	Yes	0.1856	0.286533
MA	Governador Eugênio Barros	Yes	0.206133	0.283933
MA	Governador Luiz Rocha	Yes	0.164267	0.235033
MA	Governador Newton Bello	Yes	0.163167	0.0695667
MA	Governador Nunes Freire	Yes	0.184633	0.0587333
MA	Graça Aranha	Yes	0.195133	0.2821
MA	Grajaú	Yes	0.1947	0.2159
MA	Guimarães	Yes	0.327967	0.2208
MA	Humberto de Campos	No	0.197755	0.212333
MA	Icatu	Yes	0.138067	0.0916
MA	Igarapé do Meio	Yes	0.159033	0.101733
MA	Igarapé Grande	Yes	0.220833	0.286433
MA	Imperatriz	Yes	0.266067	0.481233
MA	Itaipava do Grajaú	Yes	0.174433	0.0566333
MA	Itapecuru Mirim	Yes	0.202	0.179767
MA	Itinga do Maranhão	Yes	0.1924	0.1425
MA	Jatobá	Yes	0.129867	0.0982667
MA	Jenipapo dos Vieiras	Yes	0.184167	0.0240667
MA	João Lisboa	Yes	0.2085	0.186633
MA	Joselândia	Yes	0.205033	0.1999
MA	Junco do Maranhão	Yes	0.1902	0.0871
MA	Lago da Pedra	Yes	0.183833	0.1084
MA	Lago do Junco	Yes	0.2686	0.0861667
MA	Lago Verde	Yes	0.167267	0.106967
MA	Lagoa do Mato	No	0.15335	0.0933333
MA	Lago dos Rodrigues	Yes	0.216633	0.144067
MA	Lagoa Grande do Maranhão	Yes	0.167767	0.0375
MA	Lajeado Novo	Yes	0.224533	0.208167
MA	Lima Campos	Yes	0.206267	0.0667333
MA	Loreto	Yes	0.224367	0.1946
MA	Luís Domingues	Yes	0.172133	0.0424
MA	Magalhães de Almeida	No	0.187837	0.102333
MA	Maracaçumé	Yes	0.1688	0.189367
MA	Marajá do Sena	Yes	0.2074	0.0167667
MA	Maranhãozinho	Yes	0.187633	0.0936
MA	Mata Roma	No	0.138975	0.113333
MA	Matinha	Yes	0.197467	0.199667
MA	Matões	No	0.173264	0.008
MA	Matões do Norte	Yes	0.1586	0.0726
MA	Milagres do Maranhão	No	0.182009	0.062
MA	Mirador	Yes	0.201067	0.0538333
MA	Miranda do Norte	Yes	0.207033	0.293333
MA	Mirinzal	Yes	0.228167	0.302933
MA	Monção	Yes	0.1756	0.0763
MA	Montes Altos	Yes	0.197033	0.0916
MA	Morros	Yes	0.258867	0.0642333
MA	Nina Rodrigues	Yes	0.172133	0.0651667
MA	Nova Colinas	Yes	0.196933	0.129733
MA	Nova Iorque	Yes	0.286567	0.0275667
MA	Nova Olinda do Maranhão	Yes	0.1673	0.2212
MA	Olho d'Água das Cunhãs	Yes	0.223933	0.216167
MA	Olinda Nova do Maranhão	Yes	0.225633	0.104533
MA	Paço do Lumiar	Yes	0.260533	0.4817
MA	Palmeirândia	Yes	0.1774	0.1194
MA	Paraibano	Yes	0.227533	0.137933
MA	Parnarama	No	0.200905	0.100667
MA	Passagem Franca	No	0.252103	0.031
MA	Pastos Bons	Yes	0.192133	0.061
MA	Paulino Neves	No	0.211998	0.067
MA	Paulo Ramos	Yes	0.196167	0.0634
MA	Pedreiras	Yes	0.246833	0.115967
MA	Pedro do Rosário	Yes	0.172	0.0400333
MA	Penalva	Yes	0.173833	0.113967
MA	Peri Mirim	Yes	0.217133	0.0813667
MA	Peritoró	Yes	0.187633	0.122533
MA	Pindaré-Mirim	Yes	0.213667	0.1644
MA	Pinheiro	Yes	0.218833	0.180933
MA	Pio XII	Yes	0.1804	0.106133
MA	Pirapemas	Yes	0.141467	0.0516667
MA	Poção de Pedras	Yes	0.1931	0.0685
MA	Porto Franco	Yes	0.236867	0.327
MA	Porto Rico do Maranhão	Yes	0.178633	0.2004
MA	Presidente Dutra	Yes	0.2345	0.382633
MA	Presidente Juscelino	Yes	0.202733	0.0371
MA	Presidente Médici	Yes	0.199367	0.0711333
MA	Presidente Sarney	Yes	0.289367	0.120067
MA	Presidente Vargas	Yes	0.168367	0.0731667
MA	Primeira Cruz	No	0.194966	0.118333
MA	Raposa	Yes	0.193567	0.2532
MA	Riachão	Yes	0.2477	0.0680333
MA	Ribamar Fiquene	Yes	0.2245	0.311133
MA	Rosário	Yes	0.3034	0.182433
MA	Sambaíba	Yes	0.301233	0.125767
MA	Santa Filomena do Maranhão	Yes	0.1353	0.0376667
MA	Santa Helena	Yes	0.172533	0.0614333
MA	Santa Inês	Yes	0.231367	0.209467
MA	Santa Luzia	Yes	0.1748	0.198667
MA	Santa Luzia do Paruá	Yes	0.208867	0.3134
MA	Santa Quitéria do Maranhão	No	0.228488	0.182
MA	Santa Rita	Yes	0.2167	0.1128
MA	Santana do Maranhão	No	0.130015	0.0663333
MA	Santo Amaro do Maranhão	No	0.365998	0.084
MA	Santo Antônio dos Lopes	Yes	0.234167	0.310767
MA	São Benedito do Rio Preto	No	0.20862	0.02
MA	São Bento	Yes	0.22	0.1741
MA	São Bernardo	No	0.211791	0.160333
MA	São Domingos do Azeitão	Yes	0.190033	0.4431
MA	São Domingos do Maranhão	Yes	0.213433	0.235967
MA	São Félix de Balsas	Yes	0.239167	0.0944667
MA	São Francisco do Brejão	Yes	0.234967	0.296633
MA	São Francisco do Maranhão	No	0.19488	0.0276667
MA	São João Batista	Yes	0.2029	0.123333
MA	São João do Carú	Yes	0.149733	0.1528
MA	São João do Paraíso	Yes	0.2422	0.0676333
MA	São João do Soter	Yes	0.1755	0.0522
MA	São João dos Patos	No	0.298806	0.165
MA	São José de Ribamar	Yes	0.297133	0.766633
MA	São José dos Basílios	Yes	0.1617	0.132067
MA	São Luís	Yes	0.2907	0.5433
MA	São Luís Gonzaga do Maranhão	Yes	0.194333	0.0495667
MA	São Mateus do Maranhão	Yes	0.216033	0.0974333
MA	São Pedro da Água Branca	Yes	0.166933	0.302
MA	São Pedro dos Crentes	Yes	0.201967	0.1396
MA	São Raimundo das Mangabeiras	Yes	0.3876	0.1652
MA	São Raimundo do Doca Bezerra	Yes	0.1819	0.1423
MA	São Roberto	Yes	0.134	0.0187333
MA	São Vicente Ferrer	Yes	0.1961	0.129033
MA	Satubinha	Yes	0.122733	0.0569
MA	Senador Alexandre Costa	Yes	0.141967	0.208067
MA	Senador La Rocque	Yes	0.1975	0.199167
MA	Serrano do Maranhão	Yes	0.142467	0.0375333
MA	Sítio Novo	Yes	0.2509	0.0454333
MA	Sucupira do Norte	Yes	0.252167	0.1829
MA	Sucupira do Riachão	No	0.227468	0.0676667
MA	Tasso Fragoso	Yes	0.188967	0.0578667
MA	Timbiras	Yes	0.1333	0.00486667
MA	Timon	No	0.263395	0.0966667
MA	Trizidela do Vale	Yes	0.197433	0.0871
MA	Tufilândia	Yes	0.143033	0.0836
MA	Tuntum	Yes	0.211167	0.158767
MA	Turiaçu	Yes	0.170433	0.132133
MA	Turilândia	Yes	0.153933	0.042
MA	Tutóia	No	0.21489	0.306333
MA	Urbano Santos	No	0.180961	0.0166667
MA	Vargem Grande	Yes	0.181933	0.0322333
MA	Viana	Yes	0.191733	0.101267
MA	Vila Nova dos Martírios	Yes	0.132333	0.1607
MA	Vitória do Mearim	Yes	0.225767	0.142767
MA	Vitorino Freire	Yes	0.240733	0.204233
MA	Zé Doca	Yes	0.196867	0.142933
PI	Acauã	No	0.207532	0.140333
PI	Agricolândia	No	0.19257	0.370333
PI	Água Branca	No	0.215264	0.247333
PI	Alagoinha do Piauí	No	0.220552	0.126
PI	Alegrete do Piauí	No	0.24115	0.217
PI	Alto Longá	No	0.236557	0.0756667
PI	Altos(*)	No	0.241112	0.116333
PI	Alvorada do Gurguéia	No	0.289894	0.128333
PI	Amarante	No	0.250499	0.171
PI	Angical do Piauí	No	0.257235	0.105667
PI	Anísio de Abreu	No	0.242754	0.0896667
PI	Antônio Almeida	No	0.192665	0.0143333
PI	Aroazes	No	0.191147	0.140333
PI	Arraial	No	0.239731	0.047
PI	Assunção do Piauí	No	0.14868	0.362333
PI	Avelino Lopes	No	0.234964	0.046
PI	Baixa Grande do Ribeiro	No	0.180024	0.0193333
PI	Barra D'Alcântara	No	0.184043	0.109333
PI	Barras	No	0.225934	0.095
PI	Barreiras do Piauí	No	0.198614	0.0353333
PI	Barro Duro	No	0.216993	0.162333
PI	Batalha	No	0.193918	0.136667
PI	Bela Vista do Piauí	No	0.197821	0.177333
PI	Belém do Piauí	No	0.154314	0.0973333
PI	Beneditinos	No	0.246987	0.0773333
PI	Bertolínia	No	0.308192	0.0513333
PI	Betânia do Piauí	No	0.181479	0.0746667
PI	Boa Hora	No	0.231954	0.127333
PI	Bocaina	No	0.342988	0.138667
PI	Bom Jesus	No	0.227227	0.112
PI	Bom Princípio do Piauí	No	0.224498	0.0983333
PI	Bonfim do Piauí	No	0.244918	0.093
PI	Boqueirão do Piauí	No	0.249602	0.148
PI	Brasileira	No	0.204117	0.141667
PI	Brejo do Piauí	No	0.187444	0.0726667
PI	Buriti dos Lopes	No	0.237391	0.284
PI	Buriti dos Montes	No	0.24868	0.101667
PI	Cabeceiras do Piauí	No	0.244129	0.110333
PI	Cajazeiras do Piauí	No	0.226247	0.0946667
PI	Cajueiro da Praia	No	0.202782	0.439333
PI	Caldeirão Grande do Piauí	No	0.166469	0.146333
PI	Campinas do Piauí	No	0.412855	0.109667
PI	Campo Alegre do Fidalgo	No	0.171057	0.083
PI	Campo Grande do Piauí	No	0.196657	0.122667
PI	Campo Largo do Piauí	No	0.206479	0.05
PI	Campo Maior	No	0.241663	0.172333
PI	Canavieira	No	0.270623	0.062
PI	Canto do Buriti	No	0.278089	0.115667
PI	Capitão de Campos	No	0.246338	0.223333
PI	Capitão Gervásio Oliveira	No	0.221588	0.061
PI	Caracol	No	0.253968	0.100667
PI	Caraúbas do Piauí	No	0.191853	0.0956667
PI	Caridade do Piauí	No	0.1775	0.0836667
PI	Castelo do Piauí	No	0.218649	0.139667
PI	Caxingó	No	0.150999	0.125667
PI	Cocal	No	0.215303	0.118
PI	Cocal de Telha	No	0.212983	0.143
PI	Cocal dos Alves	No	0.191194	0.145
PI	Coivaras	No	0.239683	0.146333
PI	Colônia do Gurguéia	No	0.302002	0.614
PI	Colônia do Piauí	No	0.281685	0.178667
PI	Conceição do Canindé	No	0.336741	0.301333
PI	Coronel José Dias	No	0.223332	0.00833333
PI	Corrente	No	0.261597	0.049
PI	Cristalândia do Piauí	No	0.224703	0.0343333
PI	Cristino Castro	No	0.472974	0.0766667
PI	Curimatá	No	0.287274	0.032
PI	Currais	No	0.205333	0.0906667
PI	Curralinhos	No	0.14743	0.157333
PI	Curral Novo do Piauí	No	0.141076	0.113
PI	Demerval Lobão	No	0.205879	0.15
PI	Dirceu Arcoverde	No	0.213047	0.0803333
PI	Dom Expedito Lopes	No	0.248405	0.801333
PI	Domingos Mourão	No	0.299871	0.183667
PI	Dom Inocêncio	No	0.271448	0.0586667
PI	Elesbão Veloso	No	0.241623	0.134
PI	Eliseu Martins	No	0.387146	0.026
PI	Esperantina	No	0.224142	0.119667
PI	Fartura do Piauí	No	0.172292	0.0596667
PI	Flores do Piauí	No	0.283379	0.095
PI	Floresta do Piauí	No	0.168377	0.0806667
PI	Floriano	No	0.287842	0.135667
PI	Francinópolis	No	0.203265	0.168
PI	Francisco Ayres	No	0.319546	0.0523333
PI	Francisco Macedo	No	0.204202	0.2
PI	Francisco Santos	No	0.261067	0.198333
PI	Fronteiras	No	0.215458	0.133
PI	Geminiano	No	0.162352	0.215667
PI	Gilbués	No	0.29383	0.0716667
PI	Guadalupe	No	0.194228	0.0916667
PI	Guaribas	No	0.158341	0.0426667
PI	Hugo Napoleão	No	0.216442	0.141333
PI	Ilha Grande	No	0.236261	0.153
PI	Inhuma	No	0.260329	0.156667
PI	Ipiranga do Piauí	No	0.284535	0.217
PI	Isaías Coelho	No	0.194332	0.123333
PI	Itainópolis	No	0.299971	0.155
PI	Itaueira	No	0.218323	0.08
PI	Jacobina do Piauí	No	0.190047	0.176333
PI	Jaicós	No	0.197	0.137333
PI	Jardim do Mulato	No	0.243254	0.176
PI	Jatobá do Piauí	No	0.234068	0.148667
PI	Jerumenha	No	0.194467	0.332333
PI	João Costa	No	0.189036	0.103
PI	Joaquim Pires	No	0.201298	0.0893333
PI	Joca Marques	No	0.153638	0.124
PI	José de Freitas	No	0.237791	0.133333
PI	Juazeiro do Piauí	No	0.208519	0.061
PI	Júlio Borges	No	0.256118	0.186333
PI	Jurema	No	0.140041	0.11
PI	Lagoinha do Piauí	No	0.250905	0.245
PI	Lagoa Alegre	No	0.211401	0.150333
PI	Lagoa do Barro do Piauí	No	0.226759	0.108333
PI	Lagoa de São Francisco	No	0.172589	0.126667
PI	Lagoa do Piauí	No	0.186752	0.111667
PI	Lagoa do Sítio	No	0.232109	0.0716667
PI	Landri Sales	No	0.302329	0.076
PI	Luís Correia	No	0.209331	0.157333
PI	Luzilândia	No	0.207308	0.197
PI	Madeiro	No	0.115261	0.108
PI	Manoel Emídio	No	0.291979	0.0843333
PI	Marcolândia	No	0.170764	0.141
PI	Marcos Parente	No	0.293779	0.039
PI	Massapê do Piauí	No	0.257398	0.0876667
PI	Matias Olímpio	No	0.208756	0.114667
PI	Miguel Alves	No	0.184529	0.119
PI	Miguel Leão	No	0.176674	0.369333
PI	Milton Brandão	No	0.237662	0.107667
PI	Monsenhor Gil	No	0.312201	0.0746667
PI	Monsenhor Hipólito	No	0.298186	0.0683333
PI	Monte Alegre do Piauí	No	0.24572	0.206667
PI	Morro Cabeça no Tempo	No	0.15043	0.0446667
PI	Morro do Chapéu do Piauí	No	0.14758	0.109
PI	Murici dos Portelas	No	0.154808	0.139
PI	Nazaré do Piauí	No	0.257722	0.0726667
PI	Nossa Senhora de Nazaré	No	0.344379	0.195
PI	Nossa Senhora dos Remédios	No	0.174627	0.0293333
PI	Novo Oriente do Piauí	No	0.272856	0.161667
PI	Novo Santo Antônio	No	0.195367	0.1
PI	Oeiras	No	0.283838	0.065
PI	Olho D'Água do Piauí	No	0.218056	0.215
PI	Padre Marcos	No	0.242864	0.139667
PI	Paes Landim	No	0.278673	0.078
PI	Pajeú do Piauí	No	0.333931	0.0713333
PI	Palmeira do Piauí	No	0.31758	0.027
PI	Palmeirais	No	0.250837	0.065
PI	Paquetá	No	0.133	0.099
PI	Parnaguá	No	0.208516	0.065
PI	Parnaíba	No	0.273603	0.48
PI	Passagem Franca do Piauí	No	0.219749	0.146
PI	Patos do Piauí	No	0.239758	0.188333
PI	Paulistana	No	0.238873	0.126
PI	Pavussu	No	0.226999	0.052
PI	Pedro II	No	0.237259	0.122667
PI	Pedro Laurentino	No	0.243169	0.0826667
PI	Nova Santa Rita	No	0.179601	0.103
PI	Picos(*)	No	0.266217	0.363667
PI	Pimenteiras	No	0.235317	0.07
PI	Pio IX	No	0.202142	0.175333
PI	Piracuruca	No	0.217173	0.121333
PI	Piripiri	No	0.244792	0.216
PI	Porto	No	0.210678	0.043
PI	Porto Alegre do Piauí	No	0.141925	0.317333
PI	Prata do Piauí	No	0.284809	0.0783333
PI	Queimada Nova	No	0.225004	0.128333
PI	Redenção do Gurguéia	No	0.222375	0.0563333
PI	Regeneração	No	0.199658	0.163
PI	Riacho Frio	No	0.142168	0.0306667
PI	Ribeira do Piauí	No	0.164501	0.187333
PI	Ribeiro Gonçalves	No	0.22278	0.0683333
PI	Rio Grande do Piauí	No	0.241035	0.12
PI	Santa Cruz do Piauí	No	0.202568	0.08
PI	Santa Cruz dos Milagres	No	0.204999	0.212
PI	Santa Filomena	No	0.240017	0.142333
PI	Santa Luz	No	0.169841	0.127333
PI	Santana do Piauí	No	0.188548	0.113
PI	Santa Rosa do Piauí	No	0.212404	0.101
PI	Santo Antônio de Lisboa	No	0.269932	0.0843333
PI	Santo Antônio dos Milagres	No	0.149667	0.138333
PI	Santo Inácio do Piauí	No	0.283132	0.0836667
PI	São Braz do Piauí	No	0.253615	0.205333
PI	São Félix do Piauí	No	0.282911	0.286333
PI	São Francisco de Assis do Piauí	No	0.199601	0.066
PI	São Francisco do Piauí	No	0.370724	0.121667
PI	São Gonçalo do Gurguéia	No	0.165646	0.0166667
PI	São Gonçalo do Piauí	No	0.217048	0.185667
PI	São João da Canabrava	No	0.411751	0.222
PI	São João da Fronteira	No	0.213363	0.218333
PI	São João da Serra	No	0.263933	0.0836667
PI	São João da Varjota	No	0.254721	0.183333
PI	São João do Arraial	No	0.198505	0.0736667
PI	São João do Piauí	No	0.275527	0.118
PI	São José do Divino	No	0.191517	0.121333
PI	São José do Peixe	No	0.365801	0.039
PI	São José do Piauí	No	0.26347	0.263
PI	São Julião	No	0.297036	0.127667
PI	São Lourenço do Piauí	No	0.319666	0.0456667
PI	São Luis do Piauí	No	0.202103	0.095
PI	São Miguel da Baixa Grande	No	0.300063	0.0986667
PI	São Miguel do Fidalgo	No	0.219072	0.0733333
PI	São Miguel do Tapuio	No	0.294234	0.201667
PI	São Pedro do Piauí	No	0.245085	0.340333
PI	São Raimundo Nonato	No	0.231342	0.0996667
PI	Sebastião Barros	No	0.181685	0.0436667
PI	Sebastião Leal	No	0.135772	0.0426667
PI	Sigefredo Pacheco	No	0.200005	0.100667
PI	Simões	No	0.270017	0.077
PI	Simplício Mendes	No	0.250889	0.269667
PI	Socorro do Piauí	No	0.245322	0.243
PI	Sussuapara	No	0.176323	0.289667
PI	Tamboril do Piauí	No	0.142211	0.039
PI	Tanque do Piauí	No	0.244924	0.0986667
PI	Teresina(*)	No	0.281369	0.428667
PI	União	No	0.210604	0.167667
PI	Uruçuí	No	0.234039	0.224
PI	Valença do Piauí	No	0.250888	0.156
PI	Várzea Branca	No	0.188215	0.0513333
PI	Várzea Grande	No	0.286349	0.0956667
PI	Vera Mendes	No	0.131282	0.095
PI	Vila Nova do Piauí	No	0.316246	0.131667
PI	Wall Ferraz	No	0.190842	0.0863333
CE	Abaiara	No	0.189888	0.207667
CE	Acarape	No	0.175722	0.159667
CE	Acaraú	No	0.183843	0.181
CE	Acopiara	No	0.198862	0.113667
CE	Aiuaba	No	0.285663	0.236333
CE	Alcântaras	No	0.254974	0.188333
CE	Altaneira	No	0.233575	0.147667
CE	Alto Santo	No	0.276284	0.182333
CE	Amontada	No	0.177295	0.066
CE	Antonina do Norte	No	0.311116	0.0923333
CE	Apuiarés	No	0.28042	0.174667
CE	Aquiraz	No	0.221774	0.152
CE	Aracati	No	0.216953	0.223
CE	Aracoiaba	No	0.165335	0.202667
CE	Ararendá	No	0.327199	0.152333
CE	Araripe	No	0.176787	0.112333
CE	Aratuba	No	0.176798	0.180667
CE	Arneiroz	No	0.233633	0.136333
CE	Assaré	No	0.194981	0.175333
CE	Aurora	No	0.205915	0.144
CE	Baixio	No	0.277717	0.243333
CE	Banabuiú	No	0.187141	0.141667
CE	Barbalha	No	0.234403	0.284667
CE	Barreira	No	0.227109	0.174667
CE	Barro	No	0.199221	0.161667
CE	Barroquinha	No	0.20063	0.0816667
CE	Baturité	No	0.209969	0.155667
CE	Beberibe	No	0.214901	0.209667
CE	Bela Cruz	No	0.21418	0.15
CE	Boa Viagem	No	0.231015	0.114667
CE	Brejo Santo	No	0.201482	0.235667
CE	Camocim	No	0.204383	0.0976667
CE	Campos Sales	No	0.218109	0.078
CE	Canindé	No	0.210863	0.111333
CE	Capistrano	No	0.187122	0.183
CE	Caridade	No	0.180611	0.207333
CE	Cariré	No	0.26633	0.225
CE	Caririaçu	No	0.204676	0.191
CE	Cariús	No	0.170654	0.167667
CE	Carnaubal	No	0.237203	0.226333
CE	Cascavel	No	0.198476	0.151667
CE	Catarina	No	0.232828	0.153667
CE	Catunda	No	0.228652	0.0943333
CE	Caucaia	No	0.246254	0.299333
CE	Cedro	No	0.223641	0.167
CE	Chaval	No	0.162329	0.193667
CE	Choró	No	0.181591	0.191667
CE	Chorozinho	No	0.18893	0.184667
CE	Coreaú	No	0.215628	0.101667
CE	Crateús	No	0.251412	0.165
CE	Crato	No	0.247037	0.184667
CE	Croatá	No	0.200736	0.173667
CE	Cruz	No	0.24102	0.278667
CE	Deputado Irapuan Pinheiro	No	0.204064	0.145667
CE	Ererê	No	0.186468	0.153667
CE	Eusébio	No	0.239958	-
CE	Farias Brito	No	0.217551	0.153
CE	Forquilha	No	0.223574	0.198
CE	Fortaleza	No	0.282089	-
CE	Fortim	No	0.222404	0.248333
CE	Frecheirinha	No	0.217929	0.113667
CE	General Sampaio	No	0.234381	0.0663333
CE	Graça	No	0.279476	0.173667
CE	Granja	No	0.164183	0.0483333
CE	Granjeiro	No	0.220503	0.169667
CE	Groaíras	No	0.300821	0.223333
CE	Guaiúba	No	0.154034	0.124333
CE	Guaraciaba do Norte	No	0.232953	0.175667
CE	Guaramiranga	No	0.220404	0.384667
CE	Hidrolândia	No	0.282497	0.214333
CE	Horizonte	No	0.204384	0.148
CE	Ibaretama	No	0.176746	0.119667
CE	Ibiapina	No	0.208461	0.162
CE	Ibicuitinga	No	0.188802	0.145
CE	Icapuí	No	0.2196	0.259333
CE	Icó	No	0.24512	0.184
CE	Iguatu	No	0.235305	0.225333
CE	Independência	No	0.242684	0.133
CE	Ipaporanga	No	0.322604	0.209667
CE	Ipaumirim	No	0.176603	0.338
CE	Ipu	No	0.198179	0.245333
CE	Ipueiras	No	0.303925	0.129333
CE	Iracema	No	0.269573	0.177
CE	Irauçuba	No	0.188562	0.109333
CE	Itaiçaba	No	0.269995	0.253333
CE	Itaitinga	No	0.206492	0.168
CE	Itapagé	No	0.217079	0.145333
CE	Itapipoca	No	0.209103	0.140667
CE	Itapiúna	No	0.163936	0.114667
CE	Itarema	No	0.18294	0.133333
CE	Itatira	No	0.228736	0.0806667
CE	Jaguaretama	No	0.217743	0.180667
CE	Jaguaribara	No	0.219722	0.191
CE	Jaguaribe	No	0.275979	0.181333
CE	Jaguaruana	No	0.187443	0.168333
CE	Jardim	No	0.274097	0.148667
CE	Jati	No	0.220594	0.155
CE	Jijoca de Jericoacoara	No	0.226025	0.369
CE	Juazeiro do Norte	No	0.238323	0.247667
CE	Jucás	No	0.204823	0.145333
CE	Lavras da Mangabeira	No	0.252094	0.198667
CE	Limoeiro do Norte	No	0.23047	0.307333
CE	Madalena	No	0.203995	0.165667
CE	Maracanaú	No	0.243213	0.159
CE	Maranguape	No	0.242119	0.163
CE	Marco	No	0.165776	0.177
CE	Martinópole	No	0.181976	0.0823333
CE	Massapê	No	0.184569	0.143
CE	Mauriti	No	0.189549	0.17
CE	Meruoca	No	0.205098	0.203
CE	Milagres	No	0.209917	0.265667
CE	Milhã	No	0.273942	0.171333
CE	Miraíma	No	0.227921	0.111667
CE	Missão Velha	No	0.209769	0.157
CE	Mombaça	No	0.215832	0.113
CE	Monsenhor Tabosa	No	0.403683	0.104667
CE	Morada Nova	No	0.202166	0.154667
CE	Moraújo	No	0.140461	0.133333
CE	Morrinhos	No	0.230717	0.144
CE	Mucambo	No	0.27332	0.162667
CE	Mulungu	No	0.184115	0.245667
CE	Nova Olinda	No	0.167322	0.159333
CE	Nova Russas	No	0.274478	0.189667
CE	Novo Oriente	No	0.188211	0.156667
CE	Ocara	No	0.171385	0.157333
CE	Orós	No	0.226944	0.167
CE	Pacajus	No	0.208818	0.192333
CE	Pacatuba	No	0.243356	0.283667
CE	Pacoti	No	0.220747	0.145
CE	Pacujá	No	0.256584	0.198333
CE	Palhano	No	0.182413	0.148333
CE	Palmácia	No	0.228577	0.155333
CE	Paracuru	No	0.207053	0.187
CE	Paraipaba	No	0.213487	0.185
CE	Parambu	No	0.207498	0.106667
CE	Paramoti	No	0.202691	0.108333
CE	Pedra Branca	No	0.232944	0.111
CE	Penaforte	No	0.189777	0.132667
CE	Pentecoste	No	0.193045	0.151667
CE	Pereiro	No	0.229312	0.194
CE	Pindoretama	No	0.218838	0.231
CE	Piquet Carneiro	No	0.270722	0.153667
CE	Pires Ferreira	No	0.256267	0.203333
CE	Poranga	No	0.29379	0.0136667
CE	Porteiras	No	0.19847	0.171
CE	Potengi	No	0.239173	0.111333
CE	Potiretama	No	0.20915	0.134667
CE	Quiterianópolis	No	0.215587	0.200667
CE	Quixadá	No	0.225069	0.183333
CE	Quixelô	No	0.219366	0.162667
CE	Quixeramobim	No	0.2119	0.172333
CE	Quixeré	No	0.161065	0.195
CE	Redenção	No	0.212068	0.186333
CE	Reriutaba	No	0.287741	0.174333
CE	Russas	No	0.229187	0.206667
CE	Saboeiro	No	0.265132	0.124
CE	Salitre	No	0.197319	0.112
CE	Santana do Acaraú	No	0.185514	0.134333
CE	Santana do Cariri	No	0.183562	0.148333
CE	Santa Quitéria	No	0.254627	0.124
CE	São Benedito	No	0.227691	0.137667
CE	São Gonçalo do Amarante	No	0.205606	0.352333
CE	São João do Jaguaribe	No	0.22948	0.288667
CE	São Luís do Curu	No	0.181362	0.154
CE	Senador Pompeu	No	0.223896	0.113
CE	Senador Sá	No	0.160842	0.0783333
CE	Sobral	No	0.238938	0.203333
CE	Solonópole	No	0.283108	0.100333
CE	Tabuleiro do Norte	No	0.209484	0.167333
CE	Tamboril	No	0.376283	0.110333
CE	Tarrafas	No	0.193204	0.0873333
CE	Tauá	No	0.245582	0.183667
CE	Tejuçuoca	No	0.1605	0.134
CE	Tianguá	No	0.216497	0.132667
CE	Trairi	No	0.215228	0.21
CE	Tururu	No	0.173936	0.139
CE	Ubajara	No	0.244907	0.22
CE	Umari	No	0.210471	0.164333
CE	Umirim	No	0.150657	0.141333
CE	Uruburetama	No	0.168961	0.112
CE	Uruoca	No	0.206441	0.111333
CE	Varjota	No	0.21672	0.195667
CE	Várzea Alegre	No	0.219196	0.176667
CE	Viçosa do Ceará	No	0.168122	0.118667
RN	Acari	No	0.215022	0.343333
RN	Açu	No	0.218018	0.307667
RN	Afonso Bezerra	No	0.207498	0.185333
RN	Água Nova	No	0.152698	0.113
RN	Alexandria	No	0.258525	0.202
RN	Almino Afonso	No	0.209172	0.171667
RN	Alto do Rodrigues	No	0.219202	0.546667
RN	Angicos	No	0.215	0.195667
RN	Antônio Martins	No	0.200674	0.158333
RN	Apodi	No	0.234991	0.251667
RN	Areia Branca	No	0.231661	0.533333
RN	Arês	No	0.254047	0.168333
RN	Augusto Severo	No	0.205245	0.152667
RN	Baía Formosa	No	0.203239	0.457667
RN	Baraúna	No	0.180809	0.234333
RN	Barcelona	No	0.213938	0.181
RN	Bento Fernandes	No	0.207394	0.175667
RN	Bodó	No	0.224129	0.129333
RN	Bom Jesus	No	0.218185	0.171667
RN	Brejinho	No	0.208785	0.242
RN	Caiçara do Norte	No	0.192438	0.057
RN	Caiçara do Rio do Vento	No	0.234707	0.252333
RN	Caicó	No	0.252561	0.272333
RN	Campo Redondo	No	0.187497	0.173667
RN	Canguaretama	No	0.202621	0.320333
RN	Caraúbas	No	0.212268	0.271667
RN	Carnaúba dos Dantas	No	0.242711	0.471333
RN	Carnaubais	No	0.212936	0.236667
RN	Ceará-Mirim	No	0.225052	0.284333
RN	Cerro Corá	No	0.21891	0.143333
RN	Coronel Ezequiel	No	0.238776	0.165667
RN	Coronel João Pessoa	No	0.255892	0.226333
RN	Cruzeta	No	0.230968	0.301667
RN	Currais Novos	No	0.252182	0.292667
RN	Doutor Severiano	No	0.239772	0.218667
RN	Parnamirim	No	0.268445	-
RN	Encanto	No	0.239696	0.295
RN	Equador	No	0.193355	0.192333
RN	Espírito Santo	No	0.18342	0.151333
RN	Extremoz	No	0.236745	0.474667
RN	Felipe Guerra	No	0.194644	0.205
RN	Fernando Pedroza	No	0.195521	0.157667
RN	Florânia	No	0.23613	0.188667
RN	Francisco Dantas	No	0.325085	0.181667
RN	Frutuoso Gomes	No	0.231442	0.307333
RN	Galinhos	No	0.192365	0.171
RN	Goianinha	No	0.216667	0.259
RN	Governador Dix-Sept Rosado	No	0.230195	0.167
RN	Grossos	No	0.208912	0.292667
RN	Guamaré	No	0.208132	0.362333
RN	Ielmo Marinho	No	0.174105	0.183
RN	Ipanguaçu	No	0.191215	0.296333
RN	Ipueira	No	0.200457	0.173
RN	Itajá	No	0.189627	0.254333
RN	Itaú	No	0.249675	0.164667
RN	Jaçanã	No	0.191072	0.215333
RN	Jandaíra	No	0.182756	0.188
RN	Janduís	No	0.205538	0.153
RN	Januário Cicco	No	0.177788	0.143667
RN	Japi	No	0.188015	0.13
RN	Jardim de Angicos	No	0.186256	0.223
RN	Jardim de Piranhas	No	0.211289	0.194667
RN	Jardim do Seridó	No	0.23069	0.236667
RN	João Câmara	No	0.220681	0.116667
RN	João Dias	No	0.187847	0.112667
RN	José da Penha	No	0.243742	0.158667
RN	Jucurutu	No	0.205128	0.210667
RN	Lagoa d'Anta	No	0.210453	0.218667
RN	Lagoa de Pedras	No	0.24271	0.158667
RN	Lagoa de Velhos	No	0.222132	0.356333
RN	Lagoa Nova	No	0.242528	0.123667
RN	Lagoa Salgada	No	0.1929	0.161667
RN	Lajes	No	0.192198	0.142
RN	Lajes Pintadas	No	0.253408	0.200667
RN	Lucrécia	No	0.243415	0.427667
RN	Luís Gomes	No	0.2297	0.158667
RN	Macaíba	No	0.227963	0.359333
RN	Macau	No	0.266695	0.509
RN	Major Sales	No	0.209386	0.601
RN	Marcelino Vieira	No	0.206199	0.133
RN	Martins	No	0.334494	0.492667
RN	Maxaranguape	No	0.266817	0.285667
RN	Messias Targino	No	0.1843	0.264
RN	Montanhas	No	0.242199	0.144
RN	Monte Alegre	No	0.207082	0.289
RN	Monte das Gameleiras	No	0.266068	0.173333
RN	Mossoró	No	0.256186	0.291667
RN	Natal	No	0.287438	-
RN	Nísia Floresta	No	0.2399	0.351667
RN	Nova Cruz	No	0.227425	0.205667
RN	Olho-d'Água do Borges	No	0.188736	0.197667
RN	Ouro Branco	No	0.311794	0.268333
RN	Paraná	No	0.322907	0.449333
RN	Paraú	No	0.204642	0.178667
RN	Parazinho	No	0.197279	0.193333
RN	Parelhas	No	0.222046	0.607667
RN	Rio do Fogo	No	0.189114	0.347667
RN	Passa e Fica	No	0.207187	0.246333
RN	Passagem	No	0.217586	0.202
RN	Patu	No	0.224525	0.265
RN	Santa Maria	No	0.21347	0.225333
RN	Pau dos Ferros	No	0.252455	0.248667
RN	Pedra Grande	No	0.170115	0.142333
RN	Pedra Preta	No	0.211108	0.143333
RN	Pedro Avelino	No	0.219661	0.184667
RN	Pedro Velho	No	0.241619	0.216667
RN	Pendências	No	0.212755	0.289667
RN	Pilões	No	0.208847	0.213333
RN	Poço Branco	No	0.185547	0.168667
RN	Portalegre	No	0.246602	0.138333
RN	Porto do Mangue	No	0.184188	0.153
RN	Presidente Juscelino	No	0.18592	0.180333
RN	Pureza	No	0.25068	0.158
RN	Rafael Fernandes	No	0.2361	0.253
RN	Rafael Godeiro	No	0.227221	0.250333
RN	Riacho da Cruz	No	0.181536	0.179667
RN	Riacho de Santana	No	0.295593	0.135667
RN	Riachuelo	No	0.194053	0.236
RN	Rodolfo Fernandes	No	0.253575	0.111333
RN	Tibau	No	0.194933	0.370333
RN	Ruy Barbosa	No	0.246129	0.18
RN	Santa Cruz	No	0.210033	0.145667
RN	Santana do Matos	No	0.194458	0.155
RN	Santana do Seridó	No	0.274578	0.442
RN	Santo Antônio	No	0.193585	0.202333
RN	São Bento do Norte	No	0.192326	0.137667
RN	São Bento do Trairí	No	0.215176	0.161667
RN	São Fernando	No	0.188583	0.164333
RN	São Francisco do Oeste	No	0.190964	0.452667
RN	São Gonçalo do Amarante	No	0.241323	0.372667
RN	São João do Sabugi	No	0.261833	0.164333
RN	São José de Mipibu	No	0.221949	0.293667
RN	São José do Campestre	No	0.181732	0.172333
RN	São José do Seridó	No	0.225722	0.298333
RN	São Miguel	No	0.231175	0.227667
RN	São Miguel do Gostoso	No	0.191826	0.115667
RN	São Paulo do Potengi	No	0.221824	0.304667
RN	São Pedro	No	0.250431	0.208
RN	São Rafael	No	0.220773	0.217333
RN	São Tomé	No	0.212187	0.161667
RN	São Vicente	No	0.215324	0.312333
RN	Senador Elói de Souza	No	0.256719	0.217333
RN	Senador Georgino Avelino	No	0.178753	0.163667
RN	Serra de São Bento	No	0.255817	0.176667
RN	Serra do Mel	No	0.218459	0.285
RN	Serra Negra do Norte	No	0.217926	0.189333
RN	Serrinha	No	0.238847	0.173
RN	Serrinha dos Pintos	No	0.234748	0.232333
RN	Severiano Melo	No	0.240889	0.420667
RN	Sítio Novo	No	0.196799	0.176333
RN	Taboleiro Grande	No	0.199886	0.203
RN	Taipu	No	0.198073	0.185333
RN	Tangará	No	0.196456	0.139667
RN	Tenente Ananias	No	0.22572	0.268333
RN	Tenente Laurentino Cruz	No	0.181175	0.282
RN	Tibau do Sul	No	0.22654	0.425
RN	Timbaúba dos Batistas	No	0.227717	0.277
RN	Touros	No	0.248548	0.320667
RN	Triunfo Potiguar	No	0.18754	0.148
RN	Umarizal	No	0.211657	0.191333
RN	Upanema	No	0.206696	0.148
RN	Várzea(*)	No	0.207882	0.272667
RN	Venha-Ver	No	0.180654	0.165333
RN	Vera Cruz	No	0.270568	0.306333
RN	Viçosa	No	0.20652	1.03467
RN	Vila Flor	No	0.179035	0.569333
PB	Água Branca	No	0.194972	0.134667
PB	Aguiar	No	0.36208	0.140667
PB	Alagoa Grande	No	0.232283	0.298
PB	Alagoa Nova	No	0.261714	0.191
PB	Alagoinha	No	0.191863	0.146
PB	Alcantil	No	0.230151	0.116
PB	Algodão de Jandaíra	No	0.221018	0.122667
PB	Alhandra	No	0.196346	0.256667
PB	São João do Rio do Peixe	No	0.260411	0.335333
PB	Amparo	No	0.189642	0.191
PB	Aparecida	No	0.282625	0.571667
PB	Araçagi	No	0.236141	0.172333
PB	Arara	No	0.266145	0.132333
PB	Araruna	No	0.216243	0.156
PB	Areia	No	0.226984	0.218
PB	Areia de Baraúnas	No	0.229342	0.128333
PB	Areial	No	0.260521	0.163667
PB	Aroeiras	No	0.19727	0.167333
PB	Assunção	No	0.20008	0.157333
PB	Baía da Traição	No	0.211215	0.218
PB	Bananeiras	No	0.225932	0.2
PB	Baraúna	No	0.214132	0.131333
PB	Barra de Santana	No	0.171333	0.248667
PB	Barra de Santa Rosa	No	0.229501	0.161
PB	Barra de São Miguel	No	0.213971	0.161667
PB	Bayeux	No	0.245514	0.469
PB	Belém	No	0.208286	0.157
PB	Belém do Brejo do Cruz	No	0.18106	0.173667
PB	Bernardino Batista	No	0.377677	0.306333
PB	Boa Ventura	No	0.222125	0.171
PB	Boa Vista	No	0.320133	0.306667
PB	Bom Jesus	No	0.251527	0.155333
PB	Bom Sucesso	No	0.284847	0.283333
PB	Bonito de Santa Fé	No	0.228449	0.172333
PB	Boqueirão	No	0.215611	0.219
PB	Igaracy	No	0.220383	0.141
PB	Borborema	No	0.208371	0.13
PB	Brejo do Cruz	No	0.218073	0.156333
PB	Brejo dos Santos	No	0.180697	0.212333
PB	Caaporã	No	0.161363	0.288333
PB	Cabaceiras	No	0.287786	0.464333
PB	Cabedelo	No	0.250532	-
PB	Cachoeira dos Índios	No	0.192207	0.258333
PB	Cacimba de Areia	No	0.203693	0.196333
PB	Cacimba de Dentro	No	0.287547	0.207667
PB	Cacimbas	No	0.222502	0.184667
PB	Caiçara	No	0.212502	0.163
PB	Cajazeiras	No	0.265214	0.227
PB	Cajazeirinhas	No	0.207803	0.171333
PB	Caldas Brandão	No	0.208422	0.334667
PB	Camalaú	No	0.230824	0.0923333
PB	Campina Grande	No	0.282955	0.313667
PB	Capim	No	0.148085	0.303667
PB	Caraúbas	No	0.24103	0.125667
PB	Carrapateira	No	0.116267	0.149667
PB	Casserengue	No	0.269035	0.131667
PB	Catingueira	No	0.221402	0.12
PB	Catolé do Rocha	No	0.22966	0.229
PB	Caturité	No	0.18411	0.313333
PB	Conceição	No	0.233748	0.192667
PB	Condado	No	0.250925	0.236667
PB	Conde	No	0.187843	0.337667
PB	Congo	No	0.214707	0.191
PB	Coremas	No	0.231176	0.168333
PB	Coxixola	No	0.296739	0.571
PB	Cruz do Espírito Santo	No	0.188034	0.189333
PB	Cubati	No	0.211972	0.188667
PB	Cuité	No	0.243051	0.178333
PB	Cuitegi	No	0.201497	0.253667
PB	Cuité de Mamanguape	No	0.256109	0.299667
PB	Curral de Cima	No	0.36317	0.199667
PB	Curral Velho	No	0.142834	0.204
PB	Damião	No	0.198857	0.130667
PB	Desterro	No	0.357893	0.457
PB	Vista Serrana	No	0.263903	0.243333
PB	Diamante	No	0.18182	0.124
PB	Dona Inês	No	0.25869	0.163
PB	Duas Estradas	No	0.198424	0.258
PB	Emas	No	0.267136	0.0946667
PB	Esperança	No	0.244567	0.227667
PB	Fagundes	No	0.258135	0.174667
PB	Frei Martinho	No	0.262626	0.141667
PB	Gado Bravo	No	0.238625	0.157667
PB	Guarabira	No	0.252566	0.183333
PB	Gurinhém	No	0.199206	0.22
PB	Gurjão	No	0.321609	0.163
PB	Ibiara	No	0.243868	0.214333
PB	Imaculada	No	0.187055	0.160333
PB	Ingá	No	0.246014	0.265333
PB	Itabaiana	No	0.207319	0.341
PB	Itaporanga	No	0.208107	0.163
PB	Itapororoca	No	0.232364	0.144667
PB	Itatuba	No	0.205165	0.329
PB	Jacaraú	No	0.281983	0.154333
PB	Jericó	No	0.206712	0.177667
PB	João Pessoa	No	0.277036	0.951333
PB	Juarez Távora	No	0.19258	0.113
PB	Juazeirinho	No	0.233914	0.206667
PB	Junco do Seridó	No	0.210391	0.123
PB	Juripiranga	No	0.188963	0.359667
PB	Juru	No	0.202524	0.184333
PB	Lagoa	No	0.252504	0.209
PB	Lagoa de Dentro	No	0.287569	0.181
PB	Lagoa Seca	No	0.234635	0.356667
PB	Lastro	No	0.144335	0.165
PB	Livramento	No	0.278977	0.144667
PB	Logradouro	No	0.237006	0.199667
PB	Lucena	No	0.191304	0.269
PB	Mãe d'Água	No	0.163654	0.395333
PB	Malta	No	0.288007	0.172333
PB	Mamanguape	No	0.204695	0.228667
PB	Manaíra	No	0.229925	0.115333
PB	Marcação	No	0.225749	0.151
PB	Mari	No	0.176362	0.169667
PB	Marizópolis	No	0.265344	0.241333
PB	Massaranduba	No	0.305425	0.252667
PB	Mataraca	No	0.17871	0.152333
PB	Matinhas	No	0.263691	0.234667
PB	Mato Grosso	No	0.268721	0.294
PB	Maturéia	No	0.190058	0.167333
PB	Mogeiro	No	0.196988	0.197
PB	Montadas	No	0.272223	0.150333
PB	Monte Horebe	No	0.231383	0.127667
PB	Monteiro	No	0.235442	0.150667
PB	Mulungu	No	0.282812	0.203
PB	Natuba	No	0.241817	0.191333
PB	Nazarezinho	No	0.238236	0.169333
PB	Nova Floresta	No	0.209997	0.331667
PB	Nova Olinda	No	0.267484	0.153667
PB	Nova Palmeira	No	0.212439	0.15
PB	Olho d'Água	No	0.207736	0.101
PB	Olivedos	No	0.271975	0.199333
PB	Ouro Velho	No	0.208761	0.181
PB	Parari	No	0.232832	0.14
PB	Passagem	No	0.192232	0.226667
PB	Patos	No	0.231601	0.369
PB	Paulista	No	0.237255	0.165333
PB	Pedra Branca	No	0.210117	0.168
PB	Pedra Lavrada	No	0.234073	0.234
PB	Pedras de Fogo	No	0.185456	0.200667
PB	Piancó	No	0.221242	0.176
PB	Picuí	No	0.233633	0.189333
PB	Pilar	No	0.197089	0.199667
PB	Pilões	No	0.232811	0.166333
PB	Pilõezinhos	No	0.1757	0.18
PB	Pirpirituba	No	0.213416	0.234667
PB	Pitimbu	No	0.155854	0.185
PB	Pocinhos	No	0.321259	0.142333
PB	Poço Dantas	No	0.148647	0.181
PB	Poço de José de Moura	No	0.234545	0.512
PB	Pombal	No	0.248092	0.178333
PB	Prata	No	0.255755	0.333
PB	Princesa Isabel	No	0.227317	0.193
PB	Puxinanã	No	0.241799	0.376
PB	Queimadas	No	0.265972	0.329667
PB	Quixabá	No	0.167212	0.224667
PB	Remígio	No	0.248309	0.186
PB	Pedro Régis	No	0.199584	0.225333
PB	Riachão	No	0.230605	0.195333
PB	Riachão do Bacamarte	No	0.198286	0.274333
PB	Riachão do Poço	No	0.162794	0.188
PB	Riacho de Santo Antônio	No	0.170371	0.121333
PB	Riacho dos Cavalos	No	0.209336	0.156667
PB	Rio Tinto	No	0.285022	0.148667
PB	Salgadinho	No	0.142423	0.133333
PB	Salgado de São Félix	No	0.243952	0.216333
PB	Santa Cecília	No	0.188513	0.106
PB	Santa Cruz	No	0.346461	0.42
PB	Santa Helena	No	0.255417	0.286333
PB	Santa Inês	No	0.229315	0.108
PB	Santa Luzia	No	0.224346	0.128
PB	Santana de Mangueira	No	0.2668	0.0806667
PB	Santana dos Garrotes	No	0.197435	0.165
PB	Santarém	No	0.190813	0.379667
PB	Santa Rita	No	0.235768	0.244333
PB	Santa Teresinha	No	0.234855	0.173667
PB	Santo André	No	0.212076	0.245
PB	São Bento	No	0.208784	0.221
PB	São Bentinho	No	0.189747	0.182667
PB	São Domingos do Cariri	No	0.330916	0.209667
PB	São Domingos	No	0.228939	0.335667
PB	São Francisco	No	0.221057	0.766
PB	São João do Cariri	No	0.314547	0.234333
PB	São João do Tigre	No	0.236008	0.072
PB	São José da Lagoa Tapada	No	0.204554	0.247
PB	São José de Caiana	No	0.250086	0.111667
PB	São José de Espinharas	No	0.21282	0.222333
PB	São José dos Ramos	No	0.196233	0.201333
PB	São José de Piranhas	No	0.245194	0.147
PB	São José de Princesa	No	0.269469	0.182333
PB	São José do Bonfim	No	0.194036	0.186667
PB	São José do Brejo do Cruz	No	0.183495	0.173333
PB	São José do Sabugi	No	0.170236	0.132667
PB	São José dos Cordeiros	No	0.245609	0.133667
PB	São Mamede	No	0.236635	0.202333
PB	São Miguel de Taipu	No	0.207579	0.189333
PB	São Sebastião de Lagoa de Roça	No	0.221501	0.229
PB	São Sebastião do Umbuzeiro	No	0.215243	0.077
PB	Sapé	No	0.221556	0.272
PB	Seridó	No	0.187098	0.174667
PB	Serra Branca	No	0.315455	0.197667
PB	Serra da Raiz	No	0.237262	0.525
PB	Serra Grande	No	0.224884	0.119
PB	Serra Redonda	No	0.26184	0.259
PB	Serraria	No	0.228849	0.146333
PB	Sertãozinho	No	0.242663	0.158333
PB	Sobrado	No	0.190593	0.188333
PB	Solânea	No	0.290813	0.186667
PB	Soledade	No	0.223913	0.253667
PB	Sossêgo	No	0.16684	0.152333
PB	Sousa	No	0.249368	0.438667
PB	Sumé	No	0.252778	0.163
PB	Campo de Santana	No	0.168431	0.3
PB	Taperoá	No	0.247097	0.154333
PB	Tavares	No	0.201338	0.195333
PB	Teixeira	No	0.191555	0.173333
PB	Tenório	No	0.175358	0.15
PB	Triunfo	No	0.219596	0.399667
PB	Uiraúna	No	0.268179	0.215667
PB	Umbuzeiro	No	0.232462	0.32
PB	Várzea	No	0.256948	0.296333
PB	Vieirópolis	No	0.180663	0.665
PB	Zabelê	No	0.186087	0.162333
PE	Abreu e Lima	No	0.271373	0.331333
PE	Afogados da Ingazeira	No	0.226786	0.159
PE	Afrânio	No	0.215958	0.231333
PE	Agrestina	No	0.190946	0.257333
PE	Água Preta	No	0.193599	0.106667
PE	Águas Belas	No	0.179509	0.0903333
PE	Alagoinha	No	0.245609	0.193667
PE	Aliança	No	0.186357	0.313667
PE	Altinho	No	0.180785	0.125667
PE	Amaraji	No	0.169201	0.139
PE	Angelim	No	0.231983	0.137667
PE	Araçoiaba	No	0.182834	0.151333
PE	Araripina	No	0.214003	0.117
PE	Arcoverde	No	0.262013	0.154667
PE	Barra de Guabiraba	No	0.172679	0.207333
PE	Barreiros	No	0.20436	0.116667
PE	Belém de Maria	No	0.194032	0.127
PE	Belém de São Francisco	No	0.227594	0.176667
PE	Belo Jardim	No	0.216383	0.153667
PE	Betânia	No	0.217101	0.0723333
PE	Bezerros	No	0.209107	0.150667
PE	Bodocó	No	0.208482	0.158333
PE	Bom Conselho	No	0.182235	0.189
PE	Bom Jardim	No	0.206411	0.228333
PE	Bonito	No	0.175568	0.122667
PE	Brejão	No	0.173775	0.147667
PE	Brejinho	No	0.207087	0.286333
PE	Brejo da Madre de Deus	No	0.201172	0.127667
PE	Buenos Aires	No	0.181156	0.195333
PE	Buíque	No	0.180628	0.176333
PE	Cabo de Santo Agostinho	No	0.246032	0.314667
PE	Cabrobó	No	0.200188	0.135667
PE	Cachoeirinha	No	0.178926	0.141333
PE	Caetés	No	0.151611	0.139
PE	Calçado	No	0.199919	0.184
PE	Calumbi	No	0.214841	0.189
PE	Camaragibe	No	0.269115	-
PE	Camocim de São Félix	No	0.19471	0.174333
PE	Camutanga	No	0.208556	0.319667
PE	Canhotinho	No	0.159167	0.0923333
PE	Capoeiras	No	0.182565	0.164667
PE	Carnaíba	No	0.196218	0.136
PE	Carnaubeira da Penha	No	0.218668	0.0606667
PE	Carpina	No	0.23137	0.210667
PE	Caruaru	No	0.26151	0.259
PE	Casinhas	No	0.33213	0.227
PE	Catende	No	0.181912	0.242667
PE	Cedro	No	0.247587	0.186
PE	Chã de Alegria	No	0.197901	0.250667
PE	Chã Grande	No	0.187399	0.205
PE	Condado	No	0.212612	0.187333
PE	Correntes	No	0.215342	0.126
PE	Cortês	No	0.196774	0.210333
PE	Cumaru	No	0.232776	0.127
PE	Cupira	No	0.223932	0.296
PE	Custódia	No	0.19559	0.116
PE	Dormentes	No	0.277874	0.0756667
PE	Escada	No	0.199084	0.194
PE	Exu	No	0.192894	0.133
PE	Feira Nova	No	0.201053	0.229333
PE	Fernando de Noronha	No	0.267533	-
PE	Ferreiros	No	0.205216	0.220333
PE	Flores	No	0.234205	0.147
PE	Floresta	No	0.218484	0.120667
PE	Frei Miguelinho	No	0.223964	0.245
PE	Gameleira	No	0.195009	0.118333
PE	Garanhuns	No	0.244512	0.19
PE	Glória do Goitá	No	0.192961	0.234
PE	Goiana	No	0.219226	0.276333
PE	Granito	No	0.200962	0.165333
PE	Gravatá	No	0.214853	0.185
PE	Iati	No	0.192045	0.121667
PE	Ibimirim	No	0.218005	0.181667
PE	Ibirajuba	No	0.271812	0.147667
PE	Igarassu	No	0.225533	0.205333
PE	Iguaraci	No	0.212002	0.105333
PE	Inajá	No	0.179849	0.066
PE	Ingazeira	No	0.211947	0.190333
PE	Ipojuca	No	0.211645	0.255667
PE	Ipubi	No	0.179836	0.085
PE	Itacuruba	No	0.188364	0.173333
PE	Itaíba	No	0.260936	0.204667
PE	Ilha de Itamaracá	No	0.222392	0.195333
PE	Itambé	No	0.182615	0.277
PE	Itapetim	No	0.274191	0.177333
PE	Itapissuma	No	0.23456	0.333667
PE	Itaquitinga	No	0.186711	0.266667
PE	Jaboatão dos Guararapes	No	0.274725	0.282333
PE	Jaqueira	No	0.192724	0.181667
PE	Jataúba	No	0.171344	0.0576667
PE	Jatobá	No	0.252224	0.961667
PE	João Alfredo	No	0.205958	0.184333
PE	Joaquim Nabuco	No	0.192772	0.275333
PE	Jucati	No	0.230635	0.217333
PE	Jupi	No	0.19386	0.165333
PE	Jurema	No	0.220919	0.156
PE	Lagoa do Carro	No	0.200981	0.201
PE	Lagoa do Itaenga	No	0.203333	0.261333
PE	Lagoa do Ouro	No	0.180082	0.130667
PE	Lagoa dos Gatos	No	0.205431	0.13
PE	Lagoa Grande	No	0.211733	0.219
PE	Lajedo	No	0.205563	0.198333
PE	Limoeiro	No	0.230859	0.228
PE	Macaparana	No	0.229357	0.380333
PE	Machados	No	0.197061	0.189667
PE	Manari	No	0.191886	0.0966667
PE	Maraial	No	0.187175	0.124333
PE	Mirandiba	No	0.271849	0.266333
PE	Moreno	No	0.250927	0.157333
PE	Nazaré da Mata	No	0.214662	0.194667
PE	Olinda	No	0.297571	0.516667
PE	Orobó	No	0.199149	0.186
PE	Orocó	No	0.198092	0.14
PE	Ouricuri	No	0.214205	0.143
PE	Palmares	No	0.228281	0.174
PE	Palmeirina	No	0.208933	0.113
PE	Panelas	No	0.224908	0.151667
PE	Paranatama	No	0.170496	0.207333
PE	Parnamirim	No	0.212972	0.135333
PE	Passira	No	0.193542	0.217333
PE	Paudalho	No	0.200996	0.467
PE	Paulista	No	0.283249	-
PE	Pedra	No	0.223855	0.118
PE	Pesqueira	No	0.263706	0.154333
PE	Petrolândia	No	0.219599	0.158
PE	Petrolina	No	0.255008	0.267
PE	Poção	No	0.205131	0.128333
PE	Pombos	No	0.21064	0.243333
PE	Primavera	No	0.184761	0.132667
PE	Quipapá	No	0.19022	0.195
PE	Quixaba	No	0.220865	0.271
PE	Recife	No	0.308371	-
PE	Riacho das Almas	No	0.205908	0.169667
PE	Ribeirão	No	0.214066	0.233
PE	Rio Formoso	No	0.188773	0.161333
PE	Sairé	No	0.19968	0.178333
PE	Salgadinho	No	0.184209	0.14
PE	Salgueiro	No	0.25938	0.145
PE	Saloá	No	0.177328	0.128333
PE	Sanharó	No	0.188522	0.181333
PE	Santa Cruz	No	0.204607	0.0946667
PE	Santa Cruz da Baixa Verde	No	0.274113	0.229
PE	Santa Cruz do Capibaribe	No	0.231257	0.198333
PE	Santa Filomena	No	0.179767	0.265
PE	Santa Maria da Boa Vista	No	0.207133	0.183333
PE	Santa Maria do Cambucá	No	0.239631	0.199667
PE	Santa Terezinha	No	0.215504	0.250333
PE	São Benedito do Sul	No	0.166409	0.082
PE	São Bento do Una	No	0.233877	0.198667
PE	São Caitano	No	0.201248	0.191667
PE	São João	No	0.21398	0.148667
PE	São Joaquim do Monte	No	0.199969	0.129
PE	São José da Coroa Grande	No	0.202378	0.169667
PE	São José do Belmonte	No	0.245983	0.159
PE	São José do Egito	No	0.223866	0.235333
PE	São Lourenço da Mata	No	0.257523	0.254667
PE	São Vicente Ferrer	No	0.211432	0.193
PE	Serra Talhada	No	0.231209	0.137
PE	Serrita	No	0.19604	0.154
PE	Sertânia	No	0.228952	0.234667
PE	Sirinhaém	No	0.213889	0.221
PE	Moreilândia	No	0.187205	0.101667
PE	Solidão	No	0.256382	0.196
PE	Surubim	No	0.236881	0.230667
PE	Tabira	No	0.218843	0.246333
PE	Tacaimbó	No	0.224497	0.145333
PE	Tacaratu	No	0.29365	0.206667
PE	Tamandaré	No	0.213301	0.110667
PE	Taquaritinga do Norte	No	0.224843	0.184667
PE	Terezinha	No	0.202517	0.14
PE	Terra Nova	No	0.17216	0.233
PE	Timbaúba	No	0.220851	0.304333
PE	Toritama	No	0.216697	0.18
PE	Tracunhaém	No	0.197986	0.190333
PE	Trindade	No	0.177156	0.0916667
PE	Triunfo	No	0.269236	0.269
PE	Tupanatinga	No	0.199825	0.131
PE	Tuparetama	No	0.326425	0.105
PE	Venturosa	No	0.202293	0.175667
PE	Verdejante	No	0.282015	0.328667
PE	Vertente do Lério	No	0.225404	0.185667
PE	Vertentes	No	0.211842	0.189333
PE	Vicência	No	0.174471	0.266
PE	Vitória de Santo Antão	No	0.229307	0.207
PE	Xexéu	No	0.207048	0.282667
AL	Água Branca	No	0.258575	0.212667
AL	Anadia	No	0.194987	0.212333
AL	Arapiraca	No	0.230603	0.217333
AL	Atalaia	No	0.19544	0.228667
AL	Barra de Santo Antônio	No	0.180385	0.229
AL	Barra de São Miguel	No	0.233726	0.182333
AL	Batalha	No	0.202546	0.164
AL	Belém	No	0.225949	0.148333
AL	Belo Monte	No	0.297154	0.224333
AL	Boca da Mata	No	0.198131	0.212
AL	Branquinha	No	0.165663	0.171333
AL	Cacimbinhas	No	0.208221	0.205667
AL	Cajueiro	No	0.180912	0.153333
AL	Campestre	No	0.183365	0.135667
AL	Campo Alegre	No	0.182379	0.318667
AL	Campo Grande	No	0.174943	0.124333
AL	Canapi	No	0.204488	0.149667
AL	Capela	No	0.210377	0.210333
AL	Carneiros	No	0.1478	0.131333
AL	Chã Preta	No	0.168253	0.180667
AL	Coité do Nóia	No	0.219503	0.184333
AL	Colônia Leopoldina	No	0.191395	0.116333
AL	Coqueiro Seco	No	0.23306	0.26
AL	Coruripe(*)	No	0.202025	0.270333
AL	Craíbas	No	0.172229	0.148333
AL	Delmiro Gouveia	No	0.239351	0.564667
AL	Dois Riachos	No	0.226202	0.218333
AL	Estrela de Alagoas	No	0.232687	0.190333
AL	Feira Grande	No	0.18102	0.199667
AL	Feliz Deserto	No	0.164973	0.232667
AL	Flexeiras	No	0.19534	0.17
AL	Girau do Ponciano	No	0.185009	0.174667
AL	Ibateguara	No	0.193086	0.163
AL	Igaci	No	0.184095	0.245667
AL	Igreja Nova	No	0.272468	0.274667
AL	Inhapi	No	0.315696	0.100667
AL	Jacaré dos Homens	No	0.182677	0.151333
AL	Jacuípe	No	0.196343	0.111667
AL	Japaratinga	No	0.179282	0.202333
AL	Jaramataia	No	0.17258	0.147333
AL	Joaquim Gomes	No	0.161638	0.139
AL	Jundiá	No	0.179629	0.153667
AL	Junqueiro	No	0.232853	0.236333
AL	Lagoa da Canoa	No	0.163252	0.176667
AL	Limoeiro de Anadia	No	0.275882	0.266667
AL	Maceió	No	0.272212	0.187333
AL	Major Isidoro	No	0.200048	0.272333
AL	Maragogi	No	0.190556	0.113
AL	Maravilha	No	0.229215	0.149
AL	Marechal Deodoro	No	0.211771	0.152667
AL	Maribondo	No	0.192987	0.324
AL	Mar Vermelho	No	0.191047	0.156
AL	Mata Grande	No	0.444432	0.122
AL	Matriz de Camaragibe	No	0.19046	0.142667
AL	Messias	No	0.197669	0.138667
AL	Minador do Negrão	No	0.208446	0.181333
AL	Monteirópolis	No	0.171347	0.157333
AL	Murici	No	0.18206	0.131667
AL	Novo Lino	No	0.170085	0.2
AL	Olho d'Água das Flores	No	0.173378	0.169667
AL	Olho d'Água do Casado	No	0.238262	0.175667
AL	Olho d'Água Grande	No	0.264922	0.147
AL	Olivença	No	0.166756	0.141667
AL	Ouro Branco	No	0.186649	0.124333
AL	Palestina	No	0.152291	0.161
AL	Palmeira dos Índios	No	0.237039	0.200667
AL	Pão de Açúcar	No	0.226321	0.259333
AL	Pariconha	No	0.202715	0.222
AL	Paripueira	No	0.216169	0.158
AL	Passo de Camaragibe	No	0.166732	0.173333
AL	Paulo Jacinto	No	0.186086	0.205
AL	Penedo	No	0.234464	0.193667
AL	Piaçabuçu	No	0.197052	0.256
AL	Pilar	No	0.193535	0.241667
AL	Pindoba	No	0.173702	0.220333
AL	Piranhas	No	0.211638	0.398667
AL	Poço das Trincheiras	No	0.206378	0.237
AL	Porto Calvo	No	0.203049	0.138
AL	Porto de Pedras	No	0.20871	0.163333
AL	Porto Real do Colégio	No	0.188084	0.190667
AL	Quebrangulo	No	0.178767	0.115667
AL	Rio Largo	No	0.238737	0.753
AL	Roteiro	No	0.126739	0.137333
AL	Santa Luzia do Norte	No	0.221248	0.272
AL	Santana do Ipanema	No	0.206315	0.186
AL	Santana do Mundaú	No	0.21315	0.145333
AL	São Brás	No	0.191931	0.222
AL	São José da Laje	No	0.195726	0.253
AL	São José da Tapera	No	0.180274	0.095
AL	São Luís do Quitunde	No	0.182213	0.149333
AL	São Miguel dos Campos	No	0.20532	0.185333
AL	São Miguel dos Milagres	No	0.175327	0.392333
AL	São Sebastião	No	0.171884	0.231667
AL	Satuba	No	0.247915	0.171333
AL	Senador Rui Palmeira	No	0.182821	0.116667
AL	Tanque d'Arca	No	0.204088	0.199667
AL	Taquarana	No	0.309458	0.181333
AL	Teotônio Vilela	No	0.17934	0.236667
AL	Traipu	No	0.169827	0.200667
AL	União dos Palmares	No	0.213184	0.177333
AL	Viçosa	No	0.199901	0.156
SE	Amparo de São Francisco	No	0.2775	0.101
SE	Aquidabã	No	0.214173	0.201667
SE	Aracaju	No	0.305141	-
SE	Arauá	No	0.204189	0.245
SE	Areia Branca	No	0.20228	0.309667
SE	Barra dos Coqueiros	No	0.267782	0.565
SE	Boquim	No	0.219664	0.246333
SE	Brejo Grande	No	0.180191	0.372
SE	Campo do Brito	No	0.288911	0.318
SE	Canhoba	No	0.235161	0.147
SE	Canindé de São Francisco	No	0.196164	0.310333
SE	Capela	No	0.205592	0.215667
SE	Carira	No	0.220212	0.192333
SE	Carmópolis	No	0.223438	0.482667
SE	Cedro de São João	No	0.185983	0.783667
SE	Cristinápolis	No	0.211863	0.160667
SE	Cumbe	No	0.247817	0.284333
SE	Divina Pastora	No	0.207371	0.314667
SE	Estância	No	0.230127	0.191
SE	Feira Nova	No	0.190153	0.174
SE	Frei Paulo	No	0.210947	0.418
SE	Gararu	No	0.20362	0.203
SE	General Maynard	No	0.209948	0.41
SE	Gracho Cardoso	No	0.226222	0.161667
SE	Ilha das Flores	No	0.164674	0.336667
SE	Indiaroba	No	0.209164	0.233667
SE	Itabaiana	No	0.238368	0.242333
SE	Itabaianinha	No	0.195936	0.166667
SE	Itabi	No	0.221807	0.252
SE	Itaporanga d'Ajuda	No	0.213682	0.245
SE	Japaratuba	No	0.258512	0.219
SE	Japoatã	No	0.210059	0.27
SE	Lagarto	No	0.239778	0.378
SE	Laranjeiras	No	0.224522	0.359667
SE	Macambira	No	0.271567	0.161
SE	Malhada dos Bois	No	0.223831	0.354
SE	Malhador	No	0.22534	0.226333
SE	Maruim	No	0.23718	0.199333
SE	Moita Bonita	No	0.210894	0.203667
SE	Monte Alegre de Sergipe	No	0.195601	0.182667
SE	Muribeca	No	0.22825	0.337333
SE	Neópolis	No	0.246	0.176667
SE	Nossa Senhora Aparecida	No	0.19741	0.169333
SE	Nossa Senhora da Glória	No	0.222886	0.175667
SE	Nossa Senhora das Dores	No	0.214697	0.165667
SE	Nossa Senhora de Lourdes	No	0.220746	0.334
SE	Nossa Senhora do Socorro	No	0.246425	0.447333
SE	Pacatuba	No	0.229424	0.238
SE	Pedra Mole	No	0.231309	0.290667
SE	Pedrinhas	No	0.206279	0.391
SE	Pinhão	No	0.239446	0.178667
SE	Pirambu	No	0.219657	0.363333
SE	Poço Redondo	No	0.229398	0.203
SE	Poço Verde	No	0.210706	0.214333
SE	Porto da Folha	No	0.229288	0.261333
SE	Propriá	No	0.250439	0.415333
SE	Riachão do Dantas	No	0.214977	0.191
SE	Riachuelo	No	0.242415	0.219667
SE	Ribeirópolis	No	0.236252	0.234333
SE	Rosário do Catete	No	0.204074	0.254
SE	Salgado	No	0.217625	0.278333
SE	Santa Luzia do Itanhy	No	0.17194	0.211333
SE	Santana do São Francisco	No	0.155684	0.352333
SE	Santa Rosa de Lima	No	0.252891	0.185667
SE	Santo Amaro das Brotas	No	0.228428	0.210667
SE	São Cristóvão	No	0.265338	0.322333
SE	São Domingos	No	0.216177	0.283333
SE	São Francisco	No	0.18349	0.552667
SE	São Miguel do Aleixo	No	0.195041	0.169667
SE	Simão Dias	No	0.236131	0.24
SE	Siriri	No	0.234591	0.234333
SE	Telha	No	0.170893	0.254667
SE	Tobias Barreto	No	0.21558	0.167333
SE	Tomar do Geru	No	0.209912	0.159
SE	Umbaúba	No	0.197394	0.214333
BA	Abaíra	No	0.382418	0.563333
BA	Abaré	No	0.24536	0.183667
BA	Acajutiba	No	0.247802	0.143667
BA	Adustina	No	0.191104	0.164667
BA	Água Fria	No	0.255121	0.171667
BA	Érico Cardoso	No	0.311102	0.232667
BA	Aiquara	No	0.26605	0.306667
BA	Alagoinhas	No	0.287108	0.305
BA	Alcobaça	No	0.264624	0.162
BA	Almadina	No	0.247357	0.107667
BA	Amargosa	No	0.260158	0.130667
BA	Amélia Rodrigues	No	0.279486	0.333333
BA	América Dourada	No	0.214373	0.224667
BA	Anagé	No	0.244963	0.130333
BA	Andaraí	No	0.169118	0.124667
BA	Andorinha	No	0.206321	0.151333
BA	Angical	No	0.371403	0.1
BA	Anguera	No	0.319132	0.353333
BA	Antas	No	0.2769	0.326667
BA	Antônio Cardoso	No	0.182041	0.251
BA	Antônio Gonçalves	No	0.300104	0.226667
BA	Aporá	No	0.22984	0.165667
BA	Apuarema	No	0.185746	0.133333
BA	Aracatu	No	0.214355	0.123667
BA	Araças	No	0.185753	0.208333
BA	Araci	No	0.231805	0.203
BA	Aramari	No	0.295186	0.197
BA	Arataca	No	0.198694	0.322667
BA	Aratuípe	No	0.221042	0.127
BA	Aurelino Leal	No	0.188774	0.151667
BA	Baianópolis	No	0.266255	0.305333
BA	Baixa Grande	No	0.210529	0.252
BA	Banzaê	No	0.278369	0.449
BA	Barra	No	0.279471	0.0676667
BA	Barra da Estiva	No	0.219637	0.167667
BA	Barra do Choça	No	0.226991	0.207667
BA	Barra do Mendes	No	0.267371	0.365333
BA	Barra do Rocha	No	0.304013	0.113333
BA	Barreiras(*)	No	0.246487	0.338667
BA	Barro Alto	No	0.313732	0.135
BA	Barro Preto	No	0.25546	0.053
BA	Belmonte	No	0.281515	0.448333
BA	Belo Campo	No	0.380935	0.114333
BA	Biritinga	No	0.2257	0.152
BA	Boa Nova	No	0.194325	0.313
BA	Boa Vista do Tupim	No	0.221674	0.302
BA	Bom Jesus da Lapa	No	0.263713	0.136
BA	Bom Jesus da Serra	No	0.168494	0.133333
BA	Boninal	No	0.344292	0.100667
BA	Bonito	No	0.227055	0.246667
BA	Boquira	No	0.30194	0.196667
BA	Botuporã	No	0.296453	0.0856667
BA	Brejões	No	0.248173	0.279
BA	Brejolândia	No	0.311639	0.245667
BA	Brotas de Macaúbas	No	0.397702	0.393333
BA	Brumado	No	0.329546	0.222
BA	Buerarema	No	0.211638	0.0626667
BA	Buritirama	No	0.267804	0.0203333
BA	Caatiba	No	0.231115	0.113333
BA	Cabaceiras do Paraguaçu	No	0.252193	0.184333
BA	Cachoeira	No	0.280251	0.400333
BA	Caculé	No	0.298267	0.196
BA	Caém	No	0.287116	0.315
BA	Caetanos	No	0.267233	0.216667
BA	Caetité	No	0.258376	0.084
BA	Cafarnaum	No	0.221019	0.204667
BA	Cairu	No	0.193764	0.597667
BA	Caldeirão Grande	No	0.223889	0.313667
BA	Camacan	No	0.270057	0.203
BA	Camaçari	No	0.270294	0.336
BA	Camamu	No	0.205549	0.307
BA	Campo Alegre de Lourdes	No	0.241555	0.0983333
BA	Campo Formoso	No	0.266065	0.289333
BA	Canápolis	No	0.210982	0.429
BA	Canarana	No	0.246836	0.386
BA	Canavieiras	No	0.268585	0.240333
BA	Candeal	No	0.232035	0.221333
BA	Candeias	No	0.319726	0.407
BA	Candiba	No	0.407251	0.141333
BA	Cândido Sales	No	0.274518	0.545333
BA	Cansanção	No	0.22987	0.209333
BA	Canudos	No	0.253148	0.145667
BA	Capela do Alto Alegre	No	0.280519	0.363
BA	Capim Grosso	No	0.213615	0.313
BA	Caraíbas	No	0.311753	0.179333
BA	Caravelas	No	0.289488	0.426333
BA	Cardeal da Silva	No	0.31353	0.219333
BA	Carinhanha	No	0.248961	0.335667
BA	Casa Nova	No	0.226492	0.0873333
BA	Castro Alves	No	0.221257	0.199333
BA	Catolândia	No	0.28198	0.188
BA	Catu	No	0.25355	0.213667
BA	Caturama	No	0.231705	0.207333
BA	Central	No	0.262191	0.195
BA	Chorrochó	No	0.222353	0.421333
BA	Cícero Dantas	No	0.244123	0.377
BA	Cipó	No	0.252467	0.146667
BA	Coaraci	No	0.281264	0.362333
BA	Cocos	No	0.354178	0.297333
BA	Conceição da Feira	No	0.256217	0.218
BA	Conceição do Almeida	No	0.215455	0.234333
BA	Conceição do Coité	No	0.231464	0.230667
BA	Conceição do Jacuípe	No	0.225732	0.445
BA	Conde	No	0.224042	0.266333
BA	Condeúba	No	0.348964	0.244
BA	Contendas do Sincorá	No	0.299652	0.165667
BA	Coração de Maria	No	0.224852	0.215333
BA	Cordeiros	No	0.301589	0.499667
BA	Coribe	No	0.273825	0.398
BA	Coronel João Sá	No	0.193373	0.175333
BA	Correntina	No	0.242863	0.12
BA	Cotegipe	No	0.370251	0.118
BA	Cravolândia	No	0.201467	0.219333
BA	Crisópolis	No	0.226237	0.183
BA	Cristópolis	No	0.25275	0.455667
BA	Cruz das Almas	No	0.263432	0.294333
BA	Curaçá	No	0.270116	0.157333
BA	Dário Meira	No	0.21206	0.245333
BA	Dias d'Ávila	No	0.274857	0.314333
BA	Dom Basílio	No	0.325522	0.196667
BA	Dom Macedo Costa	No	0.238198	0.224333
BA	Elísio Medrado	No	0.2629	0.177
BA	Encruzilhada	No	0.211983	0.4
BA	Entre Rios	No	0.224222	0.263333
BA	Esplanada	No	0.23592	0.236667
BA	Euclides da Cunha	No	0.300415	0.231667
BA	Eunápolis	No	0.242616	0.223667
BA	Fátima	No	0.236839	0.170667
BA	Feira da Mata	No	0.21951	0.113
BA	Feira de Santana	No	0.302914	0.421333
BA	Filadélfia	No	0.226253	0.151333
BA	Firmino Alves	No	0.274083	0.305
BA	Floresta Azul	No	0.395341	0.281667
BA	Formosa do Rio Preto	No	0.225493	0.181
BA	Gandu	No	0.216547	0.175667
BA	Gavião	No	0.276494	0.155333
BA	Gentio do Ouro	No	0.268879	0.00566667
BA	Glória	No	0.29131	0.170667
BA	Gongogi	No	0.248853	0.199
BA	Governador Mangabeira	No	0.259826	0.229667
BA	Guajeru	No	0.299419	0.213333
BA	Guanambi	No	0.290688	0.251667
BA	Guaratinga	No	0.206188	0.342333
BA	Heliópolis	No	0.241247	0.157667
BA	Iaçu	No	0.25656	0.147667
BA	Ibiassucê	No	0.244212	0.249333
BA	Ibicaraí	No	0.325284	0.446333
BA	Ibicoara	No	0.322463	0.291333
BA	Ibicuí	No	0.216044	0.245667
BA	Ibipeba	No	0.233723	0.116667
BA	Ibipitanga	No	0.317094	0.201667
BA	Ibiquera	No	0.244152	0.0726667
BA	Ibirapitanga	No	0.19185	0.414
BA	Ibirapuã	No	0.29092	0.318333
BA	Ibirataia	No	0.222814	0.104667
BA	Ibitiara	No	0.419278	0.418667
BA	Ibititá	No	0.20328	0.254
BA	Ibotirama	No	0.266023	0.169667
BA	Ichu	No	0.265906	0.150667
BA	Igaporã	No	0.332004	0.114
BA	Igrapiúna	No	0.218768	0.192667
BA	Iguaí	No	0.225147	0.136
BA	Ilhéus	No	0.303364	0.425333
BA	Inhambupe	No	0.250771	0.152333
BA	Ipecaetá	No	0.234864	0.179667
BA	Ipiaú	No	0.284118	0.205333
BA	Ipirá	No	0.229035	0.172
BA	Ipupiara	No	0.333472	0.172
BA	Irajuba	No	0.280182	0.263
BA	Iramaia	No	0.36827	0.353333
BA	Iraquara	No	0.226184	0.143333
BA	Irará	No	0.204985	0.273333
BA	Irecê	No	0.273963	0.239667
BA	Itabela	No	0.208514	0.434667
BA	Itaberaba	No	0.268961	0.245
BA	Itabuna	No	0.300785	0.174333
BA	Itacaré	No	0.212817	0.1
BA	Itaeté	No	0.274179	0.391
[truncated: 3,508 more rows]
